# Supplementary material for: The crystal structures determination and Hirshfeld surface analysis of N-(4-bromo-3-meth­oxy­phen­yl)- and N-{[3-bromo-1-(phenyl­sulfon­yl)-1H-indol-2-yl]meth­yl}- derivatives of N-{[3-bromo-1-(phenylsulfon­yl)-1H-indol-2-yl]meth­yl}benzene­sulfonamide
Source: Acta Crystallogr E Crystallogr Commun. 2024 Oct 4;80(Pt 11):1110–7. doi: 10.1107/S2056989024009587 (PMC11660482; doi:10.1107/S2056989024009587)
Supplement: Supplementary file 1 [file e-80-01110-sup1.cif]

##############################################################################
#                                                                            #
# This CIF contains the data in a paper accepted for publication in          #
# Acta Crystallographica Section E. It conforms to the requirements of       #
# Notes for Authors for Acta Crystallographica Section E, and has been       #
# peer reviewed under the auspices of the IUCr Commission on Journals.       #
#                                                                            #
# Full details of the Crystallographic Information File format               #
# are given in the paper "The Crystallographic Information File (CIF):       #
# a New Standard Archive File for Crystallography" by S. R. Hall, F. H.      #
# Allen and I. D. Brown [Acta Cryst. (1991), A47, 655-685].                  #
#                                                                            #
# The current version of the core CIF dictionary is obtainable from          #
# ftp://ftp.iucr.org/pub/cif_core.dic.                                       #
#                                                                            #
# Software is freely available for graphical display of the structure(s)     #
# in this CIF. For information consult the CIF software page                 #
# http://www.iucr.org/resources/cif/software.                                #
#                                                                            #
# This file may be used for bona fide research purposes within the           #
# scientific community so long as proper attribution is given to the journal # 
# article from which it was obtained.                                        #
#                                                                            #
##############################################################################
data_global
_audit_creation_method     SHELXL-2019/3
_journal_date_recd_electronic     2024-09-02
_journal_date_accepted     2024-09-29
_journal_name_full     'Acta Crystallographica, Section E'
_journal_year     2024
_journal_volume     80
_journal_issue      1
_journal_page_first     0
_journal_page_last     0
_journal_paper_category     GO
_journal_paper_doi     10.1107/S2056989024009587
_journal_coeditor_code     NU2007
loop_
    _publ_contact_author_name
    _publ_contact_author_address
    _publ_contact_author_email
    'Dr. M. NizamMohideen'
;
Department of Physics
The New College
Chennai 600 014
Tamil Nadu
India
;
 'mnizam.new@gmail.com'
_publ_contact_author_fax     ?
_publ_contact_author_phone     '91-9841459257'
_publ_section_title
;\
The crystal structures determination and Hirshfeld surface analysis of
<i>N</i>-(4-bromo-3-methoxyphenyl)- and
<i>N</i>-{[3-bromo-1-(phenylsulfonyl)-1<i>H</i>-indol-2-yl]methyl}-
derivatives of
<i>N</i>-{[3-bromo-1-(phenylsulfonyl)-1<i>H</i>-indol-2-yl]methyl}\
benzenesulfonamide
;
loop_
    _publ_author_name
    _publ_author_footnote
    _publ_author_address
    'Madhan, S.' .
;
Department of Physics
The New College
Chennai 600 014
University of Madras
Tamil Nadu
India
;
    'NizamMohideen, M.' .
;
Department of Physics
The New College
Chennai 600 014
University of Madras
Tamil Nadu
India
;
    'Vinayagam Pavunkumar' .
;
Department of Organic Chemistry
University of Madras
Guindy Campus
Chennai-600 025
Tamilnadu
India
;
    'Arasambattu K. MohanaKrishnan' .
;
Department of Organic Chemistry
University of Madras
Guindy Campus
Chennai-600 025
Tamilnadu
India
;
_publ_section_synopsis
;
The crystal structures of two 1<i>H</i>-indole derivatives are described and the
analysis of the intermolecular contacts in the crystals using Hirshfeld
surface analysis and two-dimensional fingerprint plots is reported.
;
data_I
_audit_creation_method     'SHELXL-2019/3'
_chemical_name_systematic
;\
<i>N</i>-{[3-Bromo-1-(phenylsulfonyl)-1<i>H</i>-indol-2-yl]methyl}-\
<i>N</i>-(4-bromo-3-methoxyphenyl)benzenesulfonamide
;
_chemical_name_common     ?
_chemical_formula_moiety     'C28 H22 Br2 N2 O5 S2'
_chemical_formula_sum     'C28 H22 Br2 N2 O5 S2'
_chemical_formula_iupac     'C28 H22 Br2 N2 O5 S2'
_chemical_formula_weight     690.41
_chemical_melting_point     ?
_space_group_crystal_system     monoclinic
_space_group_name_H-M_alt     'P 21/n'
_space_group_name_Hall     '-P 2yn'
loop_
    _space_group_symop_operation_xyz
    'x, y, z'
    '-x+1/2, y+1/2, -z+1/2'
    '-x, -y, -z'
    'x-1/2, -y-1/2, z-1/2'
_cell_length_a     9.5718(6)
_cell_length_b     14.4498(8)
_cell_length_c     20.0041(12)
_cell_angle_alpha     90
_cell_angle_beta     92.874(2)
_cell_angle_gamma     90
_cell_volume     2763.3(3)
_cell_formula_units_Z     4
_cell_measurement_reflns_used     90697
_cell_measurement_theta_min     1.405
_cell_measurement_theta_max     24.995
_cell_measurement_temperature     303(2)
_exptl_crystal_description     Block
_exptl_crystal_colour     Colorless
_exptl_crystal_size_max     0.290
_exptl_crystal_size_mid     0.240
_exptl_crystal_size_min     0.200
_exptl_crystal_density_diffrn     1.660
_exptl_crystal_density_meas     ?
_exptl_crystal_density_method     ?
_exptl_crystal_F_000     1384
_exptl_absorpt_coefficient_mu     3.127
_exptl_absorpt_correction_type     multi-scan
_exptl_absorpt_process_details
;
(<i>SADABS</i>; Krause <i>et al.</i>,  2015)
;
_exptl_absorpt_correction_T_min     0.5894
_exptl_absorpt_correction_T_max     0.7531
_diffrn_ambient_temperature     303(2)
_diffrn_source     'micro focus sealed tube'
_diffrn_radiation_type     MoK\a
_diffrn_radiation_wavelength     0.71073
_diffrn_measurement_device_type     'Bruker D8 Venture Diffractometer'
_diffrn_measurement_method     '\w and \f scans'
_diffrn_reflns_number     90697
_diffrn_reflns_av_R_equivalents     0.0713
_diffrn_reflns_av_unetI/netI     0.0265
_diffrn_reflns_theta_min     2.479
_diffrn_reflns_theta_max     25.665
_diffrn_reflns_theta_full     25.000
_diffrn_measured_fraction_theta_max     0.998
_diffrn_measured_fraction_theta_full     0.998
_diffrn_reflns_limit_h_min     -11
_diffrn_reflns_limit_h_max     11
_diffrn_reflns_limit_k_min     -17
_diffrn_reflns_limit_k_max     17
_diffrn_reflns_limit_l_min     -24
_diffrn_reflns_limit_l_max     24
_refine_special_details     ?
_reflns_number_total     5234
_reflns_number_gt     4173
_reflns_threshold_expression     'I > 2\s(I)'
_refine_ls_structure_factor_coef     Fsqd
_refine_ls_matrix_type     full
_refine_ls_R_factor_all     0.0568
_refine_ls_R_factor_gt     0.0403
_refine_ls_wR_factor_gt     0.0888
_refine_ls_wR_factor_ref     0.0992
_refine_ls_goodness_of_fit_ref     1.053
_refine_ls_restrained_S_all     1.053
_refine_ls_number_reflns     5234
_refine_ls_number_parameters     353
_refine_ls_number_restraints     0
_refine_ls_hydrogen_treatment     constr
_refine_ls_weighting_scheme     calc
_refine_ls_weighting_details
              'w=1/[\s^2^(Fo^2^)+(0.0293P)^2^+5.9561P] where P=(Fo^2^+2Fc^2^)/3'
_atom_sites_solution_hydrogens     geom
_atom_sites_solution_primary     ?
_atom_sites_solution_secondary     ?
_refine_ls_shift/su_max     0.001
_refine_ls_shift/su_mean     0.000
_refine_diff_density_max     1.744
_refine_diff_density_min     -1.411
_refine_ls_extinction_method     none
_refine_ls_extinction_coef     .
loop_
    _atom_type_symbol
    _atom_type_description
    _atom_type_scat_dispersion_real
    _atom_type_scat_dispersion_imag
    _atom_type_scat_source
    'C' 'C' 0.0033 0.0016
                         'International Tables Vol C Tables 4.2.6.8 and 6.1.1.4'
    'H' 'H' 0.0000 0.0000
                         'International Tables Vol C Tables 4.2.6.8 and 6.1.1.4'
    'N' 'N' 0.0061 0.0033
                         'International Tables Vol C Tables 4.2.6.8 and 6.1.1.4'
    'O' 'O' 0.0106 0.0060
                         'International Tables Vol C Tables 4.2.6.8 and 6.1.1.4'
    'S' 'S' 0.1246 0.1234
                         'International Tables Vol C Tables 4.2.6.8 and 6.1.1.4'
    'Br' 'Br' -0.2901 2.4595
                         'International Tables Vol C Tables 4.2.6.8 and 6.1.1.4'
_computing_data_collection
;
APEX2 (Bruker, 2016)
;
_computing_cell_refinement
;
SAINT (Bruker, 2016)
;
_computing_data_reduction
;
SAINT (Bruker, 2016)
;
_computing_structure_solution
;
<i>SHELXT2018/2</i> (Sheldrick, 2015a)
;
_computing_structure_refinement
;
<i>SHELXL2019/2</i> (Sheldrick, 2015b)
;
_computing_molecular_graphics
;
ORTEP-3 for Windows (Farrugia, 2012) and Mercury (Macrae <i>et al.</i>,
2020)
;
_computing_publication_material
;
WinGX (Farrugia, 2012), pubCIF (Westrip, 2010) and PLATON (Spek,
2020)
;
loop_
    _atom_site_type_symbol
    _atom_site_label
    _atom_site_fract_x
    _atom_site_fract_y
    _atom_site_fract_z
    _atom_site_U_iso_or_equiv
    _atom_site_adp_type
    _atom_site_calc_flag
    _atom_site_occupancy
    _atom_site_disorder_assembly
    _atom_site_disorder_group
    C C1 0.5912(4) 0.6131(2) 0.46145(17) 0.0360(8) Uani d 1 . .
    C C2 0.7216(4) 0.6188(3) 0.4946(2) 0.0485(9) Uani d 1 . .
    H H2 0.746482 0.669420 0.521272 0.058 Uiso calc 1 . .
    C C3 0.8133(5) 0.5462(3) 0.4864(2) 0.0581(11) Uani d 1 . .
    H H3 0.901819 0.548866 0.507653 0.070 Uiso calc 1 . .
    C C4 0.7775(5) 0.4695(3) 0.4473(2) 0.0575(11) Uani d 1 . .
    H H4 0.841931 0.421970 0.443087 0.069 Uiso calc 1 . .
    C C5 0.6482(5) 0.4633(3) 0.41506(19) 0.0486(10) Uani d 1 . .
    H H5 0.623774 0.411785 0.389142 0.058 Uiso calc 1 . .
    C C6 0.5536(4) 0.5362(2) 0.42199(17) 0.0372(8) Uani d 1 . .
    C C7 0.4158(4) 0.5529(2) 0.39470(17) 0.0397(8) Uani d 1 . .
    C C8 0.3685(4) 0.6356(2) 0.41568(16) 0.0337(7) Uani d 1 . .
    C C9 0.5386(4) 0.8611(2) 0.46312(18) 0.0401(8) Uani d 1 . .
    C C10 0.6823(5) 0.8709(3) 0.4644(3) 0.0610(12) Uani d 1 . .
    H H10 0.740032 0.827279 0.485932 0.073 Uiso calc 1 . .
    C C11 0.7389(6) 0.9465(3) 0.4332(3) 0.0775(16) Uani d 1 . .
    H H11 0.835512 0.953850 0.433711 0.093 Uiso calc 1 . .
    C C12 0.6537(6) 1.0105(3) 0.4017(2) 0.0686(14) Uani d 1 . .
    H H12 0.692625 1.061212 0.380876 0.082 Uiso calc 1 . .
    C C13 0.5117(6) 1.0007(3) 0.4006(2) 0.0617(12) Uani d 1 . .
    H H13 0.454818 1.044675 0.379011 0.074 Uiso calc 1 . .
    C C14 0.4518(5) 0.9258(3) 0.43145(19) 0.0479(9) Uani d 1 . .
    H H14 0.355072 0.919091 0.430866 0.057 Uiso calc 1 . .
    C C15 0.2288(4) 0.6783(3) 0.39902(17) 0.0374(8) Uani d 1 . .
    H H15A 0.168446 0.632698 0.376678 0.045 Uiso calc 1 . .
    H H15B 0.186408 0.696104 0.440144 0.045 Uiso calc 1 . .
    C C16 -0.0367(4) 0.7764(3) 0.31156(18) 0.0404(8) Uani d 1 . .
    C C17 -0.1273(4) 0.7228(3) 0.3466(2) 0.0544(11) Uani d 1 . .
    H H17 -0.117432 0.718441 0.392956 0.065 Uiso calc 1 . .
    C C18 -0.2334(5) 0.6754(3) 0.3113(2) 0.0640(12) Uani d 1 . .
    H H18 -0.296109 0.639804 0.334362 0.077 Uiso calc 1 . .
    C C19 -0.2469(4) 0.6806(3) 0.2427(2) 0.0564(11) Uani d 1 . .
    H H19 -0.317930 0.648112 0.219529 0.068 Uiso calc 1 . .
    C C20 -0.1556(4) 0.7338(3) 0.2082(2) 0.0557(11) Uani d 1 . .
    H H20 -0.165121 0.737115 0.161734 0.067 Uiso calc 1 . .
    C C21 -0.0501(4) 0.7820(3) 0.2420(2) 0.0508(10) Uani d 1 . .
    H H21 0.011626 0.818004 0.218646 0.061 Uiso calc 1 . .
    C C22 0.2982(4) 0.7476(2) 0.29018(16) 0.0347(8) Uani d 1 . .
    C C23 0.2612(4) 0.6733(3) 0.24960(19) 0.0453(9) Uani d 1 . .
    H H23 0.195602 0.630544 0.263040 0.054 Uiso calc 1 . .
    C C24 0.3227(4) 0.6627(3) 0.18851(18) 0.0482(10) Uani d 1 . .
    H H24 0.300825 0.611588 0.161749 0.058 Uiso calc 1 . .
    C C25 0.4159(4) 0.7279(3) 0.16766(17) 0.0395(8) Uani d 1 . .
    C C26 0.4523(4) 0.8037(3) 0.20774(18) 0.0405(8) Uani d 1 . .
    C C27 0.3937(4) 0.8122(3) 0.26980(18) 0.0386(8) Uani d 1 . .
    H H27 0.418840 0.861639 0.297649 0.046 Uiso calc 1 . .
    C C28 0.5954(7) 0.9366(4) 0.2262(3) 0.090(2) Uani d 1 . .
    H H28A 0.519832 0.977821 0.235067 0.135 Uiso calc 1 . .
    H H28B 0.667708 0.970260 0.205184 0.135 Uiso calc 1 . .
    H H28C 0.632434 0.910622 0.267595 0.135 Uiso calc 1 . .
    N N1 0.4763(3) 0.67482(19) 0.45867(14) 0.0344(6) Uani d 1 . .
    N N2 0.2386(3) 0.7612(2) 0.35510(14) 0.0356(6) Uani d 1 . .
    O O1 0.5542(3) 0.75110(19) 0.56538(13) 0.0516(7) Uani d 1 . .
    O O2 0.3206(3) 0.78625(18) 0.51436(13) 0.0488(7) Uani d 1 . .
    O O3 0.1411(3) 0.91308(19) 0.31900(14) 0.0516(7) Uani d 1 . .
    O O4 0.0678(3) 0.8422(2) 0.42399(13) 0.0552(7) Uani d 1 . .
    O O5 0.5454(3) 0.8642(2) 0.18304(14) 0.0589(8) Uani d 1 . .
    S S1 0.46528(10) 0.76919(6) 0.50760(4) 0.0375(2) Uani d 1 . .
    S S2 0.10295(10) 0.83326(7) 0.35581(5) 0.0412(2) Uani d 1 . .
    Br Br1 0.50238(5) 0.71099(4) 0.08522(2) 0.05801(14) Uani d 1 . .
    Br Br2 0.31588(6) 0.46768(3) 0.34009(2) 0.06813(17) Uani d 1 . .
loop_
    _atom_site_aniso_label
    _atom_site_aniso_U_11
    _atom_site_aniso_U_22
    _atom_site_aniso_U_33
    _atom_site_aniso_U_12
    _atom_site_aniso_U_13
    _atom_site_aniso_U_23
    C1 0.0391(19) 0.0333(18) 0.0364(18) 0.0038(15) 0.0097(15) 0.0063(15)
    C2 0.043(2) 0.044(2) 0.059(2) 0.0010(17) 0.0015(18) 0.0019(19)
    C3 0.044(2) 0.062(3) 0.068(3) 0.013(2) 0.003(2) 0.009(2)
    C4 0.060(3) 0.052(3) 0.061(3) 0.024(2) 0.014(2) 0.009(2)
    C5 0.067(3) 0.038(2) 0.042(2) 0.0142(19) 0.0155(19) 0.0004(17)
    C6 0.048(2) 0.0349(18) 0.0295(17) 0.0050(16) 0.0095(15) 0.0036(14)
    C7 0.054(2) 0.0360(19) 0.0289(17) 0.0034(17) 0.0023(16) -0.0022(15)
    C8 0.042(2) 0.0340(18) 0.0251(16) -0.0003(15) 0.0038(14) 0.0010(14)
    C9 0.050(2) 0.0294(18) 0.042(2) 0.0005(16) 0.0067(16) -0.0062(15)
    C10 0.049(3) 0.038(2) 0.097(4) 0.0055(19) 0.016(2) 0.003(2)
    C11 0.066(3) 0.054(3) 0.117(5) -0.004(2) 0.041(3) -0.002(3)
    C12 0.102(4) 0.038(2) 0.068(3) -0.008(3) 0.032(3) -0.001(2)
    C13 0.096(4) 0.038(2) 0.051(3) 0.004(2) -0.003(2) -0.0018(19)
    C14 0.058(2) 0.039(2) 0.045(2) 0.0029(18) -0.0065(18) -0.0071(17)
    C15 0.0388(19) 0.042(2) 0.0314(17) -0.0015(16) 0.0040(14) 0.0008(15)
    C16 0.0337(19) 0.045(2) 0.043(2) 0.0061(16) 0.0080(15) 0.0088(16)
    C17 0.051(2) 0.070(3) 0.044(2) -0.001(2) 0.0175(19) 0.011(2)
    C18 0.054(3) 0.071(3) 0.069(3) -0.010(2) 0.025(2) 0.011(2)
    C19 0.041(2) 0.059(3) 0.069(3) 0.000(2) 0.000(2) 0.004(2)
    C20 0.053(3) 0.071(3) 0.043(2) -0.002(2) -0.0014(19) 0.011(2)
    C21 0.046(2) 0.063(3) 0.044(2) -0.006(2) 0.0044(18) 0.0190(19)
    C22 0.0319(18) 0.043(2) 0.0296(17) 0.0069(15) 0.0018(14) 0.0011(15)
    C23 0.044(2) 0.053(2) 0.0390(19) -0.0077(18) 0.0043(16) -0.0029(17)
    C24 0.050(2) 0.061(3) 0.0338(19) -0.004(2) -0.0002(17) -0.0115(18)
    C25 0.0339(19) 0.057(2) 0.0271(16) 0.0076(17) 0.0033(14) -0.0004(16)
    C26 0.0366(19) 0.045(2) 0.0407(19) 0.0022(16) 0.0082(15) 0.0017(17)
    C27 0.0382(19) 0.0396(19) 0.0384(19) 0.0015(16) 0.0060(15) -0.0028(15)
    C28 0.109(4) 0.078(4) 0.086(4) -0.049(3) 0.052(3) -0.028(3)
    N1 0.0377(16) 0.0299(14) 0.0358(15) 0.0025(12) 0.0041(12) -0.0035(12)
    N2 0.0369(16) 0.0411(16) 0.0291(14) 0.0056(13) 0.0047(12) 0.0027(12)
    O1 0.0678(19) 0.0501(16) 0.0359(14) 0.0026(14) -0.0065(13) -0.0033(12)
    O2 0.0461(15) 0.0508(16) 0.0508(16) 0.0035(13) 0.0147(12) -0.0137(13)
    O3 0.0532(17) 0.0416(15) 0.0599(17) 0.0042(13) 0.0024(13) 0.0061(13)
    O4 0.0559(17) 0.0688(19) 0.0412(15) 0.0214(15) 0.0073(13) -0.0074(14)
    O5 0.068(2) 0.0602(18) 0.0507(17) -0.0152(15) 0.0275(15) -0.0064(14)
    S1 0.0441(5) 0.0353(4) 0.0334(4) 0.0024(4) 0.0055(4) -0.0053(4)
    S2 0.0402(5) 0.0451(5) 0.0384(5) 0.0088(4) 0.0055(4) 0.0014(4)
    Br1 0.0547(3) 0.0844(3) 0.0358(2) 0.0026(2) 0.01070(17) -0.0083(2)
    Br2 0.0946(4) 0.0496(3) 0.0575(3) 0.0103(2) -0.0228(2) -0.0210(2)
_geom_special_details
;
 All esds (except the esd in the dihedral angle between two l.s. planes)
 are estimated using the full covariance matrix.  The cell esds are taken
 into account individually in the estimation of esds in distances, angles
 and torsion angles; correlations between esds in cell parameters are only
 used when they are defined by crystal symmetry.  An approximate (isotropic)
 treatment of cell esds is used for estimating esds involving l.s. planes.
;
loop_
    _geom_bond_atom_site_label_1
    _geom_bond_atom_site_label_2
    _geom_bond_site_symmetry_2
    _geom_bond_distance
    _geom_bond_publ_flag
    C1 C2 . 1.386(5) ?
    C1 C6 . 1.399(5) ?
    C1 N1 . 1.415(4) ?
    C2 C3 . 1.382(6) ?
    C2 H2 . 0.9300 ?
    C3 C4 . 1.388(6) ?
    C3 H3 . 0.9300 ?
    C4 C5 . 1.370(6) ?
    C4 H4 . 0.9300 ?
    C5 C6 . 1.400(5) ?
    C5 H5 . 0.9300 ?
    C6 C7 . 1.423(5) ?
    C7 C8 . 1.352(5) ?
    C7 Br2 . 1.876(4) ?
    C8 N1 . 1.427(4) ?
    C8 C15 . 1.495(5) ?
    C9 C10 . 1.381(6) ?
    C9 C14 . 1.384(5) ?
    C9 S1 . 1.764(4) ?
    C10 C11 . 1.382(6) ?
    C10 H10 . 0.9300 ?
    C11 C12 . 1.367(7) ?
    C11 H11 . 0.9300 ?
    C12 C13 . 1.365(7) ?
    C12 H12 . 0.9300 ?
    C13 C14 . 1.384(6) ?
    C13 H13 . 0.9300 ?
    C14 H14 . 0.9300 ?
    C15 N2 . 1.491(4) ?
    C15 H15A . 0.9700 ?
    C15 H15B . 0.9700 ?
    C16 C17 . 1.380(5) ?
    C16 C21 . 1.393(5) ?
    C16 S2 . 1.768(4) ?
    C17 C18 . 1.388(6) ?
    C17 H17 . 0.9300 ?
    C18 C19 . 1.375(6) ?
    C18 H18 . 0.9300 ?
    C19 C20 . 1.375(6) ?
    C19 H19 . 0.9300 ?
    C20 C21 . 1.377(6) ?
    C20 H20 . 0.9300 ?
    C21 H21 . 0.9300 ?
    C22 C23 . 1.381(5) ?
    C22 C27 . 1.383(5) ?
    C22 N2 . 1.457(4) ?
    C23 C24 . 1.391(5) ?
    C23 H23 . 0.9300 ?
    C24 C25 . 1.377(5) ?
    C24 H24 . 0.9300 ?
    C25 C26 . 1.391(5) ?
    C25 Br1 . 1.898(3) ?
    C26 O5 . 1.358(4) ?
    C26 C27 . 1.394(5) ?
    C27 H27 . 0.9300 ?
    C28 O5 . 1.425(6) ?
    C28 H28A . 0.9600 ?
    C28 H28B . 0.9600 ?
    C28 H28C . 0.9600 ?
    N1 S1 . 1.685(3) ?
    N2 S2 . 1.665(3) ?
    O1 S1 . 1.425(3) ?
    O2 S1 . 1.420(3) ?
    O3 S2 . 1.426(3) ?
    O4 S2 . 1.427(3) ?
loop_
    _geom_angle_atom_site_label_1
    _geom_angle_atom_site_label_2
    _geom_angle_atom_site_label_3
    _geom_angle_site_symmetry_1
    _geom_angle_site_symmetry_3
    _geom_angle
    _geom_angle_publ_flag
    C2 C1 C6 . . 121.1(3) ?
    C2 C1 N1 . . 131.4(3) ?
    C6 C1 N1 . . 107.5(3) ?
    C3 C2 C1 . . 117.4(4) ?
    C3 C2 H2 . . 121.3 ?
    C1 C2 H2 . . 121.3 ?
    C2 C3 C4 . . 122.2(4) ?
    C2 C3 H3 . . 118.9 ?
    C4 C3 H3 . . 118.9 ?
    C5 C4 C3 . . 120.6(4) ?
    C5 C4 H4 . . 119.7 ?
    C3 C4 H4 . . 119.7 ?
    C4 C5 C6 . . 118.5(4) ?
    C4 C5 H5 . . 120.8 ?
    C6 C5 H5 . . 120.8 ?
    C1 C6 C5 . . 120.3(4) ?
    C1 C6 C7 . . 106.8(3) ?
    C5 C6 C7 . . 132.9(4) ?
    C8 C7 C6 . . 110.5(3) ?
    C8 C7 Br2 . . 126.3(3) ?
    C6 C7 Br2 . . 123.2(3) ?
    C7 C8 N1 . . 107.1(3) ?
    C7 C8 C15 . . 127.2(3) ?
    N1 C8 C15 . . 125.6(3) ?
    C10 C9 C14 . . 120.9(4) ?
    C10 C9 S1 . . 119.3(3) ?
    C14 C9 S1 . . 119.6(3) ?
    C9 C10 C11 . . 119.1(4) ?
    C9 C10 H10 . . 120.5 ?
    C11 C10 H10 . . 120.5 ?
    C12 C11 C10 . . 120.3(5) ?
    C12 C11 H11 . . 119.9 ?
    C10 C11 H11 . . 119.9 ?
    C13 C12 C11 . . 120.5(4) ?
    C13 C12 H12 . . 119.8 ?
    C11 C12 H12 . . 119.8 ?
    C12 C13 C14 . . 120.6(4) ?
    C12 C13 H13 . . 119.7 ?
    C14 C13 H13 . . 119.7 ?
    C9 C14 C13 . . 118.6(4) ?
    C9 C14 H14 . . 120.7 ?
    C13 C14 H14 . . 120.7 ?
    N2 C15 C8 . . 112.3(3) ?
    N2 C15 H15A . . 109.1 ?
    C8 C15 H15A . . 109.1 ?
    N2 C15 H15B . . 109.1 ?
    C8 C15 H15B . . 109.1 ?
    H15A C15 H15B . . 107.9 ?
    C17 C16 C21 . . 120.7(4) ?
    C17 C16 S2 . . 119.0(3) ?
    C21 C16 S2 . . 120.1(3) ?
    C16 C17 C18 . . 118.8(4) ?
    C16 C17 H17 . . 120.6 ?
    C18 C17 H17 . . 120.6 ?
    C19 C18 C17 . . 120.7(4) ?
    C19 C18 H18 . . 119.7 ?
    C17 C18 H18 . . 119.7 ?
    C18 C19 C20 . . 120.1(4) ?
    C18 C19 H19 . . 120.0 ?
    C20 C19 H19 . . 120.0 ?
    C19 C20 C21 . . 120.4(4) ?
    C19 C20 H20 . . 119.8 ?
    C21 C20 H20 . . 119.8 ?
    C20 C21 C16 . . 119.3(4) ?
    C20 C21 H21 . . 120.3 ?
    C16 C21 H21 . . 120.3 ?
    C23 C22 C27 . . 120.4(3) ?
    C23 C22 N2 . . 121.9(3) ?
    C27 C22 N2 . . 117.7(3) ?
    C22 C23 C24 . . 119.6(4) ?
    C22 C23 H23 . . 120.2 ?
    C24 C23 H23 . . 120.2 ?
    C25 C24 C23 . . 120.0(4) ?
    C25 C24 H24 . . 120.0 ?
    C23 C24 H24 . . 120.0 ?
    C24 C25 C26 . . 120.8(3) ?
    C24 C25 Br1 . . 119.5(3) ?
    C26 C25 Br1 . . 119.6(3) ?
    O5 C26 C25 . . 116.5(3) ?
    O5 C26 C27 . . 124.6(3) ?
    C25 C26 C27 . . 118.8(3) ?
    C22 C27 C26 . . 120.3(3) ?
    C22 C27 H27 . . 119.8 ?
    C26 C27 H27 . . 119.8 ?
    O5 C28 H28A . . 109.5 ?
    O5 C28 H28B . . 109.5 ?
    H28A C28 H28B . . 109.5 ?
    O5 C28 H28C . . 109.5 ?
    H28A C28 H28C . . 109.5 ?
    H28B C28 H28C . . 109.5 ?
    C1 N1 C8 . . 108.1(3) ?
    C1 N1 S1 . . 124.0(2) ?
    C8 N1 S1 . . 127.4(2) ?
    C22 N2 C15 . . 117.1(3) ?
    C22 N2 S2 . . 115.6(2) ?
    C15 N2 S2 . . 115.1(2) ?
    C26 O5 C28 . . 117.3(3) ?
    O2 S1 O1 . . 120.03(17) ?
    O2 S1 N1 . . 106.60(15) ?
    O1 S1 N1 . . 105.69(15) ?
    O2 S1 C9 . . 109.41(18) ?
    O1 S1 C9 . . 108.10(18) ?
    N1 S1 C9 . . 106.14(15) ?
    O3 S2 O4 . . 119.92(18) ?
    O3 S2 N2 . . 106.35(16) ?
    O4 S2 N2 . . 106.66(15) ?
    O3 S2 C16 . . 108.91(17) ?
    O4 S2 C16 . . 108.18(18) ?
    N2 S2 C16 . . 105.98(16) ?
loop_
    _geom_torsion_atom_site_label_1
    _geom_torsion_atom_site_label_2
    _geom_torsion_atom_site_label_3
    _geom_torsion_atom_site_label_4
    _geom_torsion_site_symmetry_1
    _geom_torsion_site_symmetry_2
    _geom_torsion_site_symmetry_3
    _geom_torsion_site_symmetry_4
    _geom_torsion
    _geom_torsion_publ_flag
    C6 C1 C2 C3 . . . . 0.8(6) ?
    N1 C1 C2 C3 . . . . -179.1(4) ?
    C1 C2 C3 C4 . . . . -0.8(6) ?
    C2 C3 C4 C5 . . . . 0.2(7) ?
    C3 C4 C5 C6 . . . . 0.4(6) ?
    C2 C1 C6 C5 . . . . -0.2(5) ?
    N1 C1 C6 C5 . . . . 179.7(3) ?
    C2 C1 C6 C7 . . . . -179.1(3) ?
    N1 C1 C6 C7 . . . . 0.8(4) ?
    C4 C5 C6 C1 . . . . -0.4(5) ?
    C4 C5 C6 C7 . . . . 178.1(4) ?
    C1 C6 C7 C8 . . . . -0.1(4) ?
    C5 C6 C7 C8 . . . . -178.7(4) ?
    C1 C6 C7 Br2 . . . . -177.9(2) ?
    C5 C6 C7 Br2 . . . . 3.4(6) ?
    C6 C7 C8 N1 . . . . -0.7(4) ?
    Br2 C7 C8 N1 . . . . 177.1(2) ?
    C6 C7 C8 C15 . . . . -179.3(3) ?
    Br2 C7 C8 C15 . . . . -1.5(5) ?
    C14 C9 C10 C11 . . . . -0.3(7) ?
    S1 C9 C10 C11 . . . . -175.7(4) ?
    C9 C10 C11 C12 . . . . 0.1(8) ?
    C10 C11 C12 C13 . . . . 0.0(8) ?
    C11 C12 C13 C14 . . . . 0.1(7) ?
    C10 C9 C14 C13 . . . . 0.3(6) ?
    S1 C9 C14 C13 . . . . 175.7(3) ?
    C12 C13 C14 C9 . . . . -0.2(6) ?
    C7 C8 C15 N2 . . . . -111.1(4) ?
    N1 C8 C15 N2 . . . . 70.5(4) ?
    C21 C16 C17 C18 . . . . -0.9(6) ?
    S2 C16 C17 C18 . . . . -177.5(3) ?
    C16 C17 C18 C19 . . . . 1.0(7) ?
    C17 C18 C19 C20 . . . . -0.6(7) ?
    C18 C19 C20 C21 . . . . 0.1(7) ?
    C19 C20 C21 C16 . . . . 0.1(7) ?
    C17 C16 C21 C20 . . . . 0.4(6) ?
    S2 C16 C21 C20 . . . . 177.0(3) ?
    C27 C22 C23 C24 . . . . 1.3(6) ?
    N2 C22 C23 C24 . . . . -179.0(3) ?
    C22 C23 C24 C25 . . . . -2.4(6) ?
    C23 C24 C25 C26 . . . . 1.5(6) ?
    C23 C24 C25 Br1 . . . . 178.5(3) ?
    C24 C25 C26 O5 . . . . 179.8(4) ?
    Br1 C25 C26 O5 . . . . 2.8(5) ?
    C24 C25 C26 C27 . . . . 0.5(6) ?
    Br1 C25 C26 C27 . . . . -176.4(3) ?
    C23 C22 C27 C26 . . . . 0.8(5) ?
    N2 C22 C27 C26 . . . . -178.9(3) ?
    O5 C26 C27 C22 . . . . 179.1(3) ?
    C25 C26 C27 C22 . . . . -1.7(5) ?
    C2 C1 N1 C8 . . . . 178.6(4) ?
    C6 C1 N1 C8 . . . . -1.2(4) ?
    C2 C1 N1 S1 . . . . -9.6(5) ?
    C6 C1 N1 S1 . . . . 170.5(2) ?
    C7 C8 N1 C1 . . . . 1.2(4) ?
    C15 C8 N1 C1 . . . . 179.8(3) ?
    C7 C8 N1 S1 . . . . -170.2(3) ?
    C15 C8 N1 S1 . . . . 8.4(5) ?
    C23 C22 N2 C15 . . . . 44.3(5) ?
    C27 C22 N2 C15 . . . . -136.0(3) ?
    C23 C22 N2 S2 . . . . -96.5(4) ?
    C27 C22 N2 S2 . . . . 83.3(3) ?
    C8 C15 N2 C22 . . . . 59.7(4) ?
    C8 C15 N2 S2 . . . . -159.4(2) ?
    C25 C26 O5 C28 . . . . -173.4(4) ?
    C27 C26 O5 C28 . . . . 5.8(6) ?
    C1 N1 S1 O2 . . . . -152.6(3) ?
    C8 N1 S1 O2 . . . . 17.5(3) ?
    C1 N1 S1 O1 . . . . -23.9(3) ?
    C8 N1 S1 O1 . . . . 146.3(3) ?
    C1 N1 S1 C9 . . . . 90.8(3) ?
    C8 N1 S1 C9 . . . . -99.1(3) ?
    C10 C9 S1 O2 . . . . 164.5(3) ?
    C14 C9 S1 O2 . . . . -11.0(3) ?
    C10 C9 S1 O1 . . . . 32.2(4) ?
    C14 C9 S1 O1 . . . . -143.3(3) ?
    C10 C9 S1 N1 . . . . -80.8(4) ?
    C14 C9 S1 N1 . . . . 103.7(3) ?
    C22 N2 S2 O3 . . . . -46.6(3) ?
    C15 N2 S2 O3 . . . . 171.8(2) ?
    C22 N2 S2 O4 . . . . -175.7(3) ?
    C15 N2 S2 O4 . . . . 42.8(3) ?
    C22 N2 S2 C16 . . . . 69.2(3) ?
    C15 N2 S2 C16 . . . . -72.3(3) ?
    C17 C16 S2 O3 . . . . -153.9(3) ?
    C21 C16 S2 O3 . . . . 29.4(4) ?
    C17 C16 S2 O4 . . . . -22.0(4) ?
    C21 C16 S2 O4 . . . . 161.3(3) ?
    C17 C16 S2 N2 . . . . 92.0(3) ?
    C21 C16 S2 N2 . . . . -84.6(3) ?
loop_
    _geom_hbond_atom_site_label_D
    _geom_hbond_atom_site_label_H
    _geom_hbond_atom_site_label_A
    _geom_hbond_site_symmetry_A
    _geom_hbond_distance_DH
    _geom_hbond_distance_HA
    _geom_hbond_distance_DA
    _geom_hbond_angle_DHA
    _geom_hbond_publ_flag
    C2 H2 O1 . 0.93 2.39 2.908(5) 115 yes
    C11 H11 O4 1_655 0.93 2.76 3.503(6) 137 yes
    C15 H15B O2 . 0.97 2.31 2.886(4) 117 yes
    C18 H18 <i>Cg</i>(N1/C1/C6--C8) 1_455 0.93 2.99 3.861(8) 156 yes
    C18 H18 <i>Cg</i>(C1--C6) 1_455 0.93 2.81 3.5790(10)
                                                       141 yes
_shelx_space_group_comment
;
The symmetry employed for this shelxl refinement is uniquely defined
by the following loop, which should always be used as a source of
symmetry information in preference to the above space-group names.
They are only intended as comments.
;
_shelx_estimated_absorpt_T_min     0.464
_shelx_estimated_absorpt_T_max     0.574
_shelx_hkl_file
;
   2   0   0  649.93   39.10
   2   0   0  592.24   39.10
   2   0   0  562.24   39.10
   2   0   0  612.34   39.20
   2   0   0  649.43   39.20
   2   0   0  589.74   39.10
  -2   0   0  635.84   39.20
  -2   0   0  640.14   39.20
  -2   0   0  580.54   39.10
  -2   0   0  662.73   39.10
   3   0   0   -2.60    2.50
   3   0   0   -0.70    2.60
   3   0   0    1.70    3.00
   3   0   0   -3.20    2.70
   3   0   0   -1.40    2.50
  -3   0   0   -1.90    2.90
  -3   0   0   -1.60    2.70
  -3   0   0   -2.70    2.90
  -3   0   0    3.30    2.50
   3   0   0    0.80    2.60
  -4   0   0 1208.58   78.49
   4   0   0 1127.59   78.39
  -4   0   0 1282.67   78.59
   4   0   0 1289.77   78.59
   4   0   0 1171.18   78.49
   4   0   0 1167.38   78.59
   4   0   0 1316.97   78.79
   4   0   0 1312.77   78.69
  -4   0   0 1255.37   78.39
  -4   0   0 1269.77   78.59
  -4   0   0 1224.28   78.59
  -4   0   0 1257.47   78.69
  -5   0   0   -0.10    3.80
  -5   0   0   -5.90    4.00
  -5   0   0   -2.80    4.10
   5   0   0    1.80    4.20
   5   0   0   -4.20    4.00
   5   0   0   -3.90    4.00
   5   0   0   -7.00    4.40
   5   0   0   -8.20    4.30
   5   0   0   -3.40    3.50
  -5   0   0   -6.60    4.30
  -5   0   0   -2.80    4.70
  -5   0   0   -7.80    3.90
  -6   0   0  301.77   20.70
  -6   0   0  272.27   20.70
   6   0   0  329.97   21.40
   6   0   0  308.87   21.40
   6   0   0  287.07   21.40
   6   0   0  266.97   21.20
  -6   0   0  295.37   22.50
  -6   0   0  303.47   21.20
   6   0   0  313.47   21.80
  -6   0   0  303.07   21.60
   6   0   0  281.37   21.10
  -6   0   0  295.47   21.50
  -7   0   0   -6.30    5.30
   7   0   0   -1.10    6.60
  -7   0   0   -2.60    5.80
   7   0   0   -4.70    6.00
   7   0   0   -2.90    5.80
   7   0   0   -6.50    6.10
   7   0   0    0.80    6.00
   7   0   0   -4.20    5.50
  -7   0   0  -10.90    6.00
  -7   0   0   -9.20    5.50
  -7   0   0  -12.40    4.80
  -7   0   0   -8.40    5.10
   8   0   0    3.70    7.00
  -8   0   0    4.80    6.30
   8   0   0    4.40    6.90
  -8   0   0    4.90    7.20
  -8   0   0   12.60    7.60
   8   0   0    9.40    6.80
   8   0   0    2.20    6.80
   8   0   0    0.90    7.00
   8   0   0    5.90    7.90
  -8   0   0    7.70    5.70
  -8   0   0    0.10    6.70
  -8   0   0   -5.60    7.00
   9   0   0   10.30    7.60
   9   0   0    2.40    9.00
   9   0   0   -0.90    7.40
  -9   0   0   -2.40    8.00
  -9   0   0   -5.20    8.00
  -9   0   0   -6.60    8.00
  -9   0   0   10.90    7.90
   9   0   0    0.90    6.60
  -9   0   0    2.10    6.80
   9   0   0    6.70    8.70
   9   0   0   -0.50   13.00
  10   0   0   36.10   10.90
 -10   0   0   31.70    9.50
 -10   0   0   15.40    6.10
  10   0   0   22.40    9.00
  10   0   0   26.20   11.40
 -10   0   0   11.80    9.60
  10   0   0   32.70   11.20
  10   0   0   30.00   10.40
 -10   0   0   22.00   10.70
 -11   0   0    4.60    9.80
  11   0   0   -5.40    9.80
 -11   0   0   -5.80    9.60
  11   0   0   -3.40   12.10
 -11   0   0  -11.70    9.70
  11   0   0    5.90    9.60
  11   0   0   -2.00   10.30
  11   0   0   12.50   10.40
   1   1   0    2.00    1.20
   1   1   0   -0.20    0.80
   1   1   0    0.00    0.90
   1   1   0   -0.80    0.90
   2  -1   0  171.88   11.50
   2  -1   0  169.38   11.50
   2  -1   0  176.38   11.50
   2  -1   0  163.58   11.40
  -2  -1   0  166.88   11.30
  -2  -1   0  167.38   11.50
  -2  -1   0  167.78   11.30
   2  -1   0  177.18   11.60
  -2  -1   0  179.28   11.20
  -2  -1   0  166.88   11.40
   2  -1   0  164.08   11.50
  -2  -1   0  160.58   11.30
  -2   1   0  177.18   11.60
   2   1   0  162.18   11.30
  -2   1   0  161.08   11.50
   2   1   0  178.48   11.40
   2   1   0  156.98   11.30
  -2   1   0  174.48   11.50
  -2   1   0  166.58   11.40
   2   1   0  159.38   11.40
  -2   1   0  177.08   11.40
  -2   1   0  189.38   11.70
   3  -1   0  715.53   46.00
   3  -1   0  740.63   45.90
  -3  -1   0  718.73   45.70
   3  -1   0  658.43   45.80
  -3  -1   0  688.53   45.80
   3  -1   0  771.72   46.00
   3  -1   0  687.93   45.80
  -3  -1   0  734.13   45.90
  -3  -1   0  747.73   45.70
  -3  -1   0  740.33   45.80
  -3  -1   0  732.93   45.90
   3  -1   0  754.52   46.00
   3   1   0  685.43   45.90
  -3   1   0  735.43   46.00
   3   1   0  717.33   45.80
  -3   1   0  735.33   45.90
  -3   1   0  736.13   45.90
  -3   1   0  741.53   46.00
   3   1   0  664.23   45.80
  -3   1   0  709.83   45.90
   3   1   0  677.53   45.90
   3   1   0  667.53   45.70
   3   1   0  742.93   45.90
  -3   1   0  771.72   45.80
   4  -1   0    4.70    3.70
   4  -1   0    2.70    3.40
   4  -1   0    6.90    4.00
  -4  -1   0   -0.30    3.00
  -4  -1   0   -2.30    3.40
  -4  -1   0    5.90    3.40
  -4  -1   0    2.30    3.90
   4  -1   0    3.60    3.60
   4  -1   0    8.90    3.80
  -4  -1   0    1.10    2.80
  -4  -1   0    0.70    3.10
   4  -1   0    3.50    3.70
  -4   1   0    2.40    3.70
  -4   1   0    7.70    3.70
  -4   1   0    2.40    3.70
   4   1   0    3.40    3.20
   4   1   0    5.10    3.90
   4   1   0   -0.20    3.40
   4   1   0    0.00    3.60
  -4   1   0    3.70    3.60
  -4   1   0    3.30    3.30
  -4   1   0    3.50    3.90
   4   1   0    0.60    3.30
   4   1   0    1.20    3.20
   5  -1   0    3.70    4.50
   5  -1   0    5.50    4.80
   5  -1   0   -2.30    4.90
   5  -1   0    0.50    4.30
  -5  -1   0   11.20    4.40
   5  -1   0    6.00    4.20
  -5  -1   0    5.30    4.10
   5  -1   0    8.00    4.50
  -5  -1   0    3.90    3.90
  -5  -1   0   14.30    4.30
  -5  -1   0    5.80    4.30
  -5   1   0    4.60    4.40
   5   1   0    5.50    4.40
   5   1   0    2.80    4.40
  -5   1   0   -0.70    4.40
  -5   1   0    8.80    4.60
   5   1   0   10.60    4.90
   5   1   0   17.20    5.00
  -5   1   0    6.20    4.90
   5   1   0    4.20    4.20
   5   1   0    8.90    4.50
   6  -1   0   41.70    7.40
  -6  -1   0   44.00    7.00
  -6  -1   0   54.99    7.00
   6  -1   0   47.10    6.70
   6  -1   0   47.50    7.10
  -6  -1   0   45.40    6.40
  -6  -1   0   50.09    6.90
   6  -1   0   61.29    8.10
  -6  -1   0   40.90    6.30
   6  -1   0   34.20    6.70
  -6  -1   0   47.10    6.50
   6  -1   0   49.00    7.40
   6   1   0   35.60    6.30
  -6   1   0   32.20    6.10
  -6   1   0   50.89    6.80
   6   1   0   45.30    7.50
   6   1   0   38.20    6.80
  -6   1   0   43.00    7.20
   6   1   0   48.40    6.90
  -6   1   0   33.60    6.70
   6   1   0   42.90    6.70
   6   1   0   55.89    7.80
  -6   1   0   34.90    6.30
  -6   1   0   39.60    6.80
   7  -1   0    2.40    5.70
  -7  -1   0    6.00    5.90
  -7  -1   0    7.10    5.40
  -7  -1   0    4.60    5.50
  -7  -1   0   -4.40    6.00
   7  -1   0   -1.80    6.00
  -7  -1   0    9.30    5.30
  -7  -1   0   -5.40    4.60
   7  -1   0    6.20    6.10
   7  -1   0   -3.00    6.10
   7  -1   0   13.30    7.10
   7  -1   0   17.40    6.50
  -7   1   0   -4.30    6.40
  -7   1   0    9.20    5.40
  -7   1   0   -3.40    5.40
  -7   1   0    2.60    5.90
  -7   1   0   14.30    6.80
   7   1   0    5.90    6.60
   7   1   0    3.90    6.80
   7   1   0    2.50    5.30
   7   1   0    6.60    6.70
   7   1   0    4.40    6.20
  -7   1   0    8.30    6.50
  -8  -1   0  162.58   13.60
   8  -1   0  148.49   15.00
  -8  -1   0  165.88   15.20
  -8  -1   0  142.09   14.20
  -8  -1   0  159.68   15.00
   8  -1   0  149.69   14.80
   8  -1   0  161.68   15.10
   8  -1   0  161.38   15.50
   8  -1   0  171.28   15.90
   8  -1   0  159.88   14.70
  -8  -1   0  155.28   14.50
  -8  -1   0  144.09   13.70
  -8   1   0  147.49   14.80
  -8   1   0  177.98   15.90
   8   1   0  167.48   15.80
   8   1   0  174.78   16.10
   8   1   0  139.79   14.30
   8   1   0  144.29   14.40
   8   1   0  165.28   15.60
  -8   1   0  129.09   13.90
  -8   1   0  139.39   14.10
  -8   1   0  165.18   15.80
   8   1   0  142.69   14.20
  -8   1   0  144.89   13.70
   9  -1   0    7.50    7.50
   9  -1   0    2.40    6.90
   9  -1   0   12.90    8.80
  -9  -1   0   16.40    7.90
  -9  -1   0    6.30    8.00
   9  -1   0    3.60    9.90
  -9  -1   0   -4.10    8.90
  -9  -1   0    3.70    6.60
  -9  -1   0    9.50    8.40
   9  -1   0    3.50    9.30
  -9   1   0   -4.10    8.40
   9   1   0    6.50    8.00
   9   1   0    4.70    7.00
   9   1   0   -2.60    7.00
  -9   1   0    7.40    8.40
  -9   1   0   14.60    6.70
   9   1   0   -0.30    8.40
  -9   1   0    4.70    7.30
  -9   1   0   17.40    8.60
   9   1   0   19.00    9.40
 -10  -1   0   -9.40   10.40
  10  -1   0   13.80    8.70
  10  -1   0   -0.40    7.90
 -10  -1   0   -3.50    8.90
  10  -1   0   22.40   13.20
  10  -1   0   -1.50    8.30
 -10  -1   0   -6.00    8.00
  10  -1   0  -11.00    9.40
 -10  -1   0    3.80    7.70
 -10   1   0    8.80   10.10
  10   1   0   -6.40    8.50
  10   1   0  -18.60   14.50
  10   1   0   -1.50    9.20
 -10   1   0    1.50   10.00
  10   1   0   -0.70    7.60
 -10   1   0  -14.60    9.00
  10   1   0   -0.10   10.10
 -11  -1   0   20.50   10.40
  11  -1   0   18.80   10.60
 -11  -1   0   29.40   11.50
  11  -1   0   11.40   12.00
 -11  -1   0   21.50    8.80
  11  -1   0   12.40    9.00
  11  -1   0   -6.30   11.40
 -11   1   0   12.70   10.30
  11   1   0   15.60   12.10
  11   1   0   24.40   10.30
 -11   1   0    5.50   10.60
  11   1   0   10.20   10.00
  11   1   0   31.40   10.40
  11   1   0    7.00   12.30
 -11   1   0   -1.80   10.80
   0  -2   0   -0.60    0.50
   0  -2   0   -0.20    0.60
   0  -2   0   -0.70    0.50
   0  -2   0   -0.40    0.60
   0   2   0    0.70    0.50
   0   2   0   -0.10    0.60
   1   2   0  548.75   33.60
  -1   2   0  466.75   34.20
  -1   2   0  495.25   33.60
   1   2   0  542.55   33.40
   1   2   0  557.64   33.50
  -1   2   0  558.74   33.60
   1   2   0  527.05   33.50
  -1   2   0  554.64   33.70
   1   2   0  500.25   33.40
   1   2   0  554.44   33.50
   2  -2   0 4416.06  271.07
   2  -2   0 4450.75  271.07
  -2  -2   0 4448.25  270.97
  -2  -2   0 4520.15  270.87
  -2  -2   0 4558.84  270.87
   2  -2   0 4350.76  271.07
  -2  -2   0 4411.06  270.87
   2  -2   0 4160.88  270.97
   2  -2   0 4493.05  271.07
   2  -2   0 4375.56  271.07
   2   2   0 4110.59  270.97
   2   2   0 4592.54  270.97
   2   2   0 4380.46  271.07
   2   2   0 4237.88  270.97
  -2   2   0 4439.66  271.07
  -2   2   0 4043.50  270.97
   2   2   0 4064.89  270.97
  -2   2   0 4515.35  271.17
  -2   2   0 4128.79  271.07
  -2   2   0 4583.14  271.07
   2   2   0 4135.59  270.87
  -2   2   0 3967.40  271.07
  -3  -2   0  165.08   10.90
   3  -2   0  142.39   11.00
   3  -2   0  128.19   10.70
   3  -2   0  148.09   11.00
  -3  -2   0  154.58   10.60
   3  -2   0  152.98   11.00
  -3  -2   0  168.28   10.90
  -3  -2   0  153.98   10.50
  -3  -2   0  154.08   10.80
   3  -2   0  159.08   11.10
  -3  -2   0  154.58   10.80
   3  -2   0  153.28   11.20
   3   2   0  160.18   11.00
   3   2   0  155.58   10.90
   3   2   0  146.29   11.40
  -3   2   0  158.48   11.00
  -3   2   0  143.49   11.10
  -3   2   0  128.79   11.00
  -3   2   0  125.59   10.90
   3   2   0  153.68   10.90
   3   2   0  133.49   10.50
   3   2   0  162.78   11.20
  -3   2   0  172.98   11.00
  -3   2   0  147.69   10.80
  -4  -2   0 1755.42  111.49
  -4  -2   0 1822.52  111.39
   4  -2   0 1672.33  111.59
  -4  -2   0 1723.83  111.69
  -4  -2   0 1701.83  111.39
   4  -2   0 1700.23  111.79
   4  -2   0 1836.22  111.79
  -4  -2   0 1783.42  111.59
   4  -2   0 1823.22  111.99
   4  -2   0 1878.51  111.89
  -4  -2   0 1811.62  111.69
   4  -2   0 1749.82  111.79
  -4   2   0 1667.63  111.79
  -4   2   0 1843.42  111.79
  -4   2   0 1815.22  111.99
  -4   2   0 1801.32  111.79
  -4   2   0 1796.02  111.59
   4   2   0 1737.33  111.79
   4   2   0 1736.23  111.69
   4   2   0 1674.43  111.79
   4   2   0 1860.41  111.79
  -4   2   0 1805.02  111.89
   4   2   0 1756.32  111.69
   5  -2   0   22.00    5.30
  -5  -2   0   13.50    4.60
   5  -2   0   13.80    4.80
   5  -2   0   15.90    5.50
   5  -2   0   17.50    5.40
  -5  -2   0   12.70    6.70
   5  -2   0   19.00    4.80
   5  -2   0   19.40    4.90
  -5  -2   0   12.20    4.10
  -5  -2   0   11.70    4.30
  -5  -2   0   10.50    5.00
  -5   2   0   24.90    4.70
  -5   2   0   10.70    4.80
   5   2   0   16.20    5.00
  -5   2   0   16.30    6.00
  -5   2   0    9.90    4.60
   5   2   0   25.20    5.20
   5   2   0   14.40    5.00
  -5   2   0   12.00    5.10
   5   2   0   16.60    4.90
   5   2   0   18.90    5.00
   6  -2   0    1.20    5.30
   6  -2   0    5.40    5.20
  -6  -2   0    1.40    4.90
  -6  -2   0  -10.50    4.30
   6  -2   0   -1.90    4.90
  -6  -2   0   -5.50    5.20
   6  -2   0   -2.20    5.70
   6  -2   0    0.80    5.20
  -6  -2   0   -8.10    4.60
  -6  -2   0    7.50    4.20
  -6  -2   0   -3.30    4.20
   6  -2   0   -0.10    5.10
   6   2   0   -2.00    4.90
   6   2   0    0.00    5.60
  -6   2   0   -5.70    5.20
   6   2   0   -4.60    4.30
   6   2   0   -8.60    4.80
  -6   2   0    2.50    5.80
   6   2   0    5.70    5.60
   6   2   0   -1.10    5.90
  -6   2   0   -2.90    5.20
  -6   2   0   -6.80    5.30
  -7  -2   0   27.60    6.60
   7  -2   0   29.00    6.90
   7  -2   0   29.10    7.20
  -7  -2   0   19.00   12.60
   7  -2   0   32.40    8.00
   7  -2   0   23.10    7.00
   7  -2   0   13.30    6.50
  -7  -2   0   16.60    6.40
  -7  -2   0   20.80    5.80
  -7  -2   0   22.20    6.00
  -7  -2   0   26.20    6.90
   7  -2   0   35.10    7.10
   7   2   0   18.00    6.60
  -7   2   0   27.00    7.40
  -7   2   0   29.80    6.60
  -7   2   0   27.30    7.10
   7   2   0   27.10    7.00
   7   2   0   31.20    7.70
   7   2   0   33.60    6.90
   7   2   0   27.80    6.70
  -7   2   0   26.30    6.30
  -7   2   0   17.70    7.30
   7   2   0   24.70    6.80
  -7   2   0   29.70    7.30
   8  -2   0  246.58   21.00
   8  -2   0  246.78   20.20
  -8  -2   0  227.38   18.90
   8  -2   0  234.98   19.60
  -8  -2   0  258.57   18.60
  -8  -2   0  221.08   18.80
  -8  -2   0  229.78   20.00
   8  -2   0  223.78   19.40
  -8  -2   0  238.48   18.60
   8  -2   0  205.88   19.70
   8  -2   0  268.87   22.20
  -8  -2   0  248.78   19.70
   8   2   0  266.97   19.80
  -8   2   0  255.47   19.70
  -8   2   0  253.87   20.70
  -8   2   0  239.28   20.10
  -8   2   0  230.68   19.10
   8   2   0  231.88   19.80
   8   2   0  258.77   20.80
   8   2   0  244.88   19.60
   8   2   0  202.78   19.60
  -8   2   0  239.38   18.70
   8   2   0  264.07   20.10
  -8   2   0  242.78   19.70
   9  -2   0   17.70   10.60
  -9  -2   0   22.10    7.10
  -9  -2   0   17.80    7.60
   9  -2   0   42.70   10.50
  -9  -2   0   27.20    8.70
   9  -2   0   22.10    7.60
  -9  -2   0    8.60    8.20
   9  -2   0   17.50    8.80
  -9  -2   0   16.60    7.30
  -9   2   0   25.50    9.30
   9   2   0   32.10    7.90
   9   2   0   14.50    8.30
  -9   2   0   19.70    8.80
  -9   2   0   13.50    9.50
   9   2   0   19.90    9.00
   9   2   0   20.30    9.60
  -9   2   0   21.80    7.80
  -9   2   0   22.60    7.90
  -9   2   0   25.70    7.60
   9   2   0   25.40    9.30
 -10  -2   0   -1.00    8.60
 -10  -2   0   -0.80    9.30
  10  -2   0    9.00    8.70
 -10  -2   0    2.80    7.80
  10  -2   0   15.70    8.50
  10  -2   0    9.70   12.80
 -10  -2   0    3.50    7.70
  10  -2   0   -4.20    9.10
  10  -2   0   -2.00    8.30
  10   2   0    9.40    9.20
  10   2   0    4.60   11.40
  10   2   0    0.30    9.50
 -10   2   0  -20.60    8.90
  10   2   0    7.40    8.40
 -10   2   0   -4.90    8.60
 -10   2   0   -0.90    9.20
  10   2   0   -2.30    9.70
 -10   2   0    4.40   10.10
 -11  -2   0   12.10   16.60
  11  -2   0   -2.50   10.70
  11  -2   0    1.30   10.50
  11  -2   0  -15.80   10.80
  11  -2   0   13.60    9.30
 -11  -2   0    7.10   12.50
 -11  -2   0    4.20   10.10
  11   2   0   -3.00   10.70
 -11   2   0   11.10   10.90
 -11   2   0    9.30   10.20
  11   2   0    6.50    9.50
  11   2   0  -12.40    9.70
  11   2   0    1.70   10.40
  11   2   0    7.40   11.00
 -11   2   0    2.90   12.10
   0  -3   0    1.00    1.20
   0  -3   0    1.00    1.10
   0  -3   0    0.60    1.00
   0  -3   0   -0.10    1.30
   0  -3   0    1.10    1.40
   0   3   0    0.60    1.30
   0   3   0    1.40    1.30
   0   3   0    1.20    1.20
   0   3   0    1.80    1.40
   0   3   0    1.70    1.40
   0   3   0   -0.50    1.30
  -1  -3   0  827.02   50.89
   1  -3   0  846.22   51.09
   1  -3   0  814.22   51.09
  -1  -3   0  827.72   50.99
  -1  -3   0  865.91   50.79
   1  -3   0  844.32   51.09
  -1  -3   0  871.81   51.19
   1  -3   0  809.52   50.99
   1  -3   0  792.62   51.09
  -1  -3   0  815.72   50.89
   1  -3   0  817.82   51.09
  -1   3   0  832.72   51.09
   1   3   0  809.22   50.99
  -1   3   0  800.42   51.19
  -1   3   0  771.62   51.09
  -1   3   0  772.32   51.09
  -1   3   0  743.03   51.09
   1   3   0  804.22   50.89
   1   3   0  817.62   50.99
  -1   3   0  762.22   51.09
   1   3   0  806.22   50.99
   1   3   0  780.52   50.99
   2  -3   0 2884.41  179.18
  -2  -3   0 2985.40  178.78
   2  -3   0 2954.70  178.98
   2  -3   0 2820.92  179.18
  -2  -3   0 2958.40  178.98
   2  -3   0 2943.61  179.18
   2  -3   0 2771.82  179.08
  -2  -3   0 2891.51  178.88
  -2  -3   0 2911.21  178.98
  -2  -3   0 2929.81  178.68
   2  -3   0 2880.41  179.08
  -2   3   0 2957.90  179.18
  -2   3   0 2837.32  178.98
   2   3   0 2778.32  178.98
   2   3   0 2923.21  178.98
   2   3   0 2777.02  178.88
  -2   3   0 2946.51  179.08
  -2   3   0 2735.13  179.18
   2   3   0 2864.31  179.08
   2   3   0 2829.92  178.98
   2   3   0 2862.31  178.98
  -2   3   0 2611.34  179.08
  -2   3   0 2718.43  179.08
  -3  -3   0 1534.75   94.69
   3  -3   0 1470.95   95.09
   3  -3   0 1654.53   95.29
   3  -3   0 1532.65   95.19
   3  -3   0 1532.35   95.29
   3  -3   0 1392.76   94.99
   3  -3   0 1626.74   95.39
  -3  -3   0 1494.95   94.99
  -3  -3   0 1525.15   94.99
  -3  -3   0 1573.24   94.99
  -3  -3   0 1515.05   94.79
  -3   3   0 1367.56   95.09
  -3   3   0 1399.66   95.19
  -3   3   0 1568.84   95.19
   3   3   0 1491.15   95.09
   3   3   0 1634.84   95.09
   3   3   0 1351.36   94.99
  -3   3   0 1417.46   95.19
   3   3   0 1545.75   95.19
  -3   3   0 1572.64   95.09
  -3   3   0 1624.44   95.39
   3   3   0 1451.35   94.99
   3   3   0 1447.36   94.99
  -4  -3   0   63.99    6.40
   4  -3   0   66.69    6.60
  -4  -3   0   56.69    5.60
  -4  -3   0   54.79    6.10
   4  -3   0   65.69    6.40
  -4  -3   0   56.69    5.90
  -4  -3   0   63.39    6.10
   4  -3   0   60.49    6.60
   4  -3   0   64.19    6.70
  -4  -3   0   61.59    5.70
   4  -3   0   63.19    6.90
   4  -3   0   51.49    6.40
   4   3   0   62.69    6.30
  -4   3   0   63.29    6.90
  -4   3   0   69.69    7.10
  -4   3   0   72.69    6.70
   4   3   0   58.49    9.00
  -4   3   0   61.69    6.80
   4   3   0   57.09    5.90
  -4   3   0   67.69    6.40
   4   3   0   55.89    6.10
  -4   3   0   69.59    6.70
   5  -3   0   18.90    5.20
   5  -3   0   23.20    5.00
   5  -3   0   22.70    5.80
   5  -3   0   24.20    5.50
  -5  -3   0   19.40    4.70
   5  -3   0   21.20    5.60
  -5  -3   0   20.60    4.70
  -5  -3   0   11.00    4.00
  -5  -3   0   24.70    5.40
  -5  -3   0   16.80    4.50
  -5  -3   0   24.40    4.60
   5  -3   0   24.00    6.00
   5   3   0   21.00    5.30
   5   3   0   22.00    4.90
  -5   3   0   27.90    5.10
   5   3   0   19.00    5.70
  -5   3   0   20.90    5.80
  -5   3   0   21.50    5.30
   5   3   0   19.80    5.00
  -5   3   0   25.30    5.40
   5   3   0   30.00    5.50
  -5   3   0   28.00    5.30
  -5   3   0   23.80    5.60
  -6  -3   0  223.58   17.00
   6  -3   0  226.88   18.00
  -6  -3   0  253.67   17.60
  -6  -3   0  232.18   17.80
  -6  -3   0  247.08   18.30
   6  -3   0  246.68   18.70
   6  -3   0  254.67   18.20
  -6  -3   0  228.78   17.30
   6  -3   0  226.48   17.90
   6  -3   0  237.78   17.90
   6  -3   0  233.58   18.30
  -6   3   0  263.87   18.20
   6   3   0  239.58   18.20
  -6   3   0  230.18   18.40
  -6   3   0  240.28   18.80
   6   3   0  239.78   18.30
   6   3   0  242.48   18.40
   6   3   0  239.78   18.00
   6   3   0  280.67   18.80
  -6   3   0  240.98   17.80
   6   3   0  213.08   17.50
  -6   3   0  232.98   18.80
  -6   3   0  256.17   18.40
  -7  -3   0  100.39   10.70
  -7  -3   0   83.29   10.20
  -7  -3   0  116.99   11.00
   7  -3   0  109.39   10.90
  -7  -3   0   94.09    9.60
   7  -3   0  110.49   11.80
   7  -3   0  104.49   11.00
   7  -3   0  111.69   11.40
   7  -3   0   90.29   10.50
  -7  -3   0  112.79   10.20
  -7  -3   0  106.79    9.60
   7  -3   0   99.19   12.60
  -7   3   0  110.89   11.40
   7   3   0  105.09   10.70
  -7   3   0  101.99   11.20
   7   3   0  108.19   11.30
   7   3   0  103.79   10.70
  -7   3   0   82.59   11.20
  -7   3   0   97.49   10.30
   7   3   0  107.59   11.30
   7   3   0  114.79   11.70
   7   3   0   93.79   11.00
  -8  -3   0   14.00    7.50
   8  -3   0   30.00    8.40
  -8  -3   0   22.20    6.90
   8  -3   0   16.10    7.60
  -8  -3   0   22.40    6.00
   8  -3   0   10.50    8.70
   8  -3   0    8.90    7.40
  -8  -3   0   13.20    7.30
  -8  -3   0   23.00    6.70
   8  -3   0   24.10    7.50
  -8   3   0   21.70    8.60
  -8   3   0   -0.50    7.40
   8   3   0    2.70    6.90
   8   3   0   30.50    8.80
  -8   3   0   22.40    6.90
   8   3   0   21.20    8.30
   8   3   0   30.30    7.40
   8   3   0   13.80    7.50
  -8   3   0   19.20    7.30
  -8   3   0   31.20    9.00
  -8   3   0   15.80    7.20
   8   3   0   24.60    7.50
  -9  -3   0  158.08   16.00
   9  -3   0  141.09   15.90
   9  -3   0  173.78   17.20
   9  -3   0  215.78   18.90
  -9  -3   0  172.28   15.60
   9  -3   0  181.28   18.50
  -9  -3   0  178.48   15.00
  -9  -3   0  183.98   17.00
  -9  -3   0  153.78   15.70
   9   3   0  176.88   16.60
  -9   3   0  131.09   15.10
  -9   3   0  165.38   17.00
  -9   3   0  179.38   16.80
   9   3   0  180.28   17.00
  -9   3   0  184.68   16.50
   9   3   0  192.18   17.10
   9   3   0  203.08   18.20
   9   3   0  206.88   20.40
   9   3   0  148.39   16.10
  -9   3   0  145.49   16.10
 -10  -3   0   12.80    6.70
  10  -3   0   12.30   10.90
  10  -3   0   -5.90    8.50
 -10  -3   0   17.40    9.80
  10  -3   0   -5.50    9.00
 -10  -3   0    4.00    7.30
 -10  -3   0   -5.30    8.00
  10  -3   0    6.20    7.80
  10  -3   0    2.40    9.40
  10   3   0    9.70    8.40
 -10   3   0  -26.80   17.30
  10   3   0    2.80    8.60
  10   3   0  -14.20    9.20
  10   3   0  -11.20    8.50
  10   3   0   -1.30    8.30
 -10   3   0    4.50    8.90
 -10   3   0   12.70   10.50
 -10   3   0   -7.10    9.10
  11  -3   0   20.30   11.70
  11  -3   0   43.10   13.00
  11  -3   0   24.70   11.00
 -11  -3   0   25.80   11.10
  11  -3   0   44.30   11.60
 -11  -3   0   34.10    8.20
 -11  -3   0   25.30   10.80
 -11  -3   0   19.90    8.70
 -11   3   0   38.40   12.20
  11   3   0   28.80   12.30
  11   3   0   26.50   10.80
  11   3   0   22.30   11.80
  11   3   0   41.00   10.30
 -11   3   0   22.20   12.20
 -11   3   0   18.70   10.70
   0  -4   0 3876.91  237.78
   0  -4   0 3808.32  237.78
   0  -4   0 3780.92  237.88
   0  -4   0 4094.89  237.68
   0  -4   0 4074.29  237.68
   0   4   0 3730.13  237.88
   0   4   0 3685.03  237.88
   0   4   0 3744.13  237.78
   0   4   0 3786.82  237.78
   0   4   0 3628.94  238.38
   0   4   0 3651.73  237.88
   1  -4   0    3.50    2.00
   1  -4   0    1.50    2.10
  -1  -4   0    8.30    1.80
  -1  -4   0    6.20    1.20
   1  -4   0    5.60    2.00
   1  -4   0    8.90    2.10
  -1  -4   0    8.80    1.80
  -1  -4   0    4.80    2.00
  -1  -4   0    7.80    1.70
   1  -4   0    9.10    2.30
   1  -4   0    8.40    2.40
   1   4   0    3.50    1.50
  -1   4   0    5.10    2.40
   1   4   0    8.70    2.00
  -1   4   0    6.20    2.30
  -1   4   0   12.00    2.60
   1   4   0    3.10    1.90
  -1   4   0    7.50    2.40
   1   4   0    5.10    2.00
   1   4   0    3.90    1.90
  -1   4   0   10.60    2.50
   1   4   0    5.60    1.80
  -1   4   0    8.00    2.50
  -2  -4   0  150.98   10.60
  -2  -4   0  149.39   10.60
  -2  -4   0  157.48   10.20
   2  -4   0  167.88   11.00
   2  -4   0  174.68   11.20
   2  -4   0  162.08   11.20
  -2  -4   0  156.98   10.80
   2  -4   0  154.98   11.00
  -2  -4   0  158.48   10.20
   2  -4   0  159.48   11.10
   2  -4   0  157.38   11.00
   2   4   0  166.28   11.00
  -2   4   0  153.88   11.10
   2   4   0  160.58   10.70
  -2   4   0  134.99   11.20
   2   4   0  148.99   10.90
   2   4   0  143.29   10.80
  -2   4   0  169.88   11.10
   2   4   0  145.49   11.10
  -2   4   0  158.08   11.10
  -2   4   0  154.08   11.20
  -2   4   0  153.48   11.10
   2   4   0  145.99   10.60
   3  -4   0  246.38   17.20
   3  -4   0  254.97   17.20
  -3  -4   0  213.88   16.70
  -3  -4   0  251.37   16.30
   3  -4   0  252.97   17.30
   3  -4   0  260.47   17.30
   3  -4   0  254.57   17.10
   3  -4   0  242.48   17.00
  -3  -4   0  240.88   16.80
  -3  -4   0  243.08   16.80
  -3  -4   0  263.57   16.30
  -3  -4   0  255.47   16.70
  -3   4   0  272.47   17.20
   3   4   0  243.48   16.90
  -3   4   0  229.08   17.40
   3   4   0  258.97   16.90
  -3   4   0  274.47   17.50
  -3   4   0  249.48   17.30
   3   4   0  266.07   17.00
  -3   4   0  269.67   17.30
   3   4   0  262.07   16.90
   3   4   0  207.98   16.90
  -3   4   0  238.18   17.20
  -4  -4   0  624.84   40.60
  -4  -4   0  590.34   40.50
   4  -4   0  636.84   41.00
   4  -4   0  648.74   40.90
   4  -4   0  630.04   41.00
  -4  -4   0  615.94   40.10
  -4  -4   0  645.74   40.50
   4  -4   0  658.53   41.00
   4  -4   0  633.34   40.90
  -4  -4   0  630.24   40.10
  -4   4   0  570.94   41.00
   4   4   0  633.94   40.90
  -4   4   0  617.34   40.90
  -4   4   0  623.04   41.10
   4   4   0  680.93   40.80
   4   4   0  535.35   40.60
  -4   4   0  657.43   40.80
  -4   4   0  684.93   41.10
   4   4   0  644.94   40.70
  -5  -4   0   43.30    6.10
   5  -4   0   54.69    7.20
   5  -4   0   56.89    7.10
   5  -4   0   47.60    6.60
   5  -4   0   50.29    7.40
  -5  -4   0   46.20    6.20
   5  -4   0   54.59    6.80
  -5  -4   0   56.49    6.20
  -5  -4   0   65.29    6.90
  -5  -4   0   66.49    5.90
   5  -4   0   57.49    7.10
  -5  -4   0   51.39    5.50
  -5   4   0   67.89    7.30
  -5   4   0   59.59    8.00
   5   4   0   50.79    6.50
  -5   4   0   62.09    7.40
  -5   4   0   67.59    7.30
  -5   4   0   38.50    6.90
  -5   4   0   51.39    7.60
   5   4   0   54.69    6.50
   6  -4   0  545.35   38.50
  -6  -4   0  469.75   31.80
   6  -4   0  486.85   32.40
   6  -4   0  481.95   32.60
  -6  -4   0  455.85   32.20
   6  -4   0  481.25   32.50
  -6  -4   0  485.15   32.20
   6  -4   0  456.65   32.40
  -6  -4   0  483.75   31.40
   6  -4   0  485.15   34.00
  -6  -4   0  468.85   31.80
  -6  -4   0  476.05   31.40
  -6   4   0  536.15   32.90
   6   4   0  520.65   32.60
   6   4   0  418.36   32.00
   6   4   0  490.75   32.40
  -6   4   0  465.35   32.80
  -6   4   0  484.65   32.70
   6   4   0  465.15   32.40
  -6   4   0  490.95   33.10
  -6   4   0  466.35   32.40
   6   4   0  499.15   32.70
  -6   4   0  495.05   32.20
   6   4   0  394.76   32.20
   7  -4   0  274.57   22.30
  -7  -4   0  298.77   21.20
  -7  -4   0  308.87   21.60
   7  -4   0  320.87   23.60
  -7  -4   0  289.87   22.00
   7  -4   0  325.37   23.30
   7  -4   0  326.97   23.10
  -7  -4   0  316.57   22.60
   7  -4   0  297.27   22.90
  -7  -4   0  289.97   22.20
   7  -4   0  313.77   23.10
  -7   4   0  327.57   22.50
   7   4   0  313.87   22.80
   7   4   0  261.07   22.40
   7   4   0  320.47   23.80
   7   4   0  302.97   23.10
  -7   4   0  346.37   22.90
   7   4   0  306.37   22.90
  -7   4   0  281.37   23.30
  -7   4   0  296.37   23.10
  -7   4   0  268.87   22.90
   7   4   0  293.67   22.40
  -8  -4   0   16.20    5.70
  -8  -4   0   16.90    7.50
   8  -4   0    1.80    4.60
   8  -4   0    4.30    6.40
  -8  -4   0   10.30    7.30
  -8  -4   0    2.20    5.80
  -8  -4   0    4.00    6.90
   8  -4   0   -5.30    6.90
  -8  -4   0   -2.10    6.40
   8  -4   0    6.00    7.20
   8  -4   0    8.30    8.40
   8  -4   0    6.10    7.90
  -8   4   0    4.30    7.80
  -8   4   0    1.70    7.90
   8   4   0    3.10    6.50
  -8   4   0   13.00    8.50
   8   4   0    4.20    6.80
   8   4   0    9.50    7.00
   8   4   0    8.70    7.90
   8   4   0    0.50    8.20
  -8   4   0   -2.40    8.20
   8   4   0   14.10    6.90
  -8   4   0    8.40    7.20
  -9  -4   0   -4.60    8.00
   9  -4   0    6.30    8.50
   9  -4   0   -6.00    9.00
  -9  -4   0    6.40    6.50
   9  -4   0   12.80   15.30
   9  -4   0   -6.40    8.70
   9  -4   0   15.90    7.80
  -9  -4   0   -1.00    7.30
  -9  -4   0   10.60    6.00
   9   4   0   14.80    8.40
  -9   4   0   13.60    9.00
   9   4   0  -11.30    8.20
   9   4   0   12.20    8.80
  -9   4   0    9.10   11.00
  -9   4   0   -2.80    8.90
  -9   4   0   17.60    8.30
   9   4   0   27.10    8.80
   9   4   0    4.30    7.60
  -9   4   0    4.40    7.10
   9   4   0   13.20   10.10
  10  -4   0   11.90    8.30
  10  -4   0   -9.50    9.50
 -10  -4   0   -0.60    9.20
  10  -4   0    7.10   10.90
 -10  -4   0   -5.00    6.00
 -10  -4   0   10.00    7.50
  10  -4   0   -0.50    8.80
 -10  -4   0    2.40    8.40
  10   4   0   12.10    8.90
 -10   4   0   10.80   10.90
 -10   4   0   -5.00    8.60
 -10   4   0  -17.10    7.90
  10   4   0  -13.90    8.30
  10   4   0   -3.70    8.60
 -10   4   0    2.20    9.80
  10   4   0   -3.00    9.30
  10   4   0   -2.50   10.60
 -11  -4   0   -0.80    8.40
 -11  -4   0    6.10    7.80
 -11  -4   0   -2.10    9.90
  11  -4   0   -2.60   10.20
  11  -4   0   -1.30   11.20
 -11  -4   0   -0.40    7.60
  11  -4   0   -2.70   11.70
  11  -4   0   -0.50   10.30
 -11   4   0   -4.50   10.40
 -11   4   0   -8.00   10.20
  11   4   0   10.10    9.70
  11   4   0  -22.50   10.80
  11   4   0    7.10   11.50
  11   4   0    3.20   10.10
 -11   4   0   -7.20   10.60
  11   4   0  -15.40   11.70
   0  -5   0   -0.50    1.50
   0  -5   0    3.20    1.90
   0  -5   0   -1.00    1.60
   0  -5   0    1.80    1.90
   0  -5   0   -2.40    1.80
   0  -5   0   -0.40    1.80
   0   5   0   -1.00    1.90
   0   5   0    0.10    2.10
   0   5   0   -2.40    1.80
   0   5   0    0.30    1.90
   0   5   0   -0.30    1.90
   0   5   0    2.60    1.90
   1  -5   0  838.72   50.99
   1  -5   0  827.52   51.09
   1  -5   0  799.82   51.09
  -1  -5   0  831.02   50.89
   1  -5   0  849.22   51.09
   1  -5   0  828.12   51.19
  -1  -5   0  846.12   50.99
  -1  -5   0  796.22   50.89
  -1  -5   0  854.41   50.59
  -1  -5   0  786.22   50.89
   1   5   0  772.52   50.99
   1   5   0  787.12   50.99
  -1   5   0  742.53   51.19
   1   5   0  734.03   50.79
  -1   5   0  771.92   51.19
   1   5   0  824.62   50.99
  -1   5   0  769.92   51.09
  -1   5   0  799.52   51.19
  -1   5   0  869.91   51.09
  -1   5   0  819.02   51.29
  -2  -5   0  294.57   18.10
   2  -5   0  308.27   19.20
   2  -5   0  297.27   19.20
   2  -5   0  282.97   19.10
  -2  -5   0  289.17   18.70
   2  -5   0  269.17   19.10
   2  -5   0  292.97   19.10
  -2  -5   0  290.67   18.70
   2  -5   0  295.07   18.90
  -2  -5   0  285.67   18.80
  -2  -5   0  282.67   18.80
  -2   5   0  314.87   19.10
   2   5   0  270.37   18.80
   2   5   0  252.67   18.90
   2   5   0  290.37   18.80
  -2   5   0  309.67   19.30
   2   5   0  251.87   18.60
   2   5   0  288.97   19.00
  -2   5   0  282.37   19.30
  -2   5   0  286.27   19.20
  -2   5   0  288.27   19.20
   3  -5   0  770.22   48.50
  -3  -5   0  767.62   48.20
   3  -5   0  768.82   48.50
   3  -5   0  754.42   48.20
   3  -5   0  774.82   48.30
  -3  -5   0  766.32   48.00
  -3  -5   0  687.63   48.00
  -3  -5   0  760.32   48.00
  -3  -5   0  760.02   47.50
   3  -5   0  785.92   48.40
   3  -5   0  764.62   48.40
   3   5   0  716.83   48.10
   3   5   0  678.03   48.10
  -3   5   0  796.42   48.30
   3   5   0  722.43   48.00
  -3   5   0  719.13   48.50
   3   5   0  751.62   48.30
  -3   5   0  765.12   48.60
  -3   5   0  723.13   48.50
   3   5   0  795.52   48.20
  -3   5   0  797.12   48.70
  -3   5   0  787.32   48.60
  -4  -5   0  704.33   45.00
   4  -5   0  738.63   46.00
   4  -5   0  741.23   46.20
   4  -5   0  711.73   46.10
   4  -5   0  774.52   46.00
  -4  -5   0  709.53   45.00
  -4  -5   0  717.83   46.10
   4  -5   0  764.82   46.20
  -4  -5   0  748.23   45.50
  -4  -5   0  687.73   45.70
   4  -5   0  712.03   46.60
  -4  -5   0  720.83   45.60
   4   5   0  803.22   45.90
   4   5   0  633.24   45.80
  -4   5   0  625.14   46.00
  -4   5   0  713.23   46.20
   4   5   0  646.44   45.50
   4   5   0  657.43   45.80
  -4   5   0  701.63   46.20
   4   5   0  687.73   45.90
  -4   5   0  707.73   46.00
   4   5   0  743.13   45.90
  -4   5   0  688.63   49.40
   5  -5   0  355.16   24.00
   5  -5   0  313.37   23.50
  -5  -5   0  327.07   22.60
  -5  -5   0  345.97   23.30
   5  -5   0  359.96   24.40
  -5  -5   0  372.06   23.50
  -5  -5   0  350.36   22.60
  -5  -5   0  347.27   23.30
   5  -5   0  334.97   23.80
   5  -5   0  315.67   24.90
   5  -5   0  372.36   24.10
   5   5   0  336.17   23.90
   5   5   0  346.17   23.90
  -5   5   0  384.96   24.70
  -5   5   0  330.37   24.10
   5   5   0  344.67   23.80
   5   5   0  313.67   23.70
  -5   5   0  332.17   24.20
  -5   5   0  292.97   24.00
  -5   5   0  363.96   24.10
   5   5   0  377.26   23.80
   6  -5   0   -3.50    5.70
  -6  -5   0    1.20    4.80
   6  -5   0    0.00    5.70
  -6  -5   0    1.30    3.70
   6  -5   0   14.50    6.20
  -6  -5   0   10.20    4.10
  -6  -5   0    1.60    5.50
   6  -5   0    5.90    5.40
   6  -5   0    1.70    5.90
  -6  -5   0    2.20    5.20
  -6  -5   0   -3.30    4.00
   6  -5   0    6.20    6.50
  -6   5   0    6.00    6.00
   6   5   0   -2.30    4.50
   6   5   0    1.00    5.20
   6   5   0   -4.10    5.40
  -6   5   0   -0.20    6.10
  -6   5   0   10.80    7.20
  -6   5   0    3.00    5.30
   6   5   0   -4.00    5.20
  -6   5   0    6.40    6.80
   6   5   0    9.10    6.50
  -6   5   0   -4.50    5.80
  -7  -5   0   70.79    8.20
   7  -5   0   65.89    9.60
   7  -5   0   69.29    9.60
  -7  -5   0   64.29    6.90
  -7  -5   0   58.19    7.90
  -7  -5   0   46.60    8.20
   7  -5   0   55.29    8.80
   7  -5   0   70.99    9.10
   7  -5   0   65.59   10.00
   7  -5   0   66.49    9.50
  -7  -5   0   54.69    8.00
   7   5   0   47.00    8.50
  -7   5   0   71.09   10.00
  -7   5   0   52.19    8.60
   7   5   0   62.69    9.20
  -7   5   0   65.29   10.20
  -7   5   0   57.09    9.10
   7   5   0   67.29    8.90
  -7   5   0   60.59   10.30
   7   5   0   69.09    9.10
   7   5   0   62.69    9.30
   7   5   0   57.59    8.60
  -7   5   0   60.99    8.90
  -8  -5   0   -6.70    4.70
   8  -5   0   -6.10    6.30
   8  -5   0  -10.40    6.80
   8  -5   0    5.30    8.30
  -8  -5   0    1.50    5.80
   8  -5   0    0.50    8.10
   8  -5   0  -14.00    6.50
  -8  -5   0   12.10    5.60
  -8  -5   0   -0.30    7.10
  -8  -5   0   -0.20    6.80
  -8  -5   0   10.50    5.10
   8  -5   0    4.80   12.80
   8   5   0   -7.90    7.10
  -8   5   0    3.70    9.10
  -8   5   0   -1.60    8.10
   8   5   0   18.70    8.00
  -8   5   0   -9.40    5.10
  -8   5   0   -2.50    8.40
   8   5   0   14.20    8.30
   8   5   0   -9.30    5.70
   8   5   0   15.70    7.40
   8   5   0    0.40    7.20
  -9  -5   0   16.70    5.90
  -9  -5   0   20.00    7.80
   9  -5   0   27.00   10.30
  -9  -5   0   15.70    8.20
   9  -5   0   13.00    8.70
   9  -5   0   19.30    8.70
   9  -5   0   15.70    8.10
  -9  -5   0   11.50    6.30
  -9   5   0   10.40    7.80
   9   5   0    9.80    9.10
   9   5   0   22.80    9.20
   9   5   0    9.50    8.20
   9   5   0   21.00    8.00
  -9   5   0   26.00    8.60
  -9   5   0    2.70   10.80
  -9   5   0   15.50   10.10
  -9   5   0   20.30   10.30
   9   5   0   17.40    9.30
   9   5   0   15.20    8.20
 -10  -5   0   -3.60    7.60
 -10  -5   0  -10.00    8.80
  10  -5   0  -11.50    8.50
  10  -5   0   -1.30    8.70
 -10  -5   0   13.20    6.90
 -10  -5   0    0.70    6.10
  10  -5   0   -6.30   10.70
  10  -5   0   14.20   10.30
  10   5   0   -6.40   10.50
  10   5   0   -1.10   10.00
  10   5   0   17.50    9.90
 -10   5   0   -2.90    9.00
 -10   5   0  -11.70    9.80
 -10   5   0    0.80   10.60
  10   5   0    1.50    9.60
 -10   5   0    9.10   10.90
  10   5   0    0.90    7.90
  11  -5   0   24.70   12.80
 -11  -5   0   57.09   11.70
 -11  -5   0   48.50    8.20
 -11  -5   0   39.70    8.70
  11  -5   0   65.59   13.50
  11  -5   0   31.70   11.40
 -11  -5   0   27.80   10.30
 -11   5   0   21.40   12.10
  11   5   0   40.70   11.90
 -11   5   0   43.90   13.90
  11   5   0   44.00   14.10
  11   5   0   60.59   12.60
  11   5   0   42.10   10.20
 -11   5   0   17.10   12.20
  11   5   0   63.39   13.40
   0  -6   0  230.98   13.90
   0  -6   0  231.08   14.00
   0  -6   0  218.08   14.30
   0  -6   0  217.08   16.10
   0  -6   0  219.68   14.30
   0  -6   0  206.98   14.20
   0   6   0  228.08   14.60
   0   6   0  201.88   14.30
   0   6   0  186.78   14.40
   0   6   0  203.68   14.30
   0   6   0  198.78   14.30
   0   6   0  221.88   14.50
  -1  -6   0  994.10   59.89
  -1  -6   0  943.01   59.79
   1  -6   0  968.60   59.99
   1  -6   0  966.90   59.99
   1  -6   0 1007.50   59.79
   1  -6   0 1011.10   59.89
   1  -6   0  986.40   60.09
  -1  -6   0  961.50   59.69
  -1  -6   0  958.10   59.79
  -1   6   0  818.82   60.09
  -1   6   0  952.80   60.09
   1   6   0  902.71   59.89
  -1   6   0  941.61   60.09
  -1   6   0 1014.40   60.09
  -1   6   0  971.40   60.09
   1   6   0  827.12   59.89
   1   6   0  934.91   59.79
   1   6   0  910.81   59.89
   2  -6   0  156.68   12.00
  -2  -6   0  153.78   11.30
  -2  -6   0  169.58   11.40
   2  -6   0  169.88   12.00
   2  -6   0  154.08   11.60
   2  -6   0  175.28   11.60
   2  -6   0  166.38   11.80
   2  -6   0  172.88   11.80
  -2  -6   0  166.28   11.20
  -2  -6   0  163.08   11.50
  -2   6   0  174.08   12.20
  -2   6   0  151.88   12.10
   2   6   0  161.38   11.50
   2   6   0  175.08   11.50
  -2   6   0  143.19   11.70
   2   6   0  145.49   11.50
   2   6   0  166.98   11.70
  -2   6   0  185.08   11.80
  -2   6   0  176.38   12.30
  -2   6   0  157.38   12.00
   2   6   0  138.79   11.10
   3  -6   0   -1.70    3.50
  -3  -6   0    2.80    2.80
  -3  -6   0    3.00    2.80
  -3  -6   0   -0.10    3.10
   3  -6   0    3.20    3.60
   3  -6   0   -2.40    3.10
   3  -6   0    5.80    3.70
  -3  -6   0   -0.60    2.90
  -3  -6   0    4.10    1.40
   3  -6   0   -0.80    3.40
   3  -6   0    6.30    3.90
   3   6   0    2.20    3.50
   3   6   0   -0.20    3.20
  -3   6   0   -2.80    3.70
  -3   6   0    7.10    4.10
   3   6   0    4.00    3.30
  -3   6   0    5.30    3.90
  -3   6   0   -2.30    4.00
   3   6   0    4.80    3.10
  -3   6   0   -1.30    4.00
  -3   6   0    3.50    6.50
   3   6   0   -3.50    3.10
   3   6   0    2.20    3.00
   4  -6   0    9.10    4.10
   4  -6   0    1.20    4.60
  -4  -6   0    4.90    4.20
  -4  -6   0   11.00    3.80
  -4  -6   0    1.50    3.70
  -4  -6   0    2.40    3.70
   4  -6   0   10.90    4.70
  -4  -6   0    4.90    2.20
   4  -6   0    4.60    4.50
   4  -6   0    6.50    4.20
  -4   6   0    5.30    4.50
   4   6   0    7.60    4.60
  -4   6   0    4.90    5.00
   4   6   0    4.80    3.50
   4   6   0    4.60    4.20
   4   6   0    6.30    4.00
   4   6   0    7.90    4.10
  -4   6   0   -7.00    4.70
   4   6   0   -0.70    3.90
  -4   6   0    1.10    4.60
  -4   6   0    7.10    4.80
  -4   6   0   10.20    4.20
  -5  -6   0   53.29    6.50
  -5  -6   0   57.89    6.30
  -5  -6   0   49.70    6.30
   5  -6   0   56.19    7.60
   5  -6   0   45.60    7.10
  -5  -6   0   57.29    5.50
   5  -6   0   58.59    7.20
   5  -6   0   62.79    7.90
  -5  -6   0   56.09    5.20
   5  -6   0   63.19    7.80
   5  -6   0   54.99    7.40
  -5   6   0   53.69    8.20
  -5   6   0   46.10    7.50
   5   6   0   52.59    7.10
  -5   6   0   53.59    7.20
  -5   6   0   42.90    7.50
  -5   6   0   48.00    7.50
   5   6   0   62.29    7.30
   5   6   0   66.39    7.40
   5   6   0   60.79    7.20
   5   6   0   53.29    7.00
  -5   6   0   54.19    8.50
   6  -6   0   15.40    6.50
   6  -6   0   13.80    6.50
   6  -6   0   18.10    6.10
  -6  -6   0   14.00    5.10
  -6  -6   0   14.70    4.00
  -6  -6   0    9.60    5.20
   6  -6   0   25.00    7.00
   6  -6   0   17.80    6.80
   6  -6   0    4.70    6.20
  -6  -6   0   14.10    5.60
  -6  -6   0   13.50    3.70
  -6   6   0   21.50    6.60
  -6   6   0   13.30    7.40
  -6   6   0   16.80    6.70
   6   6   0   22.90    6.10
   6   6   0    9.70    5.60
  -6   6   0    9.70    7.00
   6   6   0   27.60    5.80
   6   6   0   15.70    6.40
  -6   6   0   17.90    6.60
  -6   6   0   12.80    5.90
  -7  -6   0  403.66   28.20
   7  -6   0  421.86   29.90
  -7  -6   0  370.76   28.10
  -7  -6   0  392.56   27.00
   7  -6   0  408.56   29.10
  -7  -6   0  396.26   27.10
   7  -6   0  396.96   28.80
   7  -6   0  451.45   29.30
  -7  -6   0  400.16   28.50
   7  -6   0  455.35   29.70
   7  -6   0  364.26   29.10
   7   6   0  441.26   29.30
   7   6   0  473.85   30.30
  -7   6   0  416.26   29.30
  -7   6   0  425.16   30.20
  -7   6   0  401.46   29.60
  -7   6   0  386.66   29.60
   7   6   0  372.26   34.80
  -7   6   0  425.76   29.90
   7   6   0  428.16   29.10
  -7   6   0  442.86   28.90
   7   6   0  364.16   28.80
   7   6   0  385.16   29.10
  -8  -6   0   10.50    6.40
  -8  -6   0    1.80    6.60
  -8  -6   0   11.80    6.90
   8  -6   0   10.10    7.40
   8  -6   0    8.60    8.70
   8  -6   0    7.40    7.40
   8  -6   0   10.10    8.30
  -8  -6   0   14.70    7.90
   8  -6   0   20.00    7.90
   8  -6   0    8.70    7.60
  -8   6   0    6.90    7.40
   8   6   0   -1.60    8.30
   8   6   0   11.10    6.90
  -8   6   0    3.40    8.20
   8   6   0   13.80    7.80
   8   6   0   11.30    6.90
  -8   6   0    4.90    8.80
   8   6   0    1.30    7.30
  -8   6   0    4.80    9.00
   8   6   0    9.50    7.30
   9  -6   0    3.60    9.30
   9  -6   0    1.10   10.50
  -9  -6   0    2.50    7.70
   9  -6   0   -2.80    8.00
  -9  -6   0  -15.70    6.20
  -9  -6   0    3.00    5.40
  -9  -6   0    5.70    5.90
   9  -6   0    3.10    8.00
   9   6   0    9.40    8.80
   9   6   0    5.10    8.30
  -9   6   0  -12.40    9.70
   9   6   0    3.80    8.70
  -9   6   0   -2.90    9.60
   9   6   0    0.00    7.70
   9   6   0    4.20    9.60
  -9   6   0   -4.00    8.70
   9   6   0    0.80    8.70
  -9   6   0    9.00   10.00
 -10  -6   0   25.80    6.50
 -10  -6   0   15.00    8.80
 -10  -6   0   16.40    6.60
  10  -6   0   17.10   11.40
  10  -6   0   32.20   10.30
  10  -6   0   22.20   10.90
 -10  -6   0    7.40    8.60
  10  -6   0   17.40    9.20
  10   6   0   20.90    9.80
  10   6   0   15.90    9.00
  10   6   0   36.80   10.40
 -10   6   0    9.10   10.30
  10   6   0    5.90    9.30
 -10   6   0   -5.90    9.40
 -10   6   0   18.40   11.10
 -10   6   0   30.10   12.00
  10   6   0   12.20   10.10
   0  -7   0    0.80    2.40
   0  -7   0   -0.30    2.50
   0  -7   0   -1.40    2.50
   0  -7   0   -0.40    1.80
   0  -7   0   -1.30    2.40
   0  -7   0    1.00    1.80
   0   7   0   -1.60    2.50
   0   7   0    2.30    2.60
   0   7   0    2.80    2.70
   0   7   0    1.70    2.60
   0   7   0   -0.90    2.50
  -1  -7   0  119.99    8.40
   1  -7   0  114.79    8.70
  -1  -7   0  111.39    8.50
   1  -7   0  112.99    8.80
  -1  -7   0  113.29    8.20
  -1  -7   0  109.69    8.30
   1  -7   0  111.19    8.70
   1  -7   0  114.49    8.30
   1  -7   0  115.59    8.40
  -1   7   0  121.19    9.30
  -1   7   0  121.19    8.90
  -1   7   0  100.09    8.80
  -1   7   0   99.79    9.00
  -1   7   0  123.59    9.10
   1   7   0   93.79    8.20
   1   7   0  105.79    8.60
  -1   7   0   91.19    8.70
   1   7   0  111.79    8.50
   1   7   0  115.19    8.60
   1   7   0  130.49    8.60
  -2  -7   0  215.18   14.50
   2  -7   0  212.88   15.00
  -2  -7   0  211.98   14.40
   2  -7   0  220.08   14.70
   2  -7   0  215.28   15.00
   2  -7   0  222.78   15.00
  -2  -7   0  214.48   14.50
  -2  -7   0  228.78   14.70
   2  -7   0  224.28   15.10
   2   7   0  210.48   14.90
   2   7   0  195.08   14.70
   2   7   0  197.98   14.90
  -2   7   0  207.68   15.30
   2   7   0  234.28   14.80
  -2   7   0  215.38   14.90
  -2   7   0  220.68   15.40
  -2   7   0  202.68   15.20
  -2   7   0  224.48   15.50
   2   7   0  190.38   14.40
   3  -7   0 1001.90   61.39
   3  -7   0  963.80   61.69
  -3  -7   0  932.21   60.99
   3  -7   0  966.60   61.49
   3  -7   0 1000.50   61.69
   3  -7   0  936.91   61.49
  -3  -7   0  950.10   61.09
  -3  -7   0  960.80   61.19
  -3  -7   0  986.00   61.09
   3  -7   0 1013.00   61.59
   3   7   0 1001.60   61.59
  -3   7   0 1013.30   61.69
   3   7   0  853.41   61.69
  -3   7   0  921.81   61.69
  -3   7   0  939.41   61.89
  -3   7   0 1023.50   61.99
   3   7   0  964.60   61.29
   3   7   0  861.81   61.39
  -3   7   0 1031.00   61.79
   3   7   0  955.30   61.29
  -4  -7   0   66.49    6.20
  -4  -7   0   63.69    6.00
   4  -7   0   58.59    6.80
   4  -7   0   65.49    7.10
  -4  -7   0   54.89    6.30
  -4  -7   0   61.49    6.20
   4  -7   0   67.09    7.60
   4  -7   0   58.59    7.20
   4  -7   0   58.99    7.30
   4  -7   0   55.69    7.10
  -4   7   0   53.09    7.30
   4   7   0   51.19    6.70
   4   7   0   53.09    6.40
  -4   7   0   63.19    7.60
   4   7   0   67.09    7.10
   4   7   0   59.39    6.70
  -4   7   0   79.39    7.70
  -4   7   0   77.09    8.10
   4   7   0   56.89    6.50
  -4   7   0   64.69    7.60
  -4   7   0   67.29    7.90
   4   7   0   54.49    6.80
  -5  -7   0  262.37   19.10
   5  -7   0  278.37   19.80
  -5  -7   0  275.67   19.20
   5  -7   0  256.07   19.90
   5  -7   0  257.87   20.00
   5  -7   0  277.17   20.40
   5  -7   0  290.47   20.20
  -5  -7   0  264.37   17.60
  -5  -7   0  259.47   17.60
  -5  -7   0  273.97   19.00
  -5  -7   0  223.98   19.30
   5  -7   0  275.27   20.10
  -5   7   0  296.57   20.40
  -5   7   0  278.17   19.90
  -5   7   0  283.47   20.30
   5   7   0  319.87   19.90
   5   7   0  249.08   19.30
  -5   7   0  304.27   21.10
  -5   7   0  267.47   20.50
   5   7   0  275.37   20.00
   5   7   0  276.37   19.60
   5   7   0  297.27   20.00
   5   7   0  265.97   20.00
   6  -7   0   67.79    8.60
   6  -7   0   63.09    9.00
  -6  -7   0   57.09    7.30
   6  -7   0   58.89    8.10
   6  -7   0   52.69    8.50
  -6  -7   0   44.00    6.90
   6  -7   0   48.40    8.40
  -6  -7   0   48.50    5.10
  -6  -7   0   61.49    7.20
   6  -7   0   56.19    8.50
  -6  -7   0   55.89    6.80
  -6   7   0   79.79    9.00
   6   7   0   50.49    7.30
  -6   7   0   68.49    9.60
  -6   7   0   45.90    8.90
   6   7   0   57.39    7.90
  -6   7   0   53.89    8.50
   6   7   0   45.00    7.50
  -6   7   0   42.60    8.30
  -6   7   0   41.20    8.40
   6   7   0   58.09    8.20
  -7  -7   0   61.09   11.40
   7  -7   0   76.79   10.10
   7  -7   0   72.79   10.40
  -7  -7   0   59.89    6.20
   7  -7   0   72.49   10.60
   7  -7   0   73.69    9.90
   7  -7   0   64.49    9.60
   7  -7   0   77.09   16.10
  -7  -7   0   64.79    8.30
  -7  -7   0   66.79    6.30
  -7  -7   0   79.59    8.30
   7   7   0   71.89   10.20
  -7   7   0   49.00    9.80
  -7   7   0   55.29    9.80
  -7   7   0   41.30    8.60
  -7   7   0   66.49   10.70
   7   7   0   77.79    9.70
  -7   7   0   67.09    9.90
   7   7   0   85.99    9.70
   7   7   0   66.59    9.10
   7   7   0   60.29    9.20
  -7   7   0   75.19   10.50
   7   7   0   57.89    8.90
   8  -7   0    1.30    7.80
   8  -7   0    1.80    7.40
  -8  -7   0    4.30    6.30
   8  -7   0   -7.90    8.40
   8  -7   0   11.90    4.80
  -8  -7   0   -3.50    4.30
  -8  -7   0   -7.30    4.00
   8  -7   0   -1.30    6.70
   8  -7   0   -2.80    7.40
  -8  -7   0    1.20    5.80
   8   7   0   -8.80    6.60
  -8   7   0    8.20    8.60
   8   7   0    2.80    8.40
  -8   7   0  -11.40    9.30
   8   7   0   13.20    6.80
  -8   7   0    2.80    7.50
  -8   7   0   -9.60    8.20
   8   7   0    3.60    8.20
   8   7   0   -1.00    7.30
   8   7   0    6.30    8.10
   9  -7   0   37.10   10.90
   9  -7   0   29.40    9.70
   9  -7   0   20.00   10.10
  -9  -7   0   23.80   14.40
  -9  -7   0   14.50    5.60
   9  -7   0    6.20    8.50
  -9   7   0    6.70    9.30
   9   7   0    1.70    9.20
   9   7   0    5.20    8.80
   9   7   0   15.90    8.30
  -9   7   0   -2.60   10.50
   9   7   0   27.70   10.50
   9   7   0    9.50   10.20
  -9   7   0    0.60   10.60
   9   7   0   24.30    9.40
 -10  -7   0  -10.90    7.50
  10  -7   0   -1.70    9.40
  10  -7   0    6.10   11.00
 -10  -7   0    9.20    6.50
  10  -7   0   -7.60   10.20
 -10  -7   0   -6.60    8.10
 -10   7   0   12.50   10.20
 -10   7   0   -3.80   10.10
  10   7   0   11.10   10.40
  10   7   0    0.90    9.60
  10   7   0   -0.20    8.40
 -10   7   0   -2.80   11.30
  10   7   0   11.30    9.80
 -10   7   0    5.50   13.10
  10   7   0    7.90   10.00
   0  -8   0   31.20    4.10
   0  -8   0   32.70    2.90
   0  -8   0   25.30    3.70
   0  -8   0   27.30    4.00
   0  -8   0   28.80    3.90
   0  -8   0   29.60    2.90
   0   8   0   25.00    4.40
   0   8   0   31.20    4.30
   0   8   0   26.00    4.20
   0   8   0   29.20    4.40
   0   8   0   27.40    4.30
   1  -8   0   32.00    3.90
   1  -8   0   31.60    4.40
   1  -8   0   35.60    4.30
  -1  -8   0   36.00    4.00
   1  -8   0   31.60    4.40
  -1  -8   0   39.30    4.00
  -1  -8   0   32.20    4.10
  -1  -8   0   30.30    3.70
   1  -8   0   13.90    4.80
   1  -8   0   31.80    3.70
   1   8   0   27.30    4.10
  -1   8   0   25.70    4.40
   1   8   0   28.50    3.90
  -1   8   0   27.30    4.70
  -1   8   0   39.30    4.70
   1   8   0   30.70    4.80
   1   8   0   29.30    4.40
  -1   8   0   25.80    4.40
   1   8   0   28.50    4.10
  -1   8   0   27.40    4.30
   1   8   0   28.80    4.50
  -1   8   0   31.30    4.50
   2  -8   0    5.20    3.60
   2  -8   0    3.70    3.50
  -2  -8   0   -0.90    2.80
   2  -8   0    0.70    3.20
   2  -8   0   -2.60    3.60
   2  -8   0    1.80    3.40
  -2  -8   0    2.90    3.00
  -2  -8   0   -1.00    2.60
   2  -8   0    2.60    3.50
  -2  -8   0    0.70    2.70
   2   8   0    3.80    3.50
   2   8   0   -1.30    3.70
   2   8   0    0.00    3.50
  -2   8   0   -4.60    3.30
  -2   8   0   -2.40    4.10
  -2   8   0    7.50    4.50
  -2   8   0    1.60    3.90
  -2   8   0   -3.40    4.90
   2   8   0   -0.90    2.80
   2   8   0    5.40    3.50
   2   8   0   -1.90    3.30
   3  -8   0    2.50    4.10
   3  -8   0   -2.10    4.10
   3  -8   0   -0.60    3.90
  -3  -8   0    0.00    3.10
  -3  -8   0    1.30    3.10
   3  -8   0    0.90    4.00
  -3  -8   0    0.40    3.30
   3  -8   0   -1.10    4.10
  -3  -8   0   -4.20    3.30
   3  -8   0    2.50    4.20
   3   8   0    4.60    3.90
  -3   8   0    6.80    4.90
   3   8   0    2.50    3.40
  -3   8   0   -1.50    4.10
  -3   8   0    3.70    5.30
   3   8   0    0.40    3.50
  -3   8   0   -3.00    4.30
  -3   8   0    0.80    4.80
  -3   8   0    2.10    4.60
   3   8   0   -3.30    4.00
   3   8   0    0.80    4.00
   3   8   0    3.00    3.60
   4  -8   0   22.10    5.50
  -4  -8   0    7.80    3.90
  -4  -8   0    7.80    3.90
  -4  -8   0   17.80    4.30
   4  -8   0   17.30    4.80
   4  -8   0   19.80    5.30
  -4  -8   0   18.70    4.50
   4  -8   0   17.40    5.90
   4  -8   0   12.60    5.90
   4  -8   0   18.70    5.60
   4   8   0    8.10    4.50
   4   8   0   18.50    5.30
  -4   8   0   21.40    6.30
  -4   8   0   27.80    6.40
   4   8   0   20.50    4.60
   4   8   0   21.70    5.20
  -4   8   0   26.00    6.30
  -4   8   0   15.90    5.80
   4   8   0   13.00    5.00
  -4   8   0   23.60    6.50
  -4   8   0   17.00    6.00
   4   8   0   25.10    4.70
  -5  -8   0   35.80    5.50
   5  -8   0   56.59    7.60
  -5  -8   0   37.70    5.60
   5  -8   0   44.10    7.00
   5  -8   0   42.60    7.40
   5  -8   0   43.00    6.60
  -5  -8   0   41.00    6.00
  -5  -8   0   48.70    6.20
   5  -8   0   42.50    6.80
   5  -8   0   45.80    7.70
  -5   8   0   36.40    7.50
   5   8   0   44.20    6.20
   5   8   0   43.30    7.20
   5   8   0   43.90    7.20
  -5   8   0   42.10    8.30
   5   8   0   49.00    7.90
  -5   8   0   32.70    7.30
  -5   8   0   59.99    8.20
   5   8   0   39.60    6.70
   5   8   0   45.40    6.60
  -5   8   0   56.19    8.10
  -5   8   0   38.50    7.80
   6  -8   0   18.30    6.40
  -6  -8   0   17.60    5.80
   6  -8   0   19.50    7.00
   6  -8   0   13.70    6.90
  -6  -8   0   22.10    5.50
   6  -8   0    9.50    7.20
   6  -8   0   23.30    6.60
   6  -8   0   16.40    6.50
  -6  -8   0    4.60    5.00
  -6  -8   0    7.30    4.90
  -6   8   0    7.90    7.70
   6   8   0   20.60    6.60
   6   8   0   23.30    6.50
  -6   8   0    2.70    6.90
  -6   8   0   11.90    7.40
   6   8   0   14.20    6.40
   6   8   0   12.70    6.60
  -6   8   0   11.50    7.10
   6   8   0    7.30    5.30
   6   8   0   14.60    6.40
  -6   8   0   29.10    8.00
  -6   8   0   16.60    8.30
   7  -8   0    3.00    8.10
  -7  -8   0    0.40    5.60
  -7  -8   0   -3.20    5.10
  -7  -8   0    3.60    3.40
   7  -8   0    7.70    6.60
  -7  -8   0   -3.20    5.30
   7  -8   0   -2.70    6.90
  -7  -8   0    4.50    2.60
   7  -8   0   18.30    7.30
   7  -8   0   10.80    7.40
   7   8   0    7.40    7.00
   7   8   0   -4.70    6.60
   7   8   0   -0.20    6.90
  -7   8   0    4.00    8.30
  -7   8   0   15.30    7.50
   7   8   0    7.80    6.20
  -7   8   0    2.30    7.30
  -7   8   0   11.70    7.20
  -7   8   0  -18.80    8.10
  -7   8   0    5.20    8.00
   7   8   0   -1.00    6.60
   8  -8   0   17.10    9.60
  -8  -8   0   30.10    4.10
  -8  -8   0   35.00    7.40
   8  -8   0   27.30    9.40
   8  -8   0   21.20    8.00
  -8  -8   0   19.60    6.60
  -8   8   0   17.20   10.10
  -8   8   0   10.60    8.50
   8   8   0   30.40    8.10
  -8   8   0   31.40    9.50
   8   8   0   30.60    8.80
  -8   8   0   16.10    8.60
   8   8   0   26.40    8.00
   8   8   0   18.40    7.30
  -8   8   0   22.00   10.20
   8   8   0   26.90    8.10
   9  -8   0  103.79   13.10
  -9  -8   0   78.69   10.90
   9  -8   0  113.89   15.40
  -9  -8   0  115.09    9.40
   9  -8   0   92.79   14.00
   9   8   0   99.39   11.80
   9   8   0  109.09   12.80
   9   8   0  120.49   13.80
  -9   8   0   65.69   12.60
   9   8   0  116.79   13.60
   9   8   0   83.79   12.60
  -9   8   0   84.79   13.60
  10  -8   0   -4.00   10.40
 -10  -8   0   -3.40    7.80
 -10  -8   0    6.10   10.00
  10  -8   0    5.40    9.60
 -10  -8   0   10.80    4.70
  10  -8   0   -4.20   11.00
 -10   8   0   10.70   12.50
  10   8   0   12.70    8.50
 -10   8   0   -8.30   10.60
  10   8   0   13.70   11.90
  10   8   0   21.90   11.00
 -10   8   0    2.40    9.40
  10   8   0   15.70    9.50
  10   8   0   15.20   10.30
 -10   8   0   -9.40   11.70
   0  -9   0    1.30    3.40
   0  -9   0   -0.10    3.10
   0  -9   0   -0.30    3.00
   0  -9   0    0.80    1.60
   0  -9   0    4.20    3.20
   0   9   0   -2.50    3.80
   0   9   0    2.70    3.50
   0   9   0    4.10    3.60
   0   9   0    3.40    3.70
   0   9   0    0.00    3.40
   0   9   0    1.80    4.00
   1  -9   0   66.09    6.30
  -1  -9   0   50.69    5.40
   1  -9   0   54.99    6.50
   1  -9   0   57.99    5.30
   1  -9   0   52.89    5.90
   1  -9   0   54.79    5.80
  -1  -9   0   63.99    5.80
   1  -9   0   53.69    5.00
  -1  -9   0   66.59    6.20
  -1   9   0   63.79    6.90
   1   9   0   48.80    5.60
  -1   9   0   48.60    6.20
   1   9   0   62.19    5.90
   1   9   0   70.49    6.20
  -1   9   0   57.39    6.30
  -1   9   0   55.79    6.60
   1   9   0   58.59    6.20
   1   9   0   58.39    6.00
   1   9   0   65.49    6.40
  -1   9   0   65.99    6.80
  -1   9   0   61.69    6.40
   2  -9   0  214.28   14.60
  -2  -9   0  202.68   14.40
   2  -9   0  206.98   14.90
   2  -9   0  180.28   15.20
   2  -9   0  212.08   15.00
  -2  -9   0  212.48   14.30
   2  -9   0  206.68   14.30
  -2  -9   0  204.68   14.30
  -2  -9   0  201.78   16.40
   2  -9   0  203.58   15.10
   2   9   0  216.98   14.80
   2   9   0  226.18   14.80
  -2   9   0  169.98   15.20
  -2   9   0  209.18   17.00
  -2   9   0  171.68   15.20
   2   9   0  196.68   14.60
   2   9   0  209.68   15.00
   2   9   0  213.38   14.80
   2   9   0  175.08   14.30
  -2   9   0  219.48   15.70
  -2   9   0  244.78   16.10
   3  -9   0  151.68   12.80
   3  -9   0  149.88   12.70
  -3  -9   0  160.78   11.80
  -3  -9   0  167.88   12.10
   3  -9   0  155.98   12.70
   3  -9   0  159.98   12.90
  -3  -9   0  159.78   11.80
   3  -9   0  171.88   13.10
  -3  -9   0  158.08   12.10
   3   9   0  176.38   12.70
   3   9   0  135.09   12.20
  -3   9   0  156.88   13.50
  -3   9   0  171.08   13.80
   3   9   0  179.78   12.90
   3   9   0  169.28   13.00
  -3   9   0  176.18   13.50
  -3   9   0  133.29   13.00
  -3   9   0  170.08   13.80
   3   9   0  148.39   12.70
   3   9   0  180.08   12.60
  -3   9   0  164.28   13.40
   4  -9   0   12.60    5.40
   4  -9   0    8.80    4.80
  -4  -9   0   10.20    3.90
  -4  -9   0   14.10    4.50
   4  -9   0    5.40    5.30
  -4  -9   0   16.60    4.40
   4  -9   0   10.50    5.80
   4  -9   0    4.60    5.30
  -4  -9   0   12.90    3.80
   4  -9   0    8.20    5.40
   4   9   0    3.00    4.90
   4   9   0   14.70    4.40
   4   9   0   21.00    5.40
   4   9   0   16.60    4.70
  -4   9   0   16.60    6.60
  -4   9   0   13.00    6.70
   4   9   0   12.50    5.60
  -4   9   0    9.30    5.70
   4   9   0   21.80    5.80
  -4   9   0    4.00    5.40
  -4   9   0   22.10    6.30
  -4   9   0   21.10    6.90
   5  -9   0   24.50    6.70
  -5  -9   0   27.20    5.40
  -5  -9   0   14.60    4.70
   5  -9   0   32.10    7.70
   5  -9   0   19.00    6.30
   5  -9   0   32.30    6.60
   5  -9   0   18.40    6.50
  -5  -9   0   14.80    4.70
  -5  -9   0   21.10    5.10
   5  -9   0   16.40    6.00
   5   9   0   14.30    5.10
   5   9   0   24.70    7.10
   5   9   0   23.60    5.90
  -5   9   0   21.10    6.60
   5   9   0   25.40    6.10
  -5   9   0   25.80    7.70
   5   9   0   22.90    6.70
  -5   9   0   43.90    7.80
  -5   9   0   28.40    7.60
  -5   9   0   14.90    7.10
  -5   9   0   21.90    7.10
   5   9   0   18.30    6.10
  -6  -9   0  159.28   13.20
   6  -9   0  166.48   15.10
   6  -9   0  151.08   15.10
  -6  -9   0  155.48   13.40
  -6  -9   0  154.48   12.90
   6  -9   0  166.38   15.40
   6  -9   0  155.18   13.80
  -6  -9   0  146.39   13.80
   6  -9   0  167.48   14.90
  -6   9   0  176.98   15.60
  -6   9   0  151.18   14.70
   6   9   0  147.09   14.30
   6   9   0  152.08   14.40
   6   9   0  167.58   14.20
   6   9   0  159.28   14.50
   6   9   0  129.99   13.90
   6   9   0  142.09   14.00
  -6   9   0  154.48   14.80
  -6   9   0  126.79   14.40
  -6   9   0  171.78   16.30
   7  -9   0    0.80    8.20
   7  -9   0    0.80    7.40
   7  -9   0   10.30    7.80
   7  -9   0   16.40    8.90
  -7  -9   0   15.10    5.90
  -7  -9   0    2.40    5.90
   7  -9   0    6.50    6.90
  -7  -9   0   -3.00    5.40
   7  -9   0   14.10    7.70
   7   9   0    4.20    6.40
  -7   9   0   10.70    8.80
  -7   9   0   -3.70    7.20
  -7   9   0    9.60    7.30
   7   9   0    7.00    6.20
  -7   9   0    1.20    7.80
  -7   9   0    7.70    9.40
   7   9   0   11.20    7.20
   7   9   0   30.70    7.80
  -8  -9   0    1.10    6.00
   8  -9   0   -4.10    8.20
   8  -9   0   -1.60    8.90
   8  -9   0   10.50    8.20
  -8  -9   0   20.40    6.40
   8  -9   0   -2.60    8.20
   8   9   0    7.20    6.90
   8   9   0   -5.30    7.50
  -8   9   0    6.60    8.10
   8   9   0    7.00   11.30
   8   9   0    1.50    7.30
   8   9   0  -11.20    6.60
  -8   9   0   -4.30    8.70
  -8   9   0    7.70    8.00
  -8   9   0    7.80    9.40
  -8   9   0  -10.50   11.30
   8   9   0    0.90    8.40
   9  -9   0   17.10   10.40
  -9  -9   0   18.30    7.60
   9  -9   0   33.70   11.20
   9  -9   0   14.80    9.50
  -9  -9   0   21.10    7.50
   9   9   0   40.00   10.70
  -9   9   0   15.50   13.00
   9   9   0   22.60    9.50
  -9   9   0   26.20   10.60
   9   9   0   17.00    8.70
  -9   9   0   22.90   10.90
   9   9   0   20.90    8.10
   9   9   0   31.00   10.00
  10  -9   0   14.00   10.70
  10  -9   0    4.60   11.10
  10   9   0    1.70    8.70
  10   9   0   23.30   10.00
 -10   9   0   19.50   12.70
 -10   9   0    9.60   11.40
  10   9   0   -4.30    9.80
  10   9   0   14.70   10.60
  10   9   0   18.80    9.20
   0 -10   0  200.78   14.30
   0 -10   0  198.58   14.30
   0 -10   0  202.58   14.40
   0 -10   0  188.48   14.30
   0  10   0  217.38   14.80
   0  10   0  183.78   14.50
   0  10   0  230.58   15.30
   0  10   0  204.28   14.80
   0  10   0  205.38   15.10
   0  10   0  193.38   14.80
  -1 -10   0  188.08   12.80
   1 -10   0  175.28   13.10
   1 -10   0  171.68   12.10
  -1 -10   0  189.48   12.90
   1 -10   0  169.98   13.10
   1 -10   0  154.78   13.90
  -1 -10   0  173.68   12.50
   1 -10   0  181.28   12.20
  -1 -10   0  180.38   12.70
   1 -10   0  166.88   13.00
  -1  10   0  180.68   13.70
  -1  10   0  164.28   13.90
   1  10   0  169.78   13.20
  -1  10   0  174.38   13.50
  -1  10   0  146.79   13.30
  -1  10   0  175.88   14.10
   1  10   0  161.18   13.20
   1  10   0  181.38   13.30
   1  10   0  179.38   13.60
   1  10   0  166.28   13.00
   1  10   0  186.18   13.30
  -1  10   0  199.48   13.90
   2 -10   0  173.58   12.30
  -2 -10   0  158.78   11.50
   2 -10   0  143.19   12.40
   2 -10   0  147.79   12.60
  -2 -10   0  137.59   11.70
  -2 -10   0  161.78   12.10
   2 -10   0  159.38   11.70
   2 -10   0  153.78   11.80
  -2 -10   0  156.58   11.40
  -2  10   0  148.49   12.60
  -2  10   0  166.58   13.20
  -2  10   0  150.88   13.20
  -2  10   0  164.78   13.50
   2  10   0  151.38   12.60
   2  10   0  152.88   12.40
  -2  10   0  166.38   13.20
   2  10   0  128.59   12.00
  -2  10   0  175.88   13.10
   2  10   0  177.58   12.60
   2  10   0  153.88   12.50
   2  10   0  170.68   12.40
   3 -10   0  135.89   12.10
  -3 -10   0  115.49   10.40
   3 -10   0  120.99   11.50
   3 -10   0  134.39   11.00
   3 -10   0  138.59   11.20
  -3 -10   0  118.09   10.00
   3 -10   0  142.39   11.00
  -3 -10   0  119.29    9.80
  -3 -10   0  108.99    9.70
  -3  10   0  138.09   12.10
   3  10   0  122.59   11.10
  -3  10   0  117.39   11.40
  -3  10   0  140.49   13.10
   3  10   0  120.09   11.20
   3  10   0  117.79   10.60
   3  10   0  139.29   11.20
  -3  10   0  109.69   11.60
  -3  10   0  125.89   11.30
  -3  10   0  124.19   11.60
   3  10   0  107.09   10.40
   3  10   0  142.89   11.00
   4 -10   0   23.70    6.40
   4 -10   0   43.20    7.70
   4 -10   0   33.60    7.20
  -4 -10   0   33.90    4.90
  -4 -10   0   31.10    5.10
  -4 -10   0   36.00    4.90
   4 -10   0   31.70    6.00
   4 -10   0   34.70    6.30
   4 -10   0   35.30    7.20
  -4 -10   0   32.00    5.20
  -4  10   0   29.20    7.30
   4  10   0   25.30    5.40
  -4  10   0   35.90    7.50
  -4  10   0   30.60    7.40
   4  10   0   35.80    5.90
   4  10   0   28.80    5.80
  -4  10   0   45.00    8.70
  -4  10   0   35.00    7.10
  -4  10   0   37.50    7.10
   4  10   0   29.70    5.90
   4  10   0   30.20    6.40
   4  10   0   35.70    6.10
  -5 -10   0    4.80    4.90
   5 -10   0    2.20    6.80
  -5 -10   0   -5.30    4.00
  -5 -10   0   -3.60    4.10
   5 -10   0    2.10    5.80
   5 -10   0    4.40    5.90
   5 -10   0    3.80    7.90
   5 -10   0    1.30    6.20
   5 -10   0   -0.70    5.80
  -5 -10   0   -0.50    4.00
   5  10   0   -3.80    5.50
   5  10   0   -5.00    5.10
   5  10   0    4.50    5.50
  -5  10   0   -1.30    7.00
  -5  10   0  -11.50    8.00
  -5  10   0   -5.90    6.70
  -5  10   0   11.80    7.10
   5  10   0   -4.40    5.80
   5  10   0    1.00    5.00
  -5  10   0   -6.40    6.50
  -5  10   0    7.60    6.60
   5  10   0    7.10    5.50
   6 -10   0   44.70    8.30
  -6 -10   0   54.29    6.90
  -6 -10   0   52.19    6.60
  -6 -10   0   57.89    7.00
  -6 -10   0   54.19    7.10
   6 -10   0   54.39    8.90
   6 -10   0   55.39    8.70
   6 -10   0   35.50    8.70
   6 -10   0   51.99    9.80
   6  10   0   44.20    7.60
  -6  10   0   39.70   10.90
  -6  10   0   49.99    9.30
   6  10   0   47.70    8.20
  -6  10   0   72.79   10.20
  -6  10   0   49.99    9.30
   6  10   0   54.19    8.50
   6  10   0   62.09    8.80
  -6  10   0   51.39    9.40
   6  10   0   57.69    8.30
   6  10   0   54.99    8.60
  -6  10   0   63.49   10.10
  -7 -10   0   99.19    9.30
  -7 -10   0   77.79    8.90
   7 -10   0   96.99   11.70
   7 -10   0   96.69   14.10
   7 -10   0  107.29   11.90
  -7 -10   0   92.59    9.30
   7 -10   0  100.19   11.80
   7 -10   0   82.59   11.20
  -7  10   0  107.49   15.60
   7  10   0   85.19   10.50
   7  10   0   79.59   10.00
  -7  10   0   78.99   11.90
  -7  10   0   87.89   11.40
  -7  10   0   86.79   13.20
   7  10   0   69.29   10.50
   7  10   0  103.99   11.50
   8 -10   0   71.19   11.30
  -8 -10   0   59.99    8.40
   8 -10   0   82.19   11.80
   8 -10   0   69.59   12.10
  -8 -10   0   73.59    9.00
  -8  10   0   66.39   12.10
  -8  10   0   59.39   12.30
   8  10   0   76.89   11.20
  -8  10   0   49.99   12.60
   8  10   0   63.79   10.10
   8  10   0   61.29    9.30
   8  10   0   82.99   10.60
   8  10   0   66.49   10.50
  -8  10   0   77.19   12.00
  -8  10   0   72.69   13.40
   8  10   0   78.29   16.00
  -9 -10   0   -0.50    6.50
  -9 -10   0    8.40    6.70
   9 -10   0    4.40   10.70
   9 -10   0  -18.40    8.40
   9 -10   0    6.00   10.10
   9  10   0    5.30    8.00
  -9  10   0   10.90   11.70
   9  10   0    8.10    8.50
  -9  10   0   -5.20   11.30
  -9  10   0    9.10    9.40
  -9  10   0    7.90   10.10
   9  10   0    7.30    9.10
   9  10   0   -3.80    9.00
   9  10   0   -2.90    7.50
   0 -11   0   -5.70    3.50
   0 -11   0    1.30    3.70
   0 -11   0    0.20    3.80
   0 -11   0    4.40    3.80
   0  11   0    4.60    4.80
   0  11   0    8.80    4.80
   0  11   0    2.50    4.20
   0  11   0    4.00    5.00
   0  11   0   -4.60    4.40
   0  11   0    4.40    4.20
   1 -11   0    4.70    2.60
   1 -11   0    1.40    4.00
   1 -11   0   -0.20    4.00
  -1 -11   0    1.40    3.50
   1 -11   0    0.50    4.20
   1 -11   0   -4.10    2.50
  -1 -11   0    1.50    3.70
   1 -11   0   -4.30    4.10
  -1 -11   0    3.50    3.60
  -1 -11   0    4.50    3.30
   1  11   0    3.30    4.80
  -1  11   0    0.50    4.80
  -1  11   0   -3.50    4.80
   1  11   0    0.40    4.30
   1  11   0    4.00    4.60
  -1  11   0   -4.10    4.80
  -1  11   0    0.10    4.70
  -1  11   0   -6.40    5.10
  -1  11   0    1.60    5.00
   1  11   0    0.60    3.90
   1  11   0   -3.20    4.30
   2 -11   0   10.30    4.70
  -2 -11   0   15.40    3.70
  -2 -11   0    2.50    3.50
  -2 -11   0   10.20    3.90
   2 -11   0   10.90    3.70
  -2 -11   0    1.90    3.80
   2 -11   0   14.40    5.00
   2 -11   0   11.90    4.90
   2 -11   0    6.70    4.00
  -2  11   0    3.90    5.50
  -2  11   0    7.20    5.70
  -2  11   0    4.60    5.40
  -2  11   0   10.20    5.40
   2  11   0   17.40    5.10
  -2  11   0    7.40    5.60
   2  11   0   16.50    5.10
   2  11   0   10.90    4.70
  -2  11   0    0.00    5.30
   2  11   0    9.60    5.10
   2  11   0   16.40    4.30
  -3 -11   0   28.30    5.20
   3 -11   0   29.10    5.50
   3 -11   0   29.00    6.30
  -3 -11   0   24.20    4.40
   3 -11   0   22.70    5.80
  -3 -11   0   31.10    4.50
  -3 -11   0   26.70    4.70
   3 -11   0   19.20    6.10
   3 -11   0   40.60    6.60
   3  11   0   29.60    5.80
   3  11   0   23.60    5.40
  -3  11   0   34.10    7.20
  -3  11   0   17.20    6.40
  -3  11   0   21.60    7.00
  -3  11   0   20.20    7.00
  -3  11   0   23.00    7.10
  -3  11   0   19.10    6.00
   3  11   0   26.80    5.60
   3  11   0   28.90    5.80
   3  11   0   27.50    5.40
   3  11   0   22.10    5.80
   4 -11   0  161.98   13.00
  -4 -11   0  149.29   11.30
  -4 -11   0  131.49   11.40
   4 -11   0  151.78   12.80
   4 -11   0  141.99   14.40
   4 -11   0  158.88   13.40
  -4 -11   0  137.49   11.60
  -4 -11   0  136.79   12.00
  -4  11   0  154.08   14.50
  -4  11   0  142.59   14.20
  -4  11   0  124.59   13.40
   4  11   0  167.28   13.10
   4  11   0  130.99   13.00
   4  11   0  161.98   14.90
   4  11   0  136.49   13.10
   4  11   0  149.99   13.10
  -4  11   0  170.88   14.20
   4  11   0  143.19   12.30
  -4  11   0  160.88   15.10
  -4  11   0  130.29   13.10
   5 -11   0    6.40    4.00
   5 -11   0   16.70    6.80
  -5 -11   0   23.30    4.70
  -5 -11   0   16.80    4.80
  -5 -11   0   18.80    5.00
   5 -11   0   26.10    6.90
   5 -11   0   20.80    6.40
  -5 -11   0   16.60    4.70
   5 -11   0    8.00    6.60
   5 -11   0   27.10    7.70
  -5  11   0   37.40    8.90
  -5  11   0   25.50    7.70
  -5  11   0    6.40    6.90
   5  11   0   21.70    6.50
   5  11   0   14.10    5.90
   5  11   0   14.90    5.50
  -5  11   0    9.00    8.70
  -5  11   0   16.70    7.90
   5  11   0   16.80    6.50
   5  11   0   20.40    6.90
   5  11   0   24.70    6.20
  -6 -11   0   86.29    8.70
   6 -11   0  107.29   11.20
   6 -11   0  117.49   12.90
   6 -11   0   92.49   10.90
   6 -11   0   90.99   10.30
  -6 -11   0   78.89    8.70
  -6 -11   0   83.49    8.30
   6 -11   0   85.79   11.10
   6  11   0   79.29   10.40
  -6  11   0   99.89   11.40
   6  11   0  106.79   10.60
  -6  11   0   98.49   11.60
  -6  11   0   95.19   11.80
   6  11   0   95.39   10.60
   6  11   0   84.89    9.50
  -6  11   0   81.19   11.50
   6  11   0   85.99   10.50
   6  11   0   84.39    9.60
   7 -11   0    0.00    8.90
   7 -11   0    8.60    7.70
  -7 -11   0   -5.00    4.90
   7 -11   0   15.80    6.90
  -7 -11   0    5.50    5.30
  -7 -11   0    6.00    5.50
   7  11   0   -5.00    7.20
  -7  11   0   -7.80    9.20
  -7  11   0    5.70   16.70
  -7  11   0   -0.30    9.90
  -7  11   0    3.50    8.20
   7  11   0    4.00    7.40
   7  11   0    8.50    7.50
  -7  11   0    3.70    8.80
   7  11   0   -7.20    5.50
   8 -11   0   15.90    9.90
   8 -11   0    3.60    9.00
   8 -11   0    6.10    9.40
  -8 -11   0    2.20    6.00
  -8 -11   0    1.00    5.50
  -8  11   0   -4.00    9.90
   8  11   0    5.80    7.70
  -8  11   0   -1.90    9.00
   8  11   0    9.50    8.70
   8  11   0    8.20    7.10
   8  11   0   -3.20    7.80
   8  11   0    3.00    7.10
  -8  11   0    1.10    9.60
  -8  11   0    8.00   10.40
  -8  11   0   -0.40    9.30
   8  11   0  -11.40    8.60
  -9 -11   0    4.10    6.30
  -9 -11   0    6.70    6.50
   9 -11   0   19.70   11.00
   9 -11   0   -4.50    8.70
   9 -11   0   24.40   10.60
   9  11   0    0.90    9.00
   9  11   0   -6.70    7.80
  -9  11   0    5.00   11.10
   9  11   0    1.80    8.20
  -9  11   0   18.60   10.80
   9  11   0    7.20    7.50
  -9  11   0   -2.40   12.40
  -9  11   0   19.10   10.40
   9  11   0   12.00    9.70
   0 -12   0  129.69   11.10
   0 -12   0  128.99   10.80
   0 -12   0  126.79   10.50
   0 -12   0  112.39   10.60
   0  12   0  120.79   11.80
   0  12   0  120.39   11.90
   0  12   0  139.69   12.10
   0  12   0  133.59   11.60
   0  12   0  131.19   12.10
   0  12   0  123.69   11.50
  -1 -12   0   82.39    7.70
  -1 -12   0   83.69    7.50
   1 -12   0   76.19    8.10
  -1 -12   0   79.69    8.20
   1 -12   0   81.39    8.40
   1 -12   0   97.19    8.50
   1 -12   0   99.19    8.80
  -1 -12   0   88.49    7.90
  -1  12   0   63.89    8.60
  -1  12   0   88.29    9.50
   1  12   0   91.09    8.80
  -1  12   0   97.19    9.50
  -1  12   0   76.79    8.80
   1  12   0   74.89    8.10
  -1  12   0   78.59    9.20
   1  12   0   71.89    8.40
  -1  12   0   86.69    8.90
   1  12   0   92.19    8.80
   1  12   0   82.29    8.60
   2 -12   0    6.80    3.80
   2 -12   0    2.60    4.80
  -2 -12   0  -10.40    3.90
   2 -12   0   -0.90    4.40
  -2 -12   0   -3.50    3.30
   2 -12   0   -2.10    5.70
  -2 -12   0    2.60    3.90
   2 -12   0    1.20    3.50
  -2 -12   0    4.00    3.60
  -2  12   0   -1.10    5.40
  -2  12   0    2.90    5.80
   2  12   0   -4.00    4.90
   2  12   0    4.30    5.10
  -2  12   0    2.10    6.10
   2  12   0    6.90    4.50
  -2  12   0   -1.40    5.50
   2  12   0    0.10    5.00
   2  12   0   -4.30    4.80
  -2  12   0   -1.40    5.80
  -2  12   0    0.30    6.30
  -3 -12   0   11.40    3.90
   3 -12   0    5.80    6.30
  -3 -12   0   11.70    4.00
   3 -12   0   13.70    5.90
   3 -12   0   14.40    5.00
   3 -12   0    1.60    5.60
  -3 -12   0   17.60    4.30
   3  12   0   12.80    5.50
  -3  12   0   15.30    6.60
   3  12   0   10.80    5.80
  -3  12   0    7.90    6.80
  -3  12   0   19.50    7.10
   3  12   0   10.60    5.40
   3  12   0    8.40    6.70
  -3  12   0    2.20    6.10
  -3  12   0   21.00    7.50
   3  12   0   21.40    5.90
  -3  12   0   11.00    6.20
  -4 -12   0   47.30    5.50
   4 -12   0   55.89    7.40
   4 -12   0   43.20    7.90
  -4 -12   0   45.90    5.90
   4 -12   0   44.10    6.70
  -4 -12   0   33.20    5.30
   4 -12   0   51.39    8.30
   4 -12   0   30.50    8.10
   4 -12   0   42.40    7.50
  -4  12   0   56.79    8.60
  -4  12   0   36.50    8.30
   4  12   0   50.39    7.40
   4  12   0   45.50    7.40
  -4  12   0   49.30    9.00
   4  12   0   37.60    7.10
  -4  12   0   28.50    8.40
  -4  12   0   43.80    9.40
   4  12   0   31.90    7.90
   4  12   0   43.10    7.40
  -4  12   0   55.89   15.60
   4  12   0   41.20    6.80
   5 -12   0   17.70    7.80
   5 -12   0   10.50    6.90
  -5 -12   0    5.50    4.60
   5 -12   0   23.60    6.80
  -5 -12   0    1.50    4.20
   5 -12   0   16.70    6.30
   5  12   0   13.20    5.80
  -5  12   0   -2.00    8.00
  -5  12   0   11.10    7.60
   5  12   0   12.40    7.10
  -5  12   0    3.30    8.20
   5  12   0   11.60    6.40
   5  12   0   10.00    5.50
  -5  12   0   33.60    7.50
  -5  12   0    6.10    8.10
   5  12   0    0.50    6.20
   5  12   0   13.30    7.50
  -5  12   0    6.00    9.10
  -6 -12   0   94.29    9.70
   6 -12   0  110.09   12.70
   6 -12   0   82.29   11.90
   6 -12   0  135.39   12.30
  -6 -12   0  109.69   10.40
  -6 -12   0  114.99   10.70
   6 -12   0  121.79   11.70
   6  12   0  122.49   12.20
  -6  12   0  113.69   13.00
  -6  12   0  115.99   13.50
   6  12   0  105.59   10.90
   6  12   0  107.29   11.50
  -6  12   0  107.39   13.00
   6  12   0  109.59   11.60
   6  12   0  102.59   10.40
   6  12   0  117.39   12.20
  -6  12   0  108.89   13.70
  -6  12   0  107.79   14.10
   7 -12   0    4.30    8.70
   7 -12   0   -1.10    8.90
   7 -12   0   11.60    7.40
  -7 -12   0    6.40    5.60
   7 -12   0    1.50    7.80
  -7 -12   0    1.70    5.10
  -7  12   0   24.20   11.40
  -7  12   0   -6.20   10.10
   7  12   0    4.50    7.20
  -7  12   0  -11.10    9.20
  -7  12   0    3.90    9.60
   7  12   0    3.40    6.10
   7  12   0   15.50    8.70
  -7  12   0   19.50   10.70
   7  12   0   14.90    7.80
   8 -12   0    1.20   11.10
  -8 -12   0    7.70    5.60
   8 -12   0   20.70    9.80
   8 -12   0    0.10    8.80
  -8 -12   0    9.50    5.50
   8  12   0    2.50    6.90
  -8  12   0   15.70   11.00
  -8  12   0    2.80   10.20
   8  12   0   10.40    7.10
   8  12   0   -2.80    7.60
  -8  12   0   12.90    9.90
   8  12   0   -3.40    9.80
  -8  12   0    8.40   11.30
  -8  12   0    9.80   10.80
   8  12   0   21.90    8.10
   0 -13   0    5.90    4.70
   0 -13   0    3.60    4.50
   0 -13   0    6.80    4.40
   0 -13   0    2.80    4.30
   0  13   0    5.20    5.30
   0  13   0    5.70    5.50
   0  13   0    5.60    5.40
   0  13   0    5.20    5.80
   0  13   0    3.90    6.10
   0  13   0   12.90    5.80
  -1 -13   0   70.89    7.40
  -1 -13   0   69.49    7.20
  -1 -13   0   75.79    7.50
   1 -13   0   87.59    8.20
  -1 -13   0   62.49    7.50
   1 -13   0   78.09    7.90
   1 -13   0   73.09    8.30
   1 -13   0   78.99    8.20
   1  13   0   83.89    8.80
   1  13   0   70.89    8.20
  -1  13   0   89.29    9.40
   1  13   0   80.39    8.90
  -1  13   0   92.09    9.60
  -1  13   0   87.49    9.60
  -1  13   0   81.59    9.70
   1  13   0   73.69    8.50
  -1  13   0   73.19    9.00
   1  13   0   77.59    8.80
  -1  13   0   85.29    9.10
   1  13   0   81.99    9.10
   2 -13   0   88.59    9.40
   2 -13   0   88.09    8.30
   2 -13   0   85.39    9.20
  -2 -13   0   82.79    7.90
  -2 -13   0   82.59    8.60
  -2 -13   0   88.99    8.30
   2 -13   0  102.79    8.10
   2  13   0   95.49    9.10
  -2  13   0   85.89    9.90
  -2  13   0   84.09   10.60
   2  13   0   88.39    8.80
   2  13   0   97.49    9.70
  -2  13   0   74.89    9.70
   2  13   0  100.29    9.70
  -2  13   0  107.49   10.90
   2  13   0   95.29    9.60
   2  13   0   97.39    9.70
  -2  13   0   97.59   11.00
  -2  13   0  104.09   10.40
   3 -13   0   -3.20    5.70
   3 -13   0    1.60    4.40
   3 -13   0    4.80    5.70
   3 -13   0    7.70    4.80
  -3 -13   0    5.20    4.20
  -3 -13   0    3.10    3.60
  -3 -13   0    0.30    3.90
  -3  13   0   -0.80    8.10
   3  13   0    2.50    5.50
   3  13   0    5.10    5.70
  -3  13   0    2.50    7.50
   3  13   0    1.10    5.20
   3  13   0   -8.80    5.70
  -3  13   0   -1.80    6.40
  -3  13   0   -3.30    5.70
  -3  13   0    5.50   12.50
   3  13   0    4.60    5.90
  -3  13   0    9.30    7.20
  -4 -13   0   -4.50    3.60
   4 -13   0    0.60    5.40
  -4 -13   0   -4.70    2.30
   4 -13   0    7.50    5.70
  -4 -13   0   11.10    4.50
   4 -13   0    6.60    6.60
   4 -13   0   -2.30    5.70
  -4  13   0  -10.10    6.70
  -4  13   0    2.90    7.50
  -4  13   0    0.90    6.80
   4  13   0    5.60    6.20
   4  13   0   -3.90    6.00
   4  13   0   -6.90    5.00
  -4  13   0   -5.70    7.60
   4  13   0    7.70    5.80
  -4  13   0   16.00    7.10
   4  13   0   -6.90    6.10
  -4  13   0   -4.10    6.90
   5 -13   0   74.59   10.10
  -5 -13   0   63.79    7.30
   5 -13   0   71.89    9.90
   5 -13   0   56.19    8.30
  -5 -13   0   66.29    6.90
   5 -13   0   59.99    8.90
  -5  13   0   80.09   11.30
   5  13   0   68.29    8.30
  -5  13   0   70.29   10.40
  -5  13   0   78.89   11.50
   5  13   0   49.50    8.90
   5  13   0   84.19    9.40
   5  13   0   67.99    9.40
  -5  13   0   68.49   11.90
  -5  13   0   76.39   11.60
   5  13   0   65.49    9.00
   6 -13   0   13.40    7.00
  -6 -13   0   13.50    5.30
   6 -13   0   20.70    9.00
  -6 -13   0   14.70    4.90
   6 -13   0   21.30    7.40
   6 -13   0    9.20    8.10
  -6  13   0   26.20   10.50
   6  13   0   13.70    7.00
   6  13   0    9.20    6.90
   6  13   0    8.00    8.00
  -6  13   0    9.00    9.20
  -6  13   0   15.50    9.20
   6  13   0   14.50    7.50
  -6  13   0   34.20   10.20
   6  13   0   21.60    8.00
   6  13   0   10.60    6.20
   7 -13   0    5.60    6.80
   7 -13   0   -4.70    8.40
   7 -13   0   -7.70    7.50
   7 -13   0   -2.10    9.00
  -7 -13   0    3.80    6.00
   7  13   0   -4.00    5.80
   7  13   0   -0.20    7.90
   7  13   0   -1.60    8.70
  -7  13   0    6.20    9.90
  -7  13   0  -16.80   10.80
  -7  13   0  -10.20   10.20
  -7  13   0   -2.80   11.00
   0 -14   0   61.99    7.10
   0 -14   0   56.59    7.30
   0 -14   0   49.60    6.70
   0  14   0   71.59    8.80
   0  14   0   69.99    8.40
   0  14   0   73.29   10.20
   0  14   0   56.39    7.90
   0  14   0   53.99    8.50
   0  14   0   56.59    8.20
   1 -14   0   57.59    7.30
  -1 -14   0   59.29    6.80
  -1 -14   0   71.89    6.90
   1 -14   0   53.59    7.60
  -1 -14   0   59.89    7.10
   1 -14   0   63.39    7.30
  -1  14   0   71.29    8.70
  -1  14   0   73.09    8.80
  -1  14   0   57.19    8.90
   1  14   0   65.59    8.80
   1  14   0   54.39    7.70
  -1  14   0   50.79    8.80
  -1  14   0   67.59    9.30
   1  14   0   61.69    8.30
   1  14   0   85.09    8.50
   1  14   0   69.59    9.70
  -1  14   0   77.09    8.90
   1  14   0   61.99    8.30
  -2 -14   0  227.68   17.10
   2 -14   0  216.58   18.10
  -2 -14   0  237.58   17.40
   2 -14   0  237.98   18.40
   2 -14   0  229.08   18.40
   2  14   0  245.38   19.00
  -2  14   0  243.58   19.30
  -2  14   0  230.28   19.40
  -2  14   0  272.17   20.00
   2  14   0  222.58   18.90
   2  14   0  244.78   18.70
   2  14   0  279.57   19.00
   2  14   0  259.37   18.90
   2  14   0  244.18   18.40
  -2  14   0  254.97   20.30
  -2  14   0  241.98   20.00
  -2  14   0  263.47   20.30
   3 -14   0   38.70    5.40
  -3 -14   0   30.30    4.90
   3 -14   0   47.90    5.70
  -3 -14   0   47.40    5.60
   3 -14   0   32.80    7.20
   3  14   0   48.60    9.40
   3  14   0   31.50    7.00
  -3  14   0   45.50    9.60
  -3  14   0   33.30    8.60
  -3  14   0   38.10   11.30
   3  14   0   23.20    6.80
  -3  14   0   15.70    7.90
   3  14   0   38.30    6.60
   3  14   0   47.10    7.70
   3  14   0   34.10    7.30
  -3  14   0   44.50   11.10
  -3  14   0   35.90    8.20
   4 -14   0    2.90    5.60
  -4 -14   0   -3.70    3.90
   4 -14   0    8.30    7.00
   4 -14   0   -5.50    5.50
   4 -14   0   -1.10    6.80
  -4  14   0    5.10    7.90
  -4  14   0    3.40    7.80
   4  14   0   -1.30    5.90
   4  14   0    2.10    6.90
  -4  14   0   -0.10    7.60
   4  14   0   -7.60    5.70
  -4  14   0    5.20    7.70
   4  14   0   -4.10    5.00
   4  14   0  -12.90    6.20
   4  14   0   -5.60    5.30
  -4  14   0   -1.90    7.70
   5 -14   0   -3.90    6.10
  -5 -14   0    3.70    4.80
   5 -14   0    5.80    6.70
   5 -14   0   -5.80    7.50
  -5 -14   0   -4.70    3.90
   5 -14   0    6.20    7.90
   5  14   0    5.00    6.60
   5  14   0   -6.80    6.10
  -5  14   0    8.80    9.90
   5  14   0   -6.50    6.80
  -5  14   0   10.00    8.70
   5  14   0    7.20    5.70
  -5  14   0    2.10    8.10
   5  14   0   -3.50    6.50
  -5  14   0    8.10    9.70
  -5  14   0   17.20    9.40
   5  14   0   -7.60    7.20
   6 -14   0   30.90    7.70
   6 -14   0   23.60    7.90
  -6 -14   0   29.20    5.60
   6 -14   0   21.20    9.10
   6 -14   0    2.40    8.20
  -6 -14   0   15.60    4.70
  -6  14   0   36.90   11.30
  -6  14   0   31.70    9.90
   6  14   0   17.00    7.30
   6  14   0   22.60    6.30
  -6  14   0    9.50    9.80
  -6  14   0   23.30    9.40
   6  14   0   15.10    7.60
   6  14   0   33.20    8.80
   6  14   0    8.90    9.00
  -6  14   0   11.80   11.10
   7 -14   0   -2.70    8.70
  -7 -14   0    2.40    4.90
   7 -14   0   -6.30    9.10
   7 -14   0   -3.90    9.10
  -7  14   0    2.90   10.10
  -7  14   0   -8.20   10.10
  -7  14   0    2.80    8.60
  -7  14   0   -2.50   11.60
   7  14   0   -2.90    9.10
  -7  14   0   26.90   10.90
   7  14   0   -8.90    5.90
   7  14   0   -5.10    9.60
   0 -15   0   -5.00    4.80
   0 -15   0   -1.20    4.60
   0 -15   0    3.20    4.80
   0  15   0   -5.70    6.50
   0  15   0   11.90    7.20
   0  15   0  -11.80    5.20
   0  15   0    1.90    5.90
   0  15   0   -9.10    6.50
   0  15   0   -1.30    5.80
   1 -15   0   69.49    8.10
  -1 -15   0   51.99    7.00
  -1 -15   0   54.79    7.10
  -1 -15   0   56.49    6.90
   1 -15   0   63.79    7.50
   1  15   0   57.49    8.80
  -1  15   0   78.29   10.30
  -1  15   0   45.70    8.60
   1  15   0   69.79    8.90
   1  15   0   62.89    8.30
  -1  15   0   63.69    8.90
  -1  15   0   59.69    9.20
  -1  15   0   73.19    9.50
   1  15   0   63.69    7.90
   1  15   0   69.49    9.10
  -2 -15   0   11.30    4.70
   2 -15   0    3.60    6.10
   2 -15   0    9.30    6.00
  -2  15   0   10.00    8.20
   2  15   0    6.80    5.50
   2  15   0    6.60    6.10
  -2  15   0   -1.40    7.00
  -2  15   0   11.70    7.40
   2  15   0   -9.30    8.80
  -2  15   0  -10.30    6.70
   2  15   0    4.90    6.70
   2  15   0    1.60    6.40
  -2  15   0   -0.30    7.50
   2  15   0   -2.60    6.20
   3 -15   0   68.99   10.70
  -3 -15   0   74.39    9.00
   3 -15   0   89.19    8.00
   3 -15   0   88.29    8.10
   3 -15   0   84.39    9.60
   3  15   0   73.09   10.00
  -3  15   0   88.09   11.30
  -3  15   0   63.89   11.10
   3  15   0   82.99    8.90
  -3  15   0   70.39   11.00
   3  15   0   72.19    9.10
  -3  15   0   83.99   10.90
   3  15   0   83.09    9.70
   3  15   0   77.09    8.60
   3  15   0   85.39   10.30
  -4 -15   0    2.50    4.20
  -4 -15   0    6.00    4.10
   4 -15   0   14.20    7.30
  -4 -15   0    1.90    4.10
   4  15   0    3.90    5.60
  -4  15   0  -14.60    8.00
  -4  15   0  -11.40    8.80
   4  15   0   -2.30    7.30
   4  15   0   -1.00    7.00
  -4  15   0   -3.90    7.90
  -4  15   0   -0.20    8.50
   4  15   0    7.20    5.20
  -4  15   0   -3.10    7.70
   4  15   0   -0.50    6.10
   5 -15   0  -14.80    7.40
   5 -15   0    2.50    7.90
  -5 -15   0  -10.40    3.90
  -5 -15   0    6.90    4.30
  -5 -15   0   13.00    4.40
   5 -15   0   -2.20    6.50
   5 -15   0   -4.20    6.20
   5  15   0   -2.30    5.30
  -5  15   0    1.90    8.80
  -5  15   0   -1.80    9.50
  -5  15   0  -15.20    9.80
  -5  15   0   16.00   10.70
   5  15   0  -20.50    7.60
   5  15   0   -6.00    5.00
   5  15   0   -7.10    5.90
  -5  15   0    8.00   10.50
   5  15   0    0.20    8.00
   5  15   0   -0.40    9.90
   6 -15   0    2.30    8.60
   6 -15   0    7.40    8.80
   6 -15   0    4.70    7.00
  -6 -15   0   12.40    4.60
  -6 -15   0   17.40    4.60
   6 -15   0   24.30    7.70
  -6  15   0   -5.50    9.90
  -6  15   0   19.80   11.20
  -6  15   0   -0.70    9.20
   6  15   0   14.30    5.80
   6  15   0    7.00    7.00
   6  15   0    6.30    8.30
   6  15   0   -2.20    6.80
   6  15   0   -8.30   10.00
   6  15   0   10.20    5.60
  -6  15   0   16.80   10.00
  -6  15   0    0.70   10.20
   0 -16   0   65.19    7.60
   0 -16   0   56.99    7.20
   0  16   0   65.89    9.10
   0  16   0   59.49    9.50
   0  16   0   56.79    8.70
   0  16   0   66.39   10.10
   0  16   0   64.49    9.90
   0  16   0   76.69    9.90
  -1 -16   0   10.40    5.50
   1 -16   0    6.50    5.80
   1 -16   0   14.20    5.60
  -1 -16   0   10.90    4.30
   1  16   0   12.40    6.20
   1  16   0    1.70    6.10
  -1  16   0   14.80    8.50
   1  16   0   11.60    7.20
  -1  16   0  -21.20    8.10
   1  16   0    7.50    6.90
  -1  16   0    8.00    8.00
  -1  16   0   -3.10    6.90
   1  16   0    7.00    6.90
  -1  16   0   11.10    7.50
  -1  16   0    2.10    6.20
  -2 -16   0   -0.70    4.00
  -2 -16   0    0.80    4.50
   2 -16   0   -8.20    5.70
   2 -16   0   -1.50    5.70
   2  16   0    3.60    6.40
  -2  16   0   -5.30    7.70
  -2  16   0  -12.40    7.70
   2  16   0  -12.10    6.80
  -2  16   0   -0.90    7.00
  -2  16   0   -2.60    7.30
   2  16   0   -6.80    6.30
   2  16   0    5.10    6.40
  -2  16   0   -1.80    8.20
   2  16   0   16.10    7.80
  -3 -16   0   14.50    4.30
   3 -16   0  -11.00    6.10
  -3 -16   0   -1.50    3.80
  -3 -16   0    1.70    4.20
   3 -16   0    2.90    6.30
   3  16   0    8.60    7.70
  -3  16   0    3.70    8.30
  -3  16   0   -3.10    8.40
   3  16   0    4.10    6.20
  -3  16   0    3.00    8.50
   3  16   0   -6.70    7.20
   3  16   0    3.70    6.20
  -3  16   0   -3.50    8.40
   3  16   0   11.40    5.50
  -3  16   0   14.30    7.60
   4 -16   0   -3.10    5.00
  -4 -16   0   10.90    4.20
  -4 -16   0    1.50    3.90
  -4 -16   0    8.60    4.10
   4 -16   0    5.80    7.40
   4 -16   0    7.90    4.80
  -4  16   0    4.90    9.00
   4  16   0  -11.20    5.80
  -4  16   0    5.90    8.60
  -4  16   0  -17.70    9.40
   4  16   0    3.60    5.20
   4  16   0   -1.10    7.90
  -4  16   0   -5.10    8.00
   4  16   0    0.80    5.20
   4  16   0  -12.90    8.10
  -4  16   0    3.00    9.20
   4  16   0    0.80    6.30
   0 -17   0  -11.30    4.60
   0 -17   0   -6.40    5.80
   0  17   0    4.70    7.60
   0  17   0   -0.60    7.00
   0  17   0   -6.90    5.90
   0  17   0  -13.10    8.30
   0  17   0   -3.70    6.50
   0  17   0    3.20    8.20
   1 -17   0   44.70    6.90
  -1 -17   0   21.70    5.90
   1 -17   0   17.30    5.90
  -1  17   0   32.50   11.20
   1  17   0   29.80    8.10
  -1  17   0   29.20    8.10
  -1  17   0   23.00    9.00
  -1  17   0   37.30    8.80
   1  17   0   37.80   10.70
   1  17   0   12.60    6.50
  -1  17   0   35.70    7.90
   1  17   0   22.80    7.80
   1  17   0   20.50    6.80
  -1  17   0   36.40    9.80
   1  17   0   40.40    9.60
   2 -17   0   -7.30    5.90
  -2 -17   0    1.80    4.40
   2 -17   0  -10.20    5.80
  -2 -17   0   -3.30    4.20
   2  17   0   10.60    6.80
  -2  17   0  -15.60    8.20
  -2  17   0    3.70    8.00
  -2  17   0   -5.50    7.30
   2  17   0   -1.50    6.40
   2  17   0   11.20    8.30
  -2  17   0    3.90    9.20
   2  17   0    2.40    5.70
  -2  17   0   -6.80    8.10
  -3 -17   0    7.60    4.30
  -3 -17   0    7.60    4.00
   3 -17   0    3.80    7.30
   3 -17   0    3.00    6.80
   3  17   0    5.10    6.70
   3  17   0    8.50    5.40
  -3  17   0    0.20    9.90
   3  17   0    3.30    7.90
   3  17   0   22.20    5.70
  -3  17   0    1.50    7.80
  -3  17   0   -7.40    8.00
  -3  17   0    5.20    8.90
   3  17   0    0.20    6.40
  -3  17   0   -9.60    9.00
 -11   0   1    9.70    9.50
  11   0  -1    3.10   10.90
  11   0  -1   15.50    9.40
 -11   0   1   -2.00    9.90
  11   0  -1   10.00   11.10
  11   0  -1   10.10   10.70
  11   0  -1   15.40   10.30
 -11   0   1    2.50   10.50
 -10   0   1   -7.50    8.60
  10   0  -1   -2.00    7.90
  10   0  -1   -0.70    8.50
  10   0  -1    3.20   10.30
 -10   0   1   -7.60    6.40
  10   0  -1   -0.20    8.10
 -10   0   1    0.30    9.20
 -10   0   1   -2.50    8.10
  10   0  -1   -3.40    9.00
  -9   0   1  631.24   44.40
   9   0  -1  654.13   44.80
   9   0  -1  550.24   44.60
  -9   0   1  652.93   45.20
   9   0  -1  746.63   46.30
  -9   0   1  678.83   44.70
   9   0  -1  692.13   47.20
   9   0  -1  716.53   45.60
   9   0  -1  604.04   44.60
  -9   0   1  669.03   43.80
  -9   0   1  662.73   44.80
   8   0  -1  -11.50    6.90
   8   0  -1   -6.60    6.80
  -8   0   1  -11.60    6.80
   8   0  -1   -4.90    6.40
  -8   0   1    5.20    7.10
   8   0  -1  -15.20    7.10
   8   0  -1   -2.40    6.20
  -8   0   1   -0.70    5.70
  -8   0   1    1.90    5.70
   8   0  -1    2.20    6.30
  -8   0   1  -12.90    6.70
  -8   0   1  -13.40    6.00
   7   0  -1  203.28   15.60
  -7   0   1  165.78   14.90
   7   0  -1  188.58   15.80
   7   0  -1  191.18   15.50
   7   0  -1  152.88   14.90
  -7   0   1  200.98   15.40
   7   0  -1  207.68   16.50
  -7   0   1  174.38   15.70
  -7   0   1  166.28   15.50
   7   0  -1  189.88   15.70
  -7   0   1  178.58   14.90
  -7   0   1  189.48   16.60
   6   0  -1   10.50    5.20
   6   0  -1   -5.80    4.80
  -6   0   1    0.20    4.70
  -6   0   1    3.10    5.20
  -6   0   1   -0.80    4.50
   6   0  -1   11.20    5.90
   6   0  -1   -0.20    4.90
  -6   0   1   -6.40    4.90
   6   0  -1   -6.40    4.60
   6   0  -1   -0.60    4.40
  -6   0   1   -3.40    4.50
  -6   0   1   -0.80    4.30
   5   0  -1   31.70    5.40
   5   0  -1   36.80    5.80
  -5   0   1   39.80    5.70
  -5   0   1   28.10    5.10
   5   0  -1   31.00    5.70
   5   0  -1   38.40    5.60
  -5   0   1   36.60    5.60
  -5   0   1   40.40    5.90
   5   0  -1   33.70    5.40
  -4   0   1   -2.50    3.50
   4   0  -1   -4.40    3.10
   4   0  -1   -4.10    3.40
  -4   0   1   -0.70    3.00
  -4   0   1   -3.60    3.30
  -4   0   1   -3.20    3.20
   4   0  -1   -2.90    3.50
  -4   0   1   -3.40    3.20
  -4   0   1   -2.00    3.60
   4   0  -1    6.10    3.60
   4   0  -1   -4.10    3.20
   4   0  -1   -1.90    3.10
  -3   0   1  612.34   38.40
   3   0  -1  552.54   38.50
  -3   0   1  629.94   38.60
   3   0  -1  624.84   38.50
  -3   0   1  640.54   38.30
   3   0  -1  549.95   38.30
   3   0  -1  623.04   38.50
  -3   0   1  587.54   38.50
  -3   0   1  607.54   38.50
   3   0  -1  567.34   38.40
   3   0  -1  606.34   38.60
  -3   0   1  618.44   38.50
  -2   0   1    2.10    2.00
   2   0  -1   -0.50    1.80
   2   0  -1    4.30    2.00
  -2   0   1   -1.30    1.70
  -2   0   1    2.20    1.70
  -2   0   1    0.60    1.80
   2   0  -1   -2.90    1.60
   2   0  -1    0.50    1.80
  -2   0   1    2.60    1.80
   2   0  -1   -0.90    1.70
   2   0  -1   -0.90    2.00
  -2   0   1    0.40    1.70
   2   0   1    0.00    2.10
  -2   0  -1    3.60    1.80
   2   0   1    0.00    2.00
  -2   0  -1   -2.00    1.90
   2   0   1    0.30    2.10
  -2   0  -1    2.60    2.20
  -2   0  -1    2.50    2.10
   2   0   1   -0.30    2.20
  -2   0  -1    2.10    2.30
  -2   0  -1    5.10    2.30
  -3   0  -1  778.52   48.20
   3   0   1  767.02   48.40
  -3   0  -1  776.52   48.40
  -3   0  -1  809.32   48.50
   3   0   1  830.72   48.60
   3   0   1  795.22   48.40
   3   0   1  717.83   48.30
   3   0   1  733.73   48.40
   3   0   1  717.23   48.40
  -3   0  -1  717.73   48.40
  -3   0  -1  754.62   48.30
  -3   0  -1  717.13   48.30
   4   0   1   -0.30    3.60
  -4   0  -1   -6.00    3.30
   4   0   1   -1.90    3.90
  -4   0  -1   -0.20    3.70
  -4   0  -1    0.70    3.30
  -4   0  -1    0.70    3.50
   4   0   1   -2.10    3.80
   4   0   1   -5.80    3.20
  -4   0  -1    4.00    3.70
  -4   0  -1   -0.30    3.60
   4   0   1   -9.90    3.20
   4   0   1    4.30    3.90
  -5   0  -1  208.78   14.90
   5   0   1  200.28   15.80
  -5   0  -1  226.08   15.80
  -5   0  -1  197.18   15.20
   5   0   1  204.48   15.40
   5   0   1  195.38   15.30
  -5   0  -1  208.78   15.60
  -5   0  -1  192.68   16.50
  -5   0  -1  205.68   16.00
   5   0   1  220.98   15.60
   5   0   1  205.88   15.60
   6   0   1    3.30    5.70
   6   0   1    2.70    5.30
  -6   0  -1   -2.60    5.00
   6   0   1   -5.20    5.70
  -6   0  -1   -2.20    4.40
  -6   0  -1   -3.80    4.50
  -6   0  -1   -6.30    5.30
   6   0   1   -3.90    4.90
  -6   0  -1    1.90    4.50
   6   0   1    3.20    4.80
   6   0   1   -1.10    5.50
  -6   0  -1   -3.00    5.20
   7   0   1   64.99    8.90
   7   0   1  105.79   10.20
  -7   0  -1   82.79    9.40
   7   0   1   87.79   10.20
  -7   0  -1   75.99    8.30
  -7   0  -1   77.29    8.50
   7   0   1   59.49    8.90
  -7   0  -1   70.49    8.90
   7   0   1   54.49    8.90
   7   0   1   64.29    9.30
  -7   0  -1   63.19    9.40
  -7   0  -1   65.89    9.10
   8   0   1   -7.00    6.50
   8   0   1    4.50    7.90
  -8   0  -1   -2.40    6.10
   8   0   1   -6.30    6.60
  -8   0  -1    4.30    7.60
  -8   0  -1  -11.50    6.90
  -8   0  -1   -1.90    6.40
   8   0   1   10.20    7.00
   8   0   1   -1.60    7.90
  -8   0  -1   -0.90    6.30
  -8   0  -1    5.30    6.50
   8   0   1   -1.80    6.80
   9   0   1   39.40   16.30
   9   0   1    5.90    9.90
  -9   0  -1   11.70    7.30
  -9   0  -1   25.10    8.00
   9   0   1   28.60    9.60
  -9   0  -1   20.40    9.30
  -9   0  -1   32.40    8.60
   9   0   1   19.80    9.70
   9   0   1   21.80    9.90
   9   0   1   20.40    7.60
  -9   0  -1   15.50    8.80
  10   0   1   -9.20    9.00
  10   0   1   12.50   10.30
  10   0   1  -12.90    9.80
 -10   0  -1   10.20    9.70
 -10   0  -1  -17.70    8.70
  10   0   1   -3.10    8.20
  10   0   1   14.50   10.80
  11   0   1   57.39   12.80
  11   0   1   68.69   14.80
 -11   0  -1   73.99   13.20
 -11   0  -1   65.49   12.10
  11   0   1  103.89   13.90
  11   0   1   39.60   12.40
  11  -1  -1   15.90   11.50
 -11  -1   1   -6.30    9.40
  11  -1  -1    5.10    9.70
  11  -1  -1   21.60    9.50
  11  -1  -1  -19.50   11.40
 -11  -1   1    4.70    8.50
 -11  -1   1   -8.40    9.20
  11   1  -1   -6.50    9.50
 -11   1   1    8.40   10.00
  11   1  -1   12.00    9.50
  11   1  -1   11.30   10.90
 -11   1   1  -14.20   10.00
  11   1  -1  -16.30   11.00
  11   1  -1    2.50    9.50
  10  -1  -1   14.50    9.90
  10  -1  -1   21.20    9.00
 -10  -1   1    7.90    7.30
 -10  -1   1   -9.20    9.10
  10  -1  -1   -8.10   10.20
 -10  -1   1   11.50    8.90
  10  -1  -1  -15.40    8.50
 -10  -1   1   -0.20    8.00
  10  -1  -1   -1.80    8.40
  10   1  -1   -6.90    8.30
  10   1  -1   21.80    8.90
 -10   1   1  -19.30    9.20
 -10   1   1    3.50   10.50
  10   1  -1   -7.80   11.00
  10   1  -1  -14.70    7.80
  10   1  -1   -0.10    7.90
  -9  -1   1   15.90    8.90
   9  -1  -1   14.50    9.90
  -9  -1   1   15.20    7.40
   9  -1  -1    5.50    9.20
   9  -1  -1   19.70    9.00
  -9  -1   1    8.10    8.80
   9  -1  -1   15.90    9.80
   9  -1  -1   14.50    8.00
  -9  -1   1   22.50    7.60
  -9  -1   1   16.40    6.30
   9  -1  -1   21.80   10.60
  -9   1   1   17.00    8.20
  -9   1   1   18.90    8.70
  -9   1   1   15.00    7.10
   9   1  -1   13.90    7.80
  -9   1   1    4.00    7.60
   9   1  -1    3.90    8.80
  -9   1   1   10.90    8.80
   9   1  -1    7.70    7.80
   9   1  -1   23.00    8.00
   9   1  -1    0.50   14.20
   9   1  -1   12.00    8.60
   8  -1  -1   75.29    9.80
  -8  -1   1   50.89    8.10
  -8  -1   1   64.49    9.50
   8  -1  -1   96.19   11.30
   8  -1  -1   71.39    9.80
  -8  -1   1   48.80    9.90
  -8  -1   1   76.09    9.10
  -8  -1   1   60.59    8.30
   8  -1  -1   64.09    9.50
   8  -1  -1   72.69    9.70
  -8  -1   1   71.89    9.30
   8  -1  -1   65.69    9.80
  -8   1   1   60.79    9.00
   8   1  -1   60.69    9.70
  -8   1   1   64.09    9.80
  -8   1   1   62.19   10.00
  -8   1   1   60.89    8.80
   8   1  -1   69.99   10.00
   8   1  -1   44.00    8.50
   8   1  -1   65.79   10.60
  -8   1   1   76.39    9.10
   8   1  -1   58.29    9.20
  -8   1   1   68.39    9.80
   8   1  -1   78.09    9.90
  -7  -1   1    1.40    5.30
  -7  -1   1   -0.40    5.30
   7  -1  -1    8.10    6.00
   7  -1  -1    3.20    6.90
  -7  -1   1    5.50    6.50
  -7  -1   1    5.60    5.10
  -7  -1   1   14.80    6.10
   7  -1  -1    1.50    5.80
   7  -1  -1    2.30    6.20
   7  -1  -1    5.00    6.20
  -7  -1   1   -2.00    4.60
   7  -1  -1   -5.20    5.80
   7   1  -1   -5.70    5.80
  -7   1   1    3.70    6.40
   7   1  -1    3.20    5.50
  -7   1   1    0.10    5.70
  -7   1   1    8.80    6.10
  -7   1   1    5.40    6.40
  -7   1   1    3.80    5.30
   7   1  -1   -4.40    5.70
  -7   1   1    0.80    5.00
   7   1  -1   -3.60    5.90
   7   1  -1    0.50    6.00
   7   1  -1   -2.40    6.60
  -6  -1   1   -2.90    5.60
  -6  -1   1    1.00    4.60
  -6  -1   1   -0.70    4.90
  -6  -1   1    6.10    4.30
   6  -1  -1    3.30    5.70
   6  -1  -1   10.20    5.40
   6  -1  -1    4.70    5.00
   6  -1  -1   -3.40    5.00
  -6  -1   1   -2.20    4.10
   6  -1  -1    0.50    5.10
   6  -1  -1    9.10    5.20
   6   1  -1    2.50    5.30
   6   1  -1    2.80    5.10
  -6   1   1    0.60    5.80
   6   1  -1   -2.00    4.80
   6   1  -1   -1.30    5.10
  -6   1   1   -1.30    5.10
   6   1  -1   -0.90    5.40
  -6   1   1    3.30    5.00
   6   1  -1    1.90    4.50
  -6   1   1    9.80    5.40
   5  -1  -1   47.00    6.00
  -5  -1   1   50.39    6.70
   5  -1  -1   58.69    6.30
  -5  -1   1   51.79    5.60
   5  -1  -1   52.39    7.30
  -5  -1   1   49.99    6.50
   5  -1  -1   53.39    6.80
  -5  -1   1   49.80    6.10
  -5  -1   1   54.29    6.10
   5  -1  -1   57.89    6.60
  -5  -1   1   47.20    6.00
   5  -1  -1   48.90    6.50
  -5   1   1   54.49    6.50
   5   1  -1   66.79    6.90
   5   1  -1   43.70    6.10
  -5   1   1   45.20    6.60
  -5   1   1   50.09    6.50
  -5   1   1   52.19    6.20
  -5   1   1   52.29    7.30
   5   1  -1   61.19    6.80
  -5   1   1   62.69    7.40
   5   1  -1   49.99    6.20
   5   1  -1   48.30    6.10
  -4  -1   1  834.72   53.09
   4  -1  -1  859.41   53.19
   4  -1  -1  809.32   53.09
   4  -1  -1  844.72   53.39
  -4  -1   1  812.62   52.99
  -4  -1   1  854.61   52.89
  -4  -1   1  847.62   52.99
  -4  -1   1  807.12   52.89
  -4  -1   1  857.91   53.09
   4  -1  -1  782.22   53.19
   4  -1  -1  800.62   53.19
   4  -1  -1  873.41   53.19
  -4   1   1  835.22   52.99
   4   1  -1  817.92   53.09
  -4   1   1  789.32   53.09
   4   1  -1  861.11   53.29
  -4   1   1  855.21   53.29
   4   1  -1  798.32   53.09
  -4   1   1  832.02   53.09
   4   1  -1  878.81   53.09
   4   1  -1  795.32   53.09
  -4   1   1  843.82   53.19
  -4   1   1  839.52   53.29
   3  -1  -1  158.18   10.70
  -3  -1   1  143.59   10.40
  -3  -1   1  145.39   10.40
   3  -1  -1  145.89   10.70
   3  -1  -1  155.78   10.70
  -3  -1   1  148.39   10.50
   3  -1  -1  151.78   10.90
  -3  -1   1  153.68   10.50
  -3  -1   1  146.29   10.30
  -3  -1   1  157.38   10.30
   3  -1  -1  133.19   10.50
   3  -1  -1  158.78   10.70
   3   1  -1  140.69   10.30
  -3   1   1  141.89   10.50
   3   1  -1  131.09   10.50
  -3   1   1  136.49   10.60
  -3   1   1  149.69   10.70
  -3   1   1  149.09   10.70
   3   1  -1  165.38   10.70
   3   1  -1  144.19   10.50
  -3   1   1  151.48   10.50
  -3   1   1  141.49   10.70
   3   1  -1  148.59   10.40
   3   1  -1  142.99   10.40
   2  -1  -1  346.87   24.00
  -2  -1   1  366.26   23.90
  -2  -1   1  390.66   23.80
   2  -1  -1  361.66   24.10
   2  -1  -1  375.86   24.10
   2  -1  -1  375.46   24.20
   2  -1  -1  361.06   24.10
  -2  -1   1  380.86   24.00
   2  -1  -1  390.56   24.20
   2   1  -1  365.86   24.00
   2   1  -1  400.36   23.90
  -2   1   1  377.66   24.10
  -2   1   1  389.86   24.10
   2   1  -1  375.66   24.00
  -2   1   1  400.36   24.20
   2   1  -1  368.06   24.00
  -2   1   1  381.66   24.00
  -2   1   1  374.56   24.10
   2   1  -1  352.56   23.90
  -2   1   1  364.16   24.10
   2   1  -1  369.86   23.90
   1  -1  -1   -1.40    0.80
  -1  -1   1    0.40    0.70
   1  -1  -1    2.20    1.00
  -1  -1   1    0.80    0.60
   1  -1  -1    1.20    0.80
   1  -1  -1   -1.00    0.80
   1  -1  -1   -1.30    0.90
   1  -1  -1   -0.50    1.00
   1   1  -1   -0.20    0.60
   1   1  -1   -0.70    0.60
   1   1  -1    1.40    0.60
  -1   1   1    0.20    1.20
  -1   1   1    1.60    1.00
   1   1  -1    0.50    0.70
  -1   1   1   -1.20    1.20
  -1   1   1   -0.90    0.90
   1   1  -1   -0.50    0.60
  -1   1   1    0.60    0.80
  -1   1   1   -1.10    0.90
   1  -1   1    2.30    1.00
   1  -1   1   -1.60    1.30
  -1  -1  -1   -0.30    0.90
   1  -1   1   -0.80    0.70
   1  -1   1   -0.90    0.80
   1  -1   1   -0.60    0.80
  -1  -1  -1    1.00    1.00
  -1  -1  -1   -0.10    0.90
  -1  -1  -1   -0.30    0.80
  -1  -1  -1    0.60    1.00
  -1  -1  -1    0.40    1.00
   1  -1   1    0.90    0.80
   1   1   1    0.00    0.90
  -1   1  -1   -0.10    1.00
  -1   1  -1   -2.00    0.70
   1   1   1    1.50    1.00
  -1   1  -1    1.30    0.90
   1   1   1   -0.60    0.90
  -1   1  -1   -1.70    1.50
   1   1   1   -1.00    1.00
   1   1   1    1.30    1.00
   2  -1   1 6979.00  415.56
  -2  -1  -1 6254.97  413.66
   2   1   1 6204.18  414.36
   3  -1   1 1482.45   97.29
  -3  -1  -1 1555.74   97.39
  -3  -1  -1 1537.05   97.49
   3  -1   1 1607.84   97.49
  -3  -1  -1 1574.44   97.39
  -3  -1  -1 1628.04   97.29
  -3  -1  -1 1536.85   97.39
   3  -1   1 1575.14   97.49
  -3  -1  -1 1575.74   97.39
   3  -1   1 1496.45   97.49
   3  -1   1 1503.75   97.39
   3  -1   1 1630.24   97.59
   3   1   1 1578.24   97.49
  -3   1  -1 1646.34   97.59
   3   1   1 1532.85   97.39
   3   1   1 1510.25   97.49
   3   1   1 1565.34   97.49
  -3   1  -1 1462.85   97.49
  -3   1  -1 1523.05   97.49
  -3   1  -1 1630.74   97.39
   3   1   1 1424.06   97.49
   3   1   1 1454.45   97.29
   4  -1   1  205.58   14.90
  -4  -1  -1  204.18   14.60
  -4  -1  -1  204.38   14.50
   4  -1   1  209.98   14.90
  -4  -1  -1  229.88   15.10
  -4  -1  -1  205.98   15.00
  -4  -1  -1  211.18   14.90
   4  -1   1  220.48   14.90
  -4  -1  -1  207.58   14.80
   4  -1   1  219.38   15.00
   4  -1   1  229.78   15.30
   4  -1   1  193.88   14.90
  -4   1  -1  189.78   14.60
   4   1   1  212.48   15.20
   4   1   1  200.08   14.90
  -4   1  -1  211.58   15.20
  -4   1  -1  240.88   14.90
   4   1   1  206.78   15.00
   4   1   1  192.08   14.60
  -4   1  -1  202.58   15.00
   4   1   1  228.98   15.30
  -4   1  -1  177.98   14.80
   4   1   1  200.38   15.10
  -4   1  -1  192.08   14.70
   5  -1   1  331.27   23.10
   5  -1   1  312.87   22.60
   5  -1   1  333.97   23.20
  -5  -1  -1  341.67   22.60
   5  -1   1  335.57   23.00
  -5  -1  -1  349.67   22.90
   5  -1   1  324.67   22.90
  -5  -1  -1  323.27   22.90
  -5  -1  -1  330.37   23.10
  -5  -1  -1  334.57   22.90
  -5   1  -1  332.37   22.80
   5   1   1  352.16   24.50
  -5   1  -1  349.77   23.10
   5   1   1  354.86   23.30
   5   1   1  297.37   22.90
  -5   1  -1  307.87   23.20
   5   1   1  332.07   23.00
   5   1   1  334.37   22.90
  -5   1  -1  326.67   22.60
  -5   1  -1  340.67   22.80
  -5   1  -1  335.17   23.20
  -6  -1  -1   26.40    6.30
   6  -1   1   30.60    6.50
   6  -1   1   32.00    6.00
   6  -1   1   35.70    6.90
  -6  -1  -1   24.80    6.30
  -6  -1  -1   23.00    5.70
  -6  -1  -1   24.50    6.40
  -6  -1  -1   28.10    5.60
   6  -1   1   42.90    7.60
   6  -1   1   50.69    7.00
  -6  -1  -1   29.10    6.60
   6  -1   1   20.80    6.30
  -6   1  -1   32.30    6.20
   6   1   1   32.30    6.50
   6   1   1   27.40    6.80
   6   1   1   31.20    6.50
  -6   1  -1   34.80    5.90
   6   1   1   28.70    6.40
  -6   1  -1   38.80    7.20
   6   1   1   32.20    6.30
   6   1   1   25.60    5.60
  -6   1  -1   27.00    6.50
  -6   1  -1   25.70    5.80
  -6   1  -1   27.50    7.00
  -7  -1  -1   68.39    9.00
  -7  -1  -1   90.79   10.40
  -7  -1  -1   80.69    9.50
   7  -1   1   85.29    9.40
   7  -1   1   68.39    9.30
   7  -1   1   74.49    9.50
  -7  -1  -1   76.19    8.70
   7  -1   1   73.29   10.00
   7  -1   1   79.39    9.30
  -7  -1  -1   76.89    8.40
  -7  -1  -1   66.29    8.00
   7  -1   1   57.59    8.80
  -7   1  -1   79.19    8.90
  -7   1  -1   67.79    9.30
  -7   1  -1   76.59    9.30
   7   1   1   85.39    9.90
   7   1   1   52.99    9.40
  -7   1  -1   75.59    9.90
   7   1   1   51.89    8.50
   7   1   1   55.29    9.10
   7   1   1   62.49    9.00
  -7   1  -1   70.99    8.50
   7   1   1   85.99   10.20
  -7   1  -1   65.09    9.70
   8  -1   1   26.10    8.00
  -8  -1  -1   24.90    6.70
   8  -1   1   22.80    8.70
   8  -1   1   11.30    7.00
   8  -1   1    4.00    8.70
  -8  -1  -1   30.30    7.60
  -8  -1  -1   17.20    7.90
   8  -1   1   24.10    7.60
   8  -1   1   13.10    7.30
  -8  -1  -1   34.00    8.00
  -8  -1  -1   28.30    8.00
  -8  -1  -1   23.60    7.00
  -8   1  -1   12.80    7.60
  -8   1  -1   31.30    6.80
  -8   1  -1   17.20    9.60
   8   1   1   15.40    9.40
   8   1   1   24.50    7.50
  -8   1  -1   32.90    7.60
   8   1   1   19.50    8.00
   8   1   1   14.60    6.90
  -8   1  -1   18.80    8.00
   8   1   1   12.10    7.40
  -8   1  -1   20.00    7.00
  -9  -1  -1   81.59   11.50
   9  -1   1   91.69   13.30
   9  -1   1   76.99   13.30
   9  -1   1   71.19   10.20
  -9  -1  -1   71.19   11.00
   9  -1   1   62.09   10.70
  -9  -1  -1   87.59   10.80
  -9  -1  -1   87.79   10.60
  -9  -1  -1   85.79   11.90
   9   1   1   81.99   11.50
  -9   1  -1   81.59   12.10
  -9   1  -1   93.99   11.30
  -9   1  -1   64.39   10.30
   9   1   1   68.29   12.00
  -9   1  -1  100.89   11.10
   9   1   1   65.09   10.70
   9   1   1   74.99   11.10
  -9   1  -1   62.79   16.80
  -9   1  -1   65.19   11.90
   9   1   1   78.29   10.80
  10  -1   1    2.70    9.30
  10  -1   1   -6.50    8.40
 -10  -1  -1    3.80    7.20
 -10  -1  -1   -5.10    9.60
 -10  -1  -1   -8.90    9.00
  10  -1   1   21.50    9.10
 -10  -1  -1    2.60    7.70
  10  -1   1    9.90    9.50
  10   1   1    0.60   10.50
  10   1   1    2.10    8.10
 -10   1  -1   -4.90    8.10
 -10   1  -1   -1.90    9.30
  10   1   1   -6.30    8.90
  10   1   1   11.80    8.80
  10   1   1   10.80    8.70
 -10   1  -1   14.00   10.20
  11  -1   1   51.39   13.40
  11  -1   1   39.50   12.40
 -11  -1  -1   63.09   12.20
  11  -1   1   62.29   14.30
  11  -1   1   70.19   11.80
 -11  -1  -1   47.40   10.50
 -11  -1  -1   52.79   13.50
  11   1   1   59.09   12.10
 -11   1  -1   66.39   12.60
  11   1   1   70.09   12.00
  11   1   1   64.79   14.60
 -11   1  -1   43.10   11.90
  11   1   1   35.30   11.80
  11   1   1   40.80   11.80
  11  -2  -1   17.80   10.70
 -11  -2   1   28.70   10.70
 -11  -2   1   16.30    8.80
  11  -2  -1   27.60   11.40
 -11  -2   1   33.20   10.70
  11  -2  -1   15.60   13.50
 -11  -2   1   19.20    7.10
 -11   2   1   17.70   10.30
 -11   2   1   28.40   11.30
  11   2  -1   17.80   11.30
  11   2  -1   15.60   11.00
  11   2  -1   34.10   11.30
  11   2  -1   24.50    9.40
  10  -2  -1   11.40   10.40
  10  -2  -1   -3.80    9.40
  10  -2  -1   16.00    8.90
  10  -2  -1   12.90    8.60
 -10  -2   1   13.40    8.00
 -10  -2   1    9.40    8.20
 -10  -2   1    5.40    9.10
 -10  -2   1   -0.90    9.50
  10   2  -1   -1.60    8.00
  10   2  -1  -18.80    8.70
 -10   2   1    7.20    9.60
  10   2  -1    9.30   10.00
  10   2  -1    8.80    8.70
 -10   2   1  -10.70    9.70
 -10   2   1   -0.20    8.30
  10   2  -1   -0.30    8.40
  -9  -2   1  130.99   13.60
   9  -2  -1  144.89   15.40
  -9  -2   1  126.69   13.50
  -9  -2   1  160.88   13.50
  -9  -2   1  116.09   12.50
   9  -2  -1  105.89   13.30
  -9  -2   1  124.29   13.70
   9  -2  -1  130.79   14.60
   9  -2  -1  139.09   16.40
  -9   2   1  124.99   13.70
   9   2  -1  109.29   13.70
  -9   2   1  134.79   14.20
  -9   2   1  126.49   14.60
  -9   2   1  114.59   19.80
   9   2  -1  134.69   14.20
  -9   2   1  140.29   13.40
  -9   2   1  142.09   14.00
   9   2  -1  149.49   14.70
   9   2  -1  135.69   14.00
   9   2  -1  171.18   16.40
  -8  -2   1   32.40    7.10
   8  -2  -1   29.00    7.40
  -8  -2   1   22.10    8.30
   8  -2  -1   24.90    7.70
   8  -2  -1   38.50    8.30
   8  -2  -1   14.80   13.90
   8  -2  -1   37.90    9.50
  -8  -2   1   25.20    7.40
  -8  -2   1   31.30    6.90
  -8  -2   1   35.30    6.80
  -8  -2   1   19.30    6.90
   8  -2  -1   28.30    7.90
   8   2  -1   23.10    8.30
  -8   2   1   31.60    7.70
   8   2  -1   28.40    7.60
   8   2  -1   32.90    7.80
  -8   2   1   28.20    9.10
  -8   2   1   35.80    8.50
   8   2  -1   20.90    7.70
   8   2  -1   38.40    9.00
  -8   2   1   17.10    7.70
  -8   2   1   33.40    7.10
  -8   2   1   32.10    7.20
   8   2  -1   42.60    8.60
  -7  -2   1  447.96   29.50
  -7  -2   1  427.16   29.20
  -7  -2   1  410.86   30.10
   7  -2  -1  410.76   29.70
   7  -2  -1  448.16   30.00
   7  -2  -1  411.66   30.00
   7  -2  -1  435.26   30.60
   7  -2  -1  442.46   30.40
   7  -2  -1  441.16   30.20
  -7  -2   1  440.46   29.60
  -7  -2   1  411.76   29.10
  -7  -2   1  399.26   28.90
   7   2  -1  395.56   29.50
  -7   2   1  441.16   30.40
   7   2  -1  454.75   30.90
   7   2  -1  442.36   29.90
   7   2  -1  429.66   29.60
  -7   2   1  438.56   29.40
  -7   2   1  460.95   30.20
   7   2  -1  380.76   30.10
   7   2  -1  459.95   30.50
  -7   2   1  439.66   30.10
   6  -2  -1  154.78   13.30
   6  -2  -1  147.19   13.70
  -6  -2   1  166.98   13.00
  -6  -2   1  168.88   13.40
   6  -2  -1  154.28   13.50
  -6  -2   1  156.88   13.60
   6  -2  -1  160.68   13.30
  -6  -2   1  172.88   12.70
   6  -2  -1  172.98   13.60
  -6  -2   1  148.79   12.50
   6  -2  -1  180.48   13.90
  -6   2   1  173.78   13.70
  -6   2   1  155.28   14.10
  -6   2   1  169.78   13.90
  -6   2   1  163.78   13.00
  -6   2   1  175.98   14.30
   6   2  -1  158.78   13.60
   6   2  -1  153.28   13.30
   6   2  -1  151.58   13.60
   6   2  -1  129.39   13.30
   6   2  -1  167.18   14.00
  -6   2   1  165.58   13.80
   6   2  -1  157.28   13.80
   5  -2  -1   11.60    4.60
  -5  -2   1   19.40    4.20
   5  -2  -1   25.60    5.40
   5  -2  -1   19.60    5.10
   5  -2  -1   24.10    5.20
  -5  -2   1   19.10    4.10
  -5  -2   1   11.60    4.30
  -5  -2   1   20.00    5.20
   5  -2  -1   22.60    6.10
   5  -2  -1   25.10    5.60
  -5   2   1   37.10    5.50
   5   2  -1   25.80    4.60
  -5   2   1   17.00    5.40
   5   2  -1   25.60    4.60
   5   2  -1   22.90    5.20
   5   2  -1   14.60    4.90
  -5   2   1   13.50    5.40
   5   2  -1   17.70    4.40
  -5   2   1   14.30    5.20
   5   2  -1   11.20    4.60
  -5   2   1    8.80    4.90
  -4  -2   1  122.39    9.50
   4  -2  -1  120.39    9.90
   4  -2  -1  126.39   10.30
  -4  -2   1  125.69    9.20
   4  -2  -1  130.79   10.20
   4  -2  -1  135.99   10.00
   4  -2  -1  123.59    9.90
  -4  -2   1  121.89    9.40
   4  -2  -1  125.89   10.10
  -4  -2   1  117.79    9.70
  -4  -2   1  132.49    9.30
  -4  -2   1  120.69    9.60
  -4   2   1  144.19   10.20
   4   2  -1  130.19    9.50
   4   2  -1  118.39    9.60
  -4   2   1  118.89   10.00
  -4   2   1  129.19   10.00
   4   2  -1   97.19    9.30
   4   2  -1  102.79    9.60
  -4   2   1  106.49    9.90
  -4   2   1  121.09    9.80
   4   2  -1  100.69    9.40
  -4   2   1  123.69   10.20
   4   2  -1  114.99    9.70
  -3  -2   1    2.70    2.50
  -3  -2   1   -1.50    2.10
  -3  -2   1    5.90    2.50
   3  -2  -1    1.40    2.80
   3  -2  -1    1.20    2.90
   3  -2  -1    1.50    3.00
  -3  -2   1    1.20    2.20
   3  -2  -1    4.40    2.90
  -3  -2   1   -0.80    2.20
   3  -2  -1    2.20    3.00
   3  -2  -1    0.90    3.10
  -3   2   1   -2.90    2.90
  -3   2   1    3.60    3.00
  -3   2   1    7.10    2.90
  -3   2   1    4.20    3.20
   3   2  -1    3.20    2.50
   3   2  -1    3.20    2.70
   3   2  -1    5.20    2.60
  -3   2   1    0.20    2.80
   3   2  -1    1.10    2.60
  -3   2   1    0.20    2.80
   3   2  -1    5.60    2.90
   3   2  -1    0.90    2.70
  -2  -2   1  854.61   53.29
   2  -2  -1  848.92   53.69
  -2  -2   1  880.91   53.49
   2  -2  -1  866.11   53.79
  -2  -2   1  860.91   53.49
   2  -2  -1  868.51   53.79
   2  -2  -1  839.42   53.69
  -2  -2   1  867.41   53.49
   2  -2  -1  836.52   53.79
  -2  -2   1  888.91   53.39
   2  -2  -1  864.41   53.79
   2   2  -1  809.72   53.59
  -2   2   1  843.12   53.69
   2   2  -1  839.52   53.49
  -2   2   1  820.42   53.79
  -2   2   1  802.42   53.69
  -2   2   1  912.71   53.89
  -2   2   1  845.52   53.69
   2   2  -1  814.62   53.39
  -2   2   1  835.32   53.79
   1  -2  -1 1585.64  110.49
   1  -2  -1 1824.92  110.49
   1  -2  -1 1656.13  110.49
   1  -2  -1 1677.63  110.49
  -1   2   1 1716.13  110.49
  -1   2   1 1886.71  110.59
  -1   2   1 1866.01  110.49
   1   2  -1 1901.41  110.29
   1  -2   1  934.41   62.29
  -1  -2  -1 1072.49   62.39
  -1  -2  -1  954.60   62.29
  -1  -2  -1 1009.30   62.39
   1  -2   1  899.11   62.29
   1   2   1 1020.40   62.29
  -1   2  -1 1008.70   62.39
  -1   2  -1  941.11   62.29
   1   2   1  997.20   62.39
   1   2   1  983.10   62.39
  -1   2  -1  954.30   62.29
   1   2   1 1018.70   62.39
  -1   2  -1  988.00   62.39
  -1   2  -1 1075.79   62.39
  -1   2  -1 1045.70   62.39
   1   2   1  986.70   62.39
  -2  -2  -1  124.19    8.70
   2  -2   1  112.29    8.60
   2  -2   1  145.19    9.00
  -2  -2  -1  117.19    8.50
  -2  -2  -1  117.79    8.30
  -2  -2  -1  125.59    8.50
   2  -2   1  116.09    8.50
   2  -2   1  113.19    8.50
   2  -2   1  113.49    8.60
  -2  -2  -1  114.89    8.50
  -2  -2  -1  120.49    8.80
   2  -2   1  115.99    8.40
   2   2   1  108.99    8.60
  -2   2  -1  118.69    8.40
   2   2   1  110.39    8.40
  -2   2  -1  118.19    8.90
  -2   2  -1  118.69    8.60
   2   2   1  115.69    8.40
  -2   2  -1  124.89    8.80
   2   2   1  109.79    8.60
   2   2   1  112.99    8.60
  -2   2  -1  124.09    8.60
  -2   2  -1   98.19    8.50
   2   2   1  130.09    8.50
  -3  -2  -1  145.09   10.00
   3  -2   1  150.28   10.50
  -3  -2  -1  139.09   10.20
   3  -2   1  151.58   10.60
  -3  -2  -1  122.79   10.10
  -3  -2  -1  148.29   10.10
  -3  -2  -1  133.79   10.30
   3  -2   1  146.49   10.60
   3  -2   1  134.29   10.30
   3  -2   1  144.09   10.40
   3  -2   1  117.09   10.00
  -3  -2  -1  154.08   10.10
  -3   2  -1  132.39   10.40
  -3   2  -1  147.39   10.70
   3   2   1  141.29   10.50
   3   2   1  140.89   10.30
  -3   2  -1  132.99   10.50
  -3   2  -1  164.48   10.50
   3   2   1  132.39   10.60
  -3   2  -1  122.09   10.40
  -3   2  -1  154.58   10.40
   3   2   1  138.79   10.20
   3   2   1  132.69   10.30
   3   2   1  113.49   10.10
  -4  -2  -1 1083.59   68.69
   4  -2   1 1095.99   68.89
  -4  -2  -1 1096.69   68.49
  -4  -2  -1 1090.79   68.39
   4  -2   1 1067.39   68.79
  -4  -2  -1 1096.69   68.49
  -4  -2  -1 1079.99   68.59
  -4  -2  -1 1103.39   68.69
   4  -2   1 1070.49   68.69
   4  -2   1 1056.79   68.69
   4  -2   1 1160.08   68.99
   4  -2   1 1013.40   68.49
   4   2   1 1178.18   68.89
   4   2   1 1084.59   68.89
  -4   2  -1 1113.69   68.99
   4   2   1 1063.99   68.69
  -4   2  -1 1064.79   68.79
   4   2   1  987.90   68.69
  -4   2  -1 1073.39   68.79
  -4   2  -1  979.20   68.69
   4   2   1 1073.49   68.69
  -4   2  -1 1123.59   68.59
   5  -2   1  500.75   34.10
  -5  -2  -1  526.15   33.60
   5  -2   1  529.75   34.50
  -5  -2  -1  495.65   34.10
  -5  -2  -1  497.75   33.90
   5  -2   1  497.55   34.00
   5  -2   1  548.35   34.50
   5  -2   1  558.54   34.30
  -5  -2  -1  523.05   33.90
   5  -2   1  496.95   34.30
  -5  -2  -1  487.05   34.70
  -5  -2  -1  522.15   34.20
   5   2   1  473.15   34.00
   5   2   1  509.35   34.30
  -5   2  -1  539.15   34.50
  -5   2  -1  515.05   35.10
   5   2   1  551.64   34.50
   5   2   1  555.54   34.40
  -5   2  -1  509.05   34.30
   5   2   1  519.75   34.30
   5   2   1  442.36   33.90
  -5   2  -1  553.94   34.60
   6  -2   1   33.80    6.30
   6  -2   1   29.10    6.30
   6  -2   1   32.60    6.60
  -6  -2  -1   21.70    5.20
   6  -2   1   30.50    6.60
  -6  -2  -1   32.00    6.80
  -6  -2  -1   24.40    5.70
  -6  -2  -1   21.00    6.00
   6  -2   1   24.90    6.40
   6  -2   1   32.30    7.10
  -6  -2  -1   27.60    5.80
  -6  -2  -1   27.10    5.70
  -6   2  -1   26.00    7.10
  -6   2  -1   38.30    6.40
  -6   2  -1   24.50    7.10
   6   2   1   32.30    6.30
   6   2   1   21.50    6.00
  -6   2  -1   37.50    7.60
  -6   2  -1   35.40    6.90
  -6   2  -1   31.70    6.00
   6   2   1   32.40    6.50
   6   2   1   30.30    6.30
   6   2   1   22.00    6.50
   6   2   1   27.60    6.30
  -7  -2  -1   36.40    6.90
   7  -2   1   27.00    7.80
   7  -2   1   26.90    7.00
  -7  -2  -1   26.90    7.80
   7  -2   1   26.30    7.10
  -7  -2  -1   24.70    6.90
   7  -2   1   30.00    6.80
   7  -2   1   29.00    7.50
  -7  -2  -1   31.50    5.90
   7  -2   1   20.20    7.20
  -7  -2  -1   25.30    6.30
  -7  -2  -1   25.50    5.90
  -7   2  -1   38.90    7.30
   7   2   1   27.80    8.10
   7   2   1   16.20    6.80
   7   2   1   37.80    7.50
  -7   2  -1   26.20    6.80
  -7   2  -1   17.20    8.60
   7   2   1   24.50    6.90
  -7   2  -1   12.20    6.70
  -7   2  -1   30.30    7.60
   7   2   1   13.70    6.20
  -7   2  -1   20.90    7.50
   7   2   1   36.30   12.30
  -8  -2  -1   51.59    8.00
  -8  -2  -1   54.89    9.50
   8  -2   1   39.60    9.20
  -8  -2  -1   41.90    8.60
   8  -2   1   56.29    9.10
  -8  -2  -1   50.59    9.30
   8  -2   1   52.19    9.90
   8  -2   1   57.99    9.10
   8  -2   1   46.00    9.00
   8  -2   1   75.89   10.90
  -8  -2  -1   54.79    9.30
  -8  -2  -1   40.70    7.30
   8   2   1   59.29    9.90
  -8   2  -1   53.89    8.80
  -8   2  -1   39.80    8.20
  -8   2  -1   54.49    9.90
   8   2   1   49.10    9.20
   8   2   1   50.79   10.10
  -8   2  -1   50.69   10.00
  -8   2  -1   50.49    9.30
   8   2   1   43.20    8.70
  -8   2  -1   50.69    8.80
   8   2   1   43.60    9.20
   8   2   1   50.89    8.90
   9  -2   1   60.39   10.90
  -9  -2  -1   63.89    9.40
  -9  -2  -1   55.39   10.10
  -9  -2  -1   36.50   10.50
   9  -2   1   59.49   11.40
   9  -2   1   77.39   11.90
  -9  -2  -1   55.19    8.90
   9  -2   1   53.89    9.00
  -9  -2  -1   56.19    9.60
   9  -2   1   67.09   10.40
  -9   2  -1   55.69    9.20
  -9   2  -1   56.99   11.00
   9   2   1   51.39    8.90
  -9   2  -1   52.89   11.00
   9   2   1   40.60   11.50
  -9   2  -1   53.39    9.40
  -9   2  -1   71.29   11.70
   9   2   1   59.69    9.90
   9   2   1   50.39   10.10
   9   2   1   74.69   11.70
  -9   2  -1   55.89    9.80
   9   2   1   27.60    9.10
  10  -2   1   -0.30    9.40
  10  -2   1    3.50    9.40
  10  -2   1  -12.20    9.20
 -10  -2  -1   -6.70    8.70
 -10  -2  -1    4.60    7.00
  10  -2   1    9.80   10.50
 -10  -2  -1  -12.50    8.00
 -10  -2  -1    3.90   10.00
  10  -2   1    2.20    7.90
 -10   2  -1  -21.50    7.80
  10   2   1    5.50    9.00
 -10   2  -1   -4.30   10.40
  10   2   1    2.00    9.20
  10   2   1  -10.10    8.40
 -10   2  -1   -8.10    8.40
  10   2   1    3.00    8.30
  10   2   1    0.60    9.80
 -10   2  -1   -9.20    9.70
  11  -2   1   31.00   11.00
  11  -2   1   16.20   10.90
  11  -2   1   33.00   11.10
 -11  -2  -1   24.60   11.80
 -11  -2  -1   19.60   10.40
 -11  -2  -1   28.90    9.60
  11  -2   1   21.90   12.30
  11   2   1   42.70   11.30
 -11   2  -1    8.70   11.90
 -11   2  -1    9.20    9.80
  11   2   1    1.00   11.00
  11   2   1   33.10   11.10
  11   2   1   66.29   13.30
  11   2   1   39.10   10.70
 -11   2  -1   36.90   13.20
 -11  -3   1    4.00    9.30
 -11  -3   1   12.70    7.30
 -11  -3   1   -3.60    7.50
  11  -3  -1   -3.20   10.30
  11  -3  -1   12.90    9.80
 -11  -3   1    2.60    9.70
  11  -3  -1    2.50   10.30
  11  -3  -1   -9.00   11.50
  11   3  -1   15.10   10.10
 -11   3   1    2.80   10.50
  11   3  -1   15.60   11.30
  11   3  -1   20.50   10.70
  11   3  -1  -10.20   10.70
 -11   3   1  -22.30    9.90
 -11   3   1    9.40   10.60
  11   3  -1   22.10   10.80
 -10  -3   1   19.90    7.70
  10  -3  -1   23.50    9.80
  10  -3  -1   33.90    9.50
  10  -3  -1   48.30   14.00
 -10  -3   1   34.50   10.30
 -10  -3   1   21.30    7.10
 -10  -3   1   11.20    8.60
  10  -3  -1   22.10    9.90
  10  -3  -1   18.20    9.10
  10   3  -1   13.50   11.40
  10   3  -1   41.20   10.40
 -10   3   1   30.00   10.50
 -10   3   1   22.40    9.50
 -10   3   1   33.10    9.70
  10   3  -1   26.60    9.30
  10   3  -1   18.50   10.80
 -10   3   1   14.90   10.00
  10   3  -1   36.50    9.60
  -9  -3   1    7.50    6.80
   9  -3  -1   18.70    9.00
   9  -3  -1   12.10    8.10
  -9  -3   1   11.90    7.00
  -9  -3   1   17.00    6.30
   9  -3  -1   18.80    8.40
  -9  -3   1    6.10    7.80
   9  -3  -1   11.20   15.40
  -9  -3   1   14.30    8.60
   9  -3  -1   17.30    9.60
  -9   3   1   20.70    8.80
   9   3  -1   21.40    8.80
   9   3  -1   18.30   16.90
  -9   3   1   19.50    7.70
  -9   3   1   25.70    8.80
   9   3  -1   23.60    7.70
   9   3  -1   26.90    9.10
   9   3  -1   13.00    7.90
  -9   3   1   -1.40    8.70
   9   3  -1   15.70    7.90
  -9   3   1   14.70    9.70
  -9   3   1   29.30    7.50
   8  -3  -1    9.10    7.30
   8  -3  -1    0.80    6.40
  -8  -3   1   -1.70    6.00
  -8  -3   1    3.50    7.20
   8  -3  -1    3.60    6.80
  -8  -3   1    3.60    5.30
  -8  -3   1   -3.00    6.30
   8  -3  -1   10.70    7.80
  -8  -3   1    3.10    5.70
   8  -3  -1   -3.40    7.80
  -8  -3   1   -2.10    6.50
   8   3  -1    0.10    6.60
   8   3  -1    5.10    6.80
  -8   3   1   -6.80    7.10
  -8   3   1    7.70    6.50
  -8   3   1    3.50    7.50
   8   3  -1    6.90    7.40
   8   3  -1   -1.90    7.20
   8   3  -1   -4.00    6.80
  -8   3   1   -2.40    7.90
  -7  -3   1   37.60    6.70
   7  -3  -1   43.00    8.00
  -7  -3   1   14.30    5.80
   7  -3  -1   22.30    7.00
  -7  -3   1   32.90    6.10
   7  -3  -1   48.30    8.50
   7  -3  -1   28.40    8.40
   7  -3  -1   27.60    7.00
  -7  -3   1   37.20    5.80
  -7  -3   1   35.70    6.60
  -7  -3   1   36.60    6.50
   7  -3  -1   30.80    7.70
  -7   3   1   44.40    7.10
   7   3  -1   26.40    6.70
   7   3  -1   34.20    6.80
   7   3  -1   32.60    7.00
  -7   3   1   25.60    7.30
   7   3  -1   27.80    6.70
  -7   3   1   28.60    8.00
   7   3  -1   38.10    7.80
  -7   3   1   37.30    7.80
   7   3  -1   25.20    7.20
  -7   3   1   36.30    8.20
  -6  -3   1  429.06   29.10
   6  -3  -1  458.15   30.60
  -6  -3   1  428.96   29.30
   6  -3  -1  453.05   29.90
  -6  -3   1  462.65   29.80
   6  -3  -1  477.15   30.20
  -6  -3   1  430.86   29.60
   6  -3  -1  402.66   30.00
   6  -3  -1  446.76   30.00
   6  -3  -1  402.76   30.10
  -6  -3   1  432.46   29.40
  -6  -3   1  409.86   29.00
   6   3  -1  445.16   29.70
   6   3  -1  439.66   30.20
  -6   3   1  457.25   30.00
   6   3  -1  452.15   30.20
  -6   3   1  472.35   30.30
  -6   3   1  472.95   30.30
   6   3  -1  383.06   29.60
   6   3  -1  458.25   30.10
  -6   3   1  498.35   30.70
  -6   3   1  451.25   30.00
   6   3  -1  378.56   29.60
   5  -3  -1   60.99    7.00
   5  -3  -1   58.89    7.10
   5  -3  -1   63.39    6.90
   5  -3  -1   63.79    7.20
   5  -3  -1   64.79    7.10
  -5  -3   1   53.79    6.00
  -5  -3   1   60.79    5.80
  -5  -3   1   67.79    6.70
  -5  -3   1   51.29    6.50
  -5  -3   1   60.89    6.40
  -5  -3   1   58.99    5.90
   5  -3  -1   57.19    7.40
   5   3  -1   62.39    6.60
   5   3  -1   59.39    7.30
  -5   3   1   63.99    7.30
   5   3  -1   59.99    7.10
   5   3  -1   65.79    7.10
  -5   3   1   65.29   10.80
  -5   3   1   62.39    7.60
  -5   3   1   58.69    6.70
  -5   3   1   50.99    6.90
   5   3  -1   46.90    6.00
  -5   3   1   51.79    7.10
   5   3  -1   52.89    6.60
   4  -3  -1  159.18   12.40
   4  -3  -1  165.48   12.50
  -4  -3   1  173.88   11.60
   4  -3  -1  165.58   12.60
   4  -3  -1  163.48   12.60
  -4  -3   1  161.88   11.50
   4  -3  -1  173.78   12.50
   4  -3  -1  192.28   12.90
  -4  -3   1  174.78   12.00
  -4  -3   1  167.58   11.90
  -4  -3   1  160.38   12.00
  -4   3   1  174.58   12.90
   4   3  -1  172.38   12.20
  -4   3   1  148.69   12.50
  -4   3   1  167.38   12.40
   4   3  -1  137.69   11.80
   4   3  -1  131.69   11.80
  -4   3   1  147.49   12.50
   4   3  -1  179.58   12.30
   4   3  -1  169.48   12.30
  -4   3   1  161.98   12.60
   4   3  -1  169.88   12.20
  -4   3   1  175.88   12.60
  -3  -3   1  111.09    8.70
  -3  -3   1  116.89    8.00
   3  -3  -1  113.39    9.10
   3  -3  -1  115.69    9.10
  -3  -3   1  123.49    8.60
  -3  -3   1  117.59    8.10
   3  -3  -1  123.99    9.30
   3  -3  -1  126.49    9.10
   3  -3  -1  100.19    9.10
   3  -3  -1  123.49    9.40
  -3  -3   1  123.29    8.60
  -3   3   1  115.39    8.90
   3   3  -1  119.39    8.70
  -3   3   1  111.79    9.20
  -3   3   1  111.09    9.10
   3   3  -1  115.29    8.50
  -3   3   1  100.69    9.10
  -3   3   1  102.29    9.00
   3   3  -1   97.99    8.70
   3   3  -1  120.29    8.70
  -3   3   1  128.49    9.50
   3   3  -1  129.09    9.00
  -2  -3   1  321.37   20.60
   2  -3  -1  356.46   21.10
  -2  -3   1  326.37   20.60
   2  -3  -1  321.47   21.00
   2  -3  -1  318.17   20.90
  -2  -3   1  316.67   20.20
  -2  -3   1  325.87   20.60
   2  -3  -1  328.17   21.00
   2  -3  -1  341.07   21.00
  -2  -3   1  330.07   20.70
   2  -3  -1  316.17   20.90
   2   3  -1  308.47   20.60
  -2   3   1  305.47   21.00
  -2   3   1  304.77   21.10
   2   3  -1  319.37   20.70
  -2   3   1  347.97   21.20
   2   3  -1  314.47   20.70
  -2   3   1  318.97   21.00
   2   3  -1  308.47   20.50
  -2   3   1  339.87   21.00
   2   3  -1  293.37   20.70
  -2   3   1  305.47   21.00
   1  -3  -1  780.02   47.90
   1  -3  -1  737.73   47.80
  -1  -3   1  749.82   47.50
  -1  -3   1  723.13   47.50
  -1  -3   1  801.62   47.50
   1  -3  -1  787.12   47.90
   1  -3  -1  807.42   47.80
   1  -3  -1  762.42   47.90
   1  -3  -1  769.12   47.90
   1   3  -1  732.83   47.60
  -1   3   1  680.93   47.90
  -1   3   1  812.62   47.90
   1   3  -1  749.62   47.50
  -1   3   1  737.73   47.90
   1   3  -1  739.43   47.60
   1   3  -1  715.23   47.50
  -1   3   1  754.52   47.90
  -1   3   1  756.62   47.90
  -1   3   1  807.02   47.90
   0  -3  -1 3551.34  203.18
   0  -3   1 3333.17  203.08
   0  -3  -1 3267.37  203.18
   0  -3  -1 3229.38  203.18
   0  -3  -1 3258.27  203.18
   0  -3  -1 3284.47  203.18
   0   3   1 3103.79  203.18
   0   3  -1 3243.58  203.08
   0   3   1 3149.28  203.28
   0   3   1 3137.29  203.18
   0   3   1 3497.95  203.18
   0   3  -1 3288.87  202.98
   0   3   1 3044.40  203.18
   0   3   1 3128.09  203.18
  -1  -3  -1  552.44   34.70
   1  -3   1  570.74   34.80
   1  -3   1  570.24   34.70
   1  -3   1  563.74   34.60
   1  -3   1  582.34   34.70
   1  -3   1  567.24   34.70
  -1  -3  -1  601.24   34.60
  -1  -3  -1  546.05   34.70
  -1  -3  -1  543.65   34.50
  -1  -3  -1  569.14   34.70
   1   3   1  530.85   34.70
   1   3   1  536.95   34.70
  -1   3  -1  506.75   34.70
  -1   3  -1  540.95   34.70
  -1   3  -1  532.85   34.70
  -1   3  -1  498.65   34.70
   1   3   1  520.65   34.80
   1   3   1  560.04   34.80
  -1   3  -1  534.15   34.60
  -1   3  -1  508.55   34.70
   1   3   1  523.95   34.60
   1   3   1  581.94   34.80
  -2  -3  -1  146.59   10.00
  -2  -3  -1  151.38   10.10
  -2  -3  -1  156.28   10.20
   2  -3   1  149.79   10.20
   2  -3   1  144.19   10.20
   2  -3   1  151.48   10.20
   2  -3   1  145.09   10.30
  -2  -3  -1  144.59    9.90
  -2  -3  -1  148.09    9.80
   2  -3   1  156.38   10.50
   2  -3   1  141.99   10.10
   2   3   1  143.89   10.10
   2   3   1  147.89   10.40
  -2   3  -1  121.59   10.40
   2   3   1  152.78   10.30
  -2   3  -1  140.59   10.20
   2   3   1  133.59   10.20
  -2   3  -1  146.99   10.10
  -2   3  -1  131.09   10.30
   2   3   1  139.29   10.20
  -2   3  -1  140.69   10.20
   2   3   1  127.59   10.00
  -2   3  -1  150.58   10.40
   3  -3   1  908.61   60.29
  -3  -3  -1  957.70   60.29
   3  -3   1  964.80   60.59
  -3  -3  -1  950.60   60.19
  -3  -3  -1  979.80   60.39
   3  -3   1  985.20   60.59
   3  -3   1 1018.20   60.59
  -3  -3  -1  949.80   60.39
   3  -3   1  962.50   60.49
   3  -3   1 1032.40   60.69
  -3  -3  -1  944.61   60.39
  -3  -3  -1  997.10   60.59
  -3   3  -1  976.70   60.59
  -3   3  -1  977.80   60.69
   3   3   1  917.11   60.49
   3   3   1  941.91   60.49
   3   3   1  994.90   60.49
  -3   3  -1  880.41   60.59
  -3   3  -1  849.91   60.49
  -3   3  -1  947.11   60.39
   3   3   1  981.70   60.69
   3   3   1  923.31   61.09
  -3   3  -1  870.01   60.49
  -4  -3  -1  332.77   22.80
  -4  -3  -1  355.96   22.90
  -4  -3  -1  330.47   22.60
  -4  -3  -1  323.97   22.90
   4  -3   1  340.77   23.30
   4  -3   1  327.07   22.80
  -4  -3  -1  350.06   22.70
  -4  -3  -1  337.97   22.50
   4  -3   1  332.07   23.10
   4  -3   1  346.07   23.00
   4  -3   1  332.77   23.00
   4  -3   1  359.46   23.10
  -4   3  -1  333.17   23.20
   4   3   1  342.37   22.90
  -4   3  -1  341.87   23.10
  -4   3  -1  346.57   23.10
  -4   3  -1  331.97   23.30
  -4   3  -1  349.67   23.30
   4   3   1  375.56   23.00
   4   3   1  314.47   23.00
   4   3   1  322.87   23.10
   4   3   1  356.76   23.40
  -4   3  -1  347.97   22.90
   5  -3   1  467.35   31.40
  -5  -3  -1  441.56   30.60
   5  -3   1  494.15   35.00
   5  -3   1  462.55   31.40
  -5  -3  -1  466.75   30.90
   5  -3   1  455.05   31.10
  -5  -3  -1  456.35   31.30
  -5  -3  -1  439.26   30.90
   5  -3   1  473.35   31.60
  -5  -3  -1  452.65   31.10
   5  -3   1  493.75   31.70
  -5  -3  -1  452.15   31.00
   5   3   1  466.65   31.20
   5   3   1  459.25   31.40
  -5   3  -1  500.85   31.20
  -5   3  -1  524.55   31.90
  -5   3  -1  503.75   31.60
  -5   3  -1  473.35   31.50
  -5   3  -1  471.65   31.60
   5   3   1  453.25   31.20
  -6  -3  -1   20.90    5.40
   6  -3   1   19.30    7.80
  -6  -3  -1   10.50    5.50
  -6  -3  -1   16.90    6.30
  -6  -3  -1    9.70    5.30
   6  -3   1   14.70    5.90
   6  -3   1   20.60    6.00
   6  -3   1   14.10    5.90
  -6  -3  -1   15.10    5.30
   6  -3   1   18.80    6.20
  -6  -3  -1   16.20    4.90
   6  -3   1    5.50    5.50
   6   3   1   20.80    6.30
   6   3   1    5.70    6.30
  -6   3  -1   17.30   12.20
  -6   3  -1   11.80    5.40
   6   3   1   11.20    6.00
  -6   3  -1   14.50    6.30
   6   3   1   11.60    5.50
   6   3   1   14.10    6.20
   6   3   1   18.00    5.80
  -6   3  -1   11.10    6.10
   7  -3   1  303.77   22.20
  -7  -3  -1  290.57   21.00
   7  -3   1  267.17   21.20
   7  -3   1  307.97   22.10
   7  -3   1  296.17   22.30
   7  -3   1  291.17   21.50
   7  -3   1  281.17   21.80
  -7  -3  -1  256.47   20.40
  -7  -3  -1  301.27   20.80
  -7  -3  -1  277.87   21.80
  -7  -3  -1  269.67   20.30
  -7   3  -1  284.07   22.40
   7   3   1  314.87   23.00
   7   3   1  292.17   21.40
  -7   3  -1  293.37   22.00
  -7   3  -1  256.67   21.70
  -7   3  -1  278.97   21.20
   7   3   1  269.27   22.00
  -7   3  -1  261.37   21.50
   7   3   1  276.87   21.20
   7   3   1  271.67   21.60
   7   3   1  303.47   22.30
  -7   3  -1  300.17   21.10
   8  -3   1   41.80    8.70
   8  -3   1   34.30    8.50
   8  -3   1   46.20    9.20
   8  -3   1   37.70    8.00
  -8  -3  -1   46.10    8.60
  -8  -3  -1   35.20    8.40
  -8  -3  -1   40.00    7.00
   8  -3   1   43.20    9.80
  -8  -3  -1   46.30    8.00
  -8  -3  -1   27.20    8.60
   8   3   1   42.20    9.30
   8   3   1   43.80    9.80
  -8   3  -1   49.20    9.30
  -8   3  -1   42.70    9.20
   8   3   1   34.00    8.30
  -8   3  -1   38.30    9.30
  -8   3  -1   46.80    9.20
   8   3   1   33.70    8.70
   8   3   1   50.99    9.10
  -8   3  -1   42.40    8.30
  -8   3  -1   39.00    9.90
   8   3   1   25.40    7.60
  -9  -3  -1   21.90    8.50
   9  -3   1   31.60    8.60
   9  -3   1   15.30    9.60
   9  -3   1   10.40    8.20
  -9  -3  -1   24.80    7.40
   9  -3   1   24.70   11.30
  -9  -3  -1   21.40    6.60
  -9  -3  -1   18.00    7.40
  -9  -3  -1   14.60    8.20
   9  -3   1   28.50    8.30
  -9   3  -1   32.70    9.10
  -9   3  -1   18.70   10.40
  -9   3  -1    2.40    7.20
  -9   3  -1   20.10   10.00
  -9   3  -1   18.60    9.80
   9   3   1   19.90    8.50
   9   3   1   24.40    9.30
   9   3   1   23.20   12.10
   9   3   1   25.40    8.10
   9   3   1   43.80    9.00
   9   3   1   10.10    8.90
  10  -3   1   54.19   11.00
 -10  -3  -1   53.49   10.70
  10  -3   1   35.60   10.30
  10  -3   1   63.89   11.70
 -10  -3  -1   54.89   11.50
  10  -3   1   88.59   13.60
  10   3   1   55.49   10.70
 -10   3  -1   49.80   11.80
  10   3   1   35.20   10.70
  10   3   1   59.59   12.20
 -10   3  -1   63.79   11.30
  10   3   1   69.59   12.40
 -10   3  -1   60.09   12.50
 -10   3  -1   56.69   13.40
  10   3   1   38.80   10.90
  11  -3   1   64.59   12.00
  11  -3   1   49.30   12.30
 -11  -3  -1   49.30   12.50
 -11  -3  -1   30.90   10.90
  11  -3   1   36.70   13.10
 -11   3  -1   25.10   12.40
 -11   3  -1   47.50   11.10
  11   3   1   56.19   13.20
  11   3   1   28.20   12.40
 -11   3  -1   50.49   13.00
  11   3   1   54.99   13.70
  11   3   1   79.09   12.20
 -11  -4   1   12.30    7.50
  11  -4  -1    0.20   11.70
 -11  -4   1   24.90    7.50
 -11  -4   1   16.30   10.10
  11  -4  -1   24.50   10.40
  11  -4  -1    5.00   11.40
 -11  -4   1   26.20    9.30
  11  -4  -1    9.90   10.80
  11   4  -1    7.00   11.30
  11   4  -1    5.70    9.90
  11   4  -1   18.70    9.80
 -11   4   1   -6.80   10.50
  11   4  -1   21.60   11.50
 -11   4   1   12.20   11.40
  11   4  -1    3.90    9.60
 -11   4   1    3.00   10.60
  10  -4  -1   -5.10    8.80
 -10  -4   1    4.60    6.20
  10  -4  -1   11.70    8.60
 -10  -4   1    2.20    8.50
  10  -4  -1   -0.10   10.80
 -10  -4   1  -10.00    6.50
  10  -4  -1   11.70    8.70
 -10  -4   1    6.20    8.80
  10   4  -1    1.10    7.80
  10   4  -1   -2.10    8.20
 -10   4   1    0.20    8.80
 -10   4   1    3.60   10.30
  10   4  -1   -8.00    8.40
 -10   4   1  -12.00    9.30
  10   4  -1    6.30    9.60
 -10   4   1   11.40   10.20
  10   4  -1   11.40    8.20
  -9  -4   1  191.28   16.10
  -9  -4   1  194.18   17.20
  -9  -4   1  194.38   18.20
   9  -4  -1  175.48   17.80
  -9  -4   1  173.38   15.70
   9  -4  -1  215.78   18.40
   9  -4  -1  216.98   19.90
   9  -4  -1  174.78   17.70
  -9   4   1  149.29   16.60
  -9   4   1  218.88   19.70
   9   4  -1  207.28   18.60
  -9   4   1  218.68   17.80
   9   4  -1  182.78   17.50
   9   4  -1  176.88   17.20
   9   4  -1  209.88   19.00
  -9   4   1  193.78   18.80
   9   4  -1  179.88   17.50
   9   4  -1  182.08   17.70
   8  -4  -1   44.30    8.50
   8  -4  -1   79.79   10.70
  -8  -4   1   51.69    7.40
   8  -4  -1   43.50    8.90
  -8  -4   1   51.09    8.30
  -8  -4   1   49.10    7.00
   8  -4  -1   44.40    9.10
  -8  -4   1   53.29    8.50
  -8  -4   1   48.60    9.50
   8   4  -1   52.49    9.60
   8   4  -1   58.79    8.90
   8   4  -1   59.29    9.90
   8   4  -1   66.09    9.40
   8   4  -1   62.39    9.20
   8   4  -1   53.29    9.20
  -8   4   1   60.39   10.60
  -8   4   1   51.29    9.70
  -8   4   1   41.30    9.40
   7  -4  -1   -7.70    6.30
  -7  -4   1   -5.00    5.80
   7  -4  -1   -2.70    6.00
  -7  -4   1    1.30    4.50
   7  -4  -1    3.70    6.00
  -7  -4   1    4.40    5.40
   7  -4  -1    3.60    6.80
  -7  -4   1   -0.90    4.80
   7  -4  -1   -0.40    6.70
  -7  -4   1   -7.10    5.00
   7  -4  -1  -16.90    6.70
   7   4  -1    1.70    5.80
  -7   4   1    4.70    7.20
   7   4  -1    3.40    6.50
   7   4  -1    0.80    6.20
  -7   4   1   -9.10    6.00
  -7   4   1    0.80    6.00
   7   4  -1    0.20    5.80
   7   4  -1   10.30    6.50
   7   4  -1    2.10    5.40
  -7   4   1   -6.40    5.60
  -7   4   1    0.50    7.40
  -7   4   1  -11.40    6.60
  -6  -4   1  222.18   15.60
   6  -4  -1  203.08   17.20
  -6  -4   1  201.78   16.10
  -6  -4   1  212.58   16.00
  -6  -4   1  216.38   16.20
   6  -4  -1  254.37   17.90
   6  -4  -1  237.18   17.20
  -6  -4   1  229.38   15.60
   6  -4  -1  232.78   16.90
  -6  -4   1  213.58   16.10
   6  -4  -1  201.18   16.90
   6  -4  -1  228.88   17.40
  -6   4   1  210.08   16.90
   6   4  -1  200.38   16.60
   6   4  -1  196.48   16.80
  -6   4   1  192.38   17.20
  -6   4   1  218.28   17.40
   6   4  -1  232.78   17.00
   6   4  -1  197.58   16.50
  -6   4   1  212.38   16.60
  -6   4   1  251.17   17.30
  -6   4   1  205.88   17.30
   6   4  -1  249.68   17.30
   6   4  -1  230.08   16.90
  -5  -4   1   -0.20    3.20
  -5  -4   1   -0.40    2.90
   5  -4  -1    9.00    4.90
   5  -4  -1    1.80    4.90
   5  -4  -1   14.00    4.80
  -5  -4   1    3.80    3.20
  -5  -4   1   11.50    4.10
   5  -4  -1    0.30    5.20
   5  -4  -1   -5.30    4.30
   5  -4  -1    6.40    5.00
  -5  -4   1   -0.30    4.00
   5   4  -1    8.00    4.20
   5   4  -1   12.40    4.50
   5   4  -1    9.60    4.30
   5   4  -1    8.10    4.50
  -5   4   1    1.60    4.50
  -5   4   1    1.50    5.30
   5   4  -1    8.60    4.70
  -5   4   1   -0.40    8.40
  -5   4   1    1.00    4.30
  -5   4   1   -1.90    5.30
  -5   4   1    2.60    4.80
   5   4  -1    9.60    5.00
   4  -4  -1   73.89    6.90
   4  -4  -1   60.49    6.60
  -4  -4   1   59.49    5.60
  -4  -4   1   60.89    5.90
  -4  -4   1   67.09    6.40
   4  -4  -1   65.69    7.00
  -4  -4   1   65.09    6.10
  -4  -4   1   67.69    5.60
   4  -4  -1   63.79    7.10
   4  -4  -1   68.59    6.90
  -4  -4   1   70.49    6.30
  -4   4   1   71.49    6.60
  -4   4   1   67.09    7.20
   4   4  -1   48.00    6.00
   4   4  -1   54.29    5.90
  -4   4   1   68.29    7.10
  -4   4   1   53.29    7.20
   4   4  -1   76.49    7.00
  -4   4   1   59.29    6.80
   4   4  -1   59.59    6.20
  -3  -4   1  721.53   45.50
   3  -4  -1  767.82   46.50
   3  -4  -1  702.93   46.40
   3  -4  -1  761.42   46.60
   3  -4  -1  741.53   46.40
  -3  -4   1  720.73   46.00
  -3  -4   1  750.32   46.10
  -3  -4   1  705.53   46.00
   3  -4  -1  765.72   46.60
  -3  -4   1  706.73   45.50
  -3  -4   1  724.03   46.00
   3  -4  -1  691.93   46.30
   3   4  -1  638.34   46.10
  -3   4   1  702.73   46.60
   3   4  -1  761.42   46.30
  -3   4   1  698.63   46.50
   3   4  -1  647.14   46.10
  -3   4   1  773.82   46.70
   3   4  -1  698.13   46.00
   3   4  -1  722.43   46.00
  -3   4   1  711.13   46.50
  -3   4   1  779.22   46.60
  -3   4   1  803.52   46.50
   3   4  -1  721.73   46.10
   2  -4  -1 2002.00  127.89
   2  -4  -1 2067.99  127.89
   2  -4  -1 2138.39  127.79
  -2  -4   1 2075.99  127.49
   2  -4  -1 2119.89  127.89
  -2  -4   1 2106.79  127.39
   2  -4  -1 1970.40  127.89
  -2  -4   1 2116.89  127.49
   2  -4  -1 2051.09  127.79
  -2   4   1 2157.68  127.89
   2   4  -1 2052.29  127.49
  -2   4   1 1895.71  127.79
  -2   4   1 2118.89  127.99
  -2   4   1 1989.40  127.89
   2   4  -1 2044.60  127.49
   2   4  -1 1872.01  127.29
   2   4  -1 2069.09  127.59
  -2   4   1 1903.11  127.89
  -2   4   1 2104.29  127.79
   2   4  -1 1882.41  127.59
   2   4  -1 2020.40  127.39
   1  -4  -1  332.37   20.80
   1  -4  -1  328.37   20.90
   1  -4  -1  328.77   20.80
   1  -4  -1  341.57   20.80
  -1  -4   1  337.37   20.40
   1  -4  -1  324.07   20.70
  -1  -4   1  314.37   20.30
  -1  -4   1  325.47   20.30
   1  -4  -1  343.97   20.80
   1   4  -1  294.77   20.20
  -1   4   1  313.97   20.80
   1   4  -1  306.27   20.40
  -1   4   1  312.47   20.90
   1   4  -1  301.27   20.40
   1   4  -1  314.67   20.50
   1   4  -1  314.57   20.40
  -1   4   1  303.47   21.40
  -1   4   1  310.57   20.90
  -1   4   1  329.07   21.00
   1   4  -1  323.47   20.40
  -1   4   1  343.67   20.90
   0  -4   1 2199.38  134.29
   0  -4  -1 2203.88  134.39
   0  -4  -1 2273.47  134.39
   0  -4  -1 2336.87  134.39
   0  -4  -1 2337.27  134.39
   0  -4  -1 2158.78  134.39
   0  -4   1 2196.88  134.29
   0  -4   1 2194.18  134.19
   0   4   1 2040.30  134.39
   0   4  -1 2015.50  134.29
   0   4   1 2098.39  134.39
   0   4  -1 2091.59  134.19
   0   4  -1 2074.89  134.19
   0   4   1 2115.69  134.49
   0   4   1 1978.00  134.39
   0   4   1 2350.36  134.49
   0   4   1 1997.50  134.49
   0   4  -1 2058.49  134.19
   0   4  -1 2090.89  134.29
   0   4  -1 2122.49  134.29
   1  -4   1   16.80    2.50
   1  -4   1   21.60    2.60
   1  -4   1   17.60    2.70
  -1  -4  -1   17.90    2.50
   1  -4   1   18.10    2.40
  -1  -4  -1   21.30    2.40
  -1  -4  -1   17.00    2.50
  -1  -4  -1   20.80    2.60
  -1  -4  -1   21.70    2.30
   1  -4   1   18.00    2.30
  -1   4  -1   20.90    2.60
  -1   4  -1   17.60    2.80
  -1   4  -1   18.70    2.70
  -1   4  -1   23.90    3.00
   1   4   1   10.80    2.40
   1   4   1   16.50    2.70
   1   4   1   17.70    2.70
   1   4   1   12.00    2.50
   1   4   1   15.10    2.70
   1   4   1    9.70    2.50
  -1   4  -1   16.30    2.60
  -1   4  -1   18.80    2.70
  -2  -4  -1  577.64   35.80
  -2  -4  -1  568.94   35.70
   2  -4   1  574.44   36.20
   2  -4   1  584.74   36.10
  -2  -4  -1  556.24   35.90
  -2  -4  -1  567.24   36.00
   2  -4   1  606.64   36.20
   2  -4   1  617.24   36.00
   2  -4   1  605.74   36.10
  -2  -4  -1  538.75   35.90
   2  -4   1  573.34   36.10
  -2   4  -1  545.45   36.20
  -2   4  -1  557.54   36.20
   2   4   1  511.25   36.00
  -2   4  -1  526.25   36.20
  -2   4  -1  563.34   36.10
   2   4   1  590.24   36.10
   2   4   1  615.84   36.10
  -2   4  -1  500.35   36.10
   2   4   1  544.55   36.10
   2   4   1  527.85   35.90
   2   4   1  502.25   36.10
  -2   4  -1  608.74   36.00
  -3  -4  -1   41.80    3.80
  -3  -4  -1   40.50    4.30
   3  -4   1   30.50    4.60
   3  -4   1   31.10    4.60
   3  -4   1   38.50    4.70
  -3  -4  -1   30.60    4.10
  -3  -4  -1   31.10    3.90
  -3  -4  -1   30.60    4.30
   3  -4   1   40.10    4.80
   3  -4   1   33.00    4.40
   3  -4   1   34.30    4.30
  -3   4  -1   37.60    4.50
  -3   4  -1   33.90    4.80
  -3   4  -1   30.70    5.00
   3   4   1   28.40    4.20
   3   4   1   21.90    3.80
   3   4   1   32.70    4.50
  -3   4  -1   30.90    4.60
   3   4   1   48.40    4.80
   3   4   1   34.70    4.70
  -3   4  -1   28.00    4.80
   3   4   1   27.90    4.20
  -3   4  -1   36.00    4.70
   4  -4   1  560.04   38.10
   4  -4   1  585.84   38.10
  -4  -4  -1  600.04   37.90
   4  -4   1  591.04   38.00
  -4  -4  -1  579.24   37.50
  -4  -4  -1  570.34   37.80
   4  -4   1  575.84   37.90
   4  -4   1  561.64   38.40
  -4  -4  -1  591.54   37.40
   4  -4   1  626.54   38.30
  -4  -4  -1  596.84   37.90
  -4  -4  -1  606.34   37.80
   4   4   1  619.04   38.00
   4   4   1  597.74   38.10
  -4   4  -1  612.04   38.10
  -4   4  -1  613.14   38.10
  -4   4  -1  555.24   38.20
   4   4   1  574.24   38.00
   4   4   1  525.45   37.70
  -4   4  -1  544.85   38.10
  -4   4  -1  630.54   38.40
   4   4   1  496.85   40.40
  -4   4  -1  568.64   38.20
   5  -4   1   79.69    8.10
  -5  -4  -1   73.89    7.50
  -5  -4  -1   69.59    7.60
   5  -4   1   75.99    8.00
   5  -4   1   72.09    8.20
  -5  -4  -1   70.89    6.70
  -5  -4  -1   59.49    7.30
   5  -4   1   81.39    8.50
  -5  -4  -1   66.99    6.90
   5  -4   1   77.49    8.00
  -5  -4  -1   82.59    7.80
   5  -4   1   73.69    7.80
  -5   4  -1   71.19    8.30
   5   4   1   85.79    8.30
   5   4   1   75.29    8.10
   5   4   1   47.20    7.00
   5   4   1   77.89    8.00
  -5   4  -1   77.39    7.80
  -5   4  -1   76.39    8.10
  -5   4  -1   63.39    7.90
   5   4   1   80.99    8.10
  -5   4  -1   69.89    8.30
   5   4   1   66.29    7.80
   6  -4   1  394.06   28.50
  -6  -4  -1  427.06   28.10
   6  -4   1  406.36   28.30
  -6  -4  -1  388.96   28.20
   6  -4   1  433.36   29.20
   6  -4   1  413.26   28.50
  -6  -4  -1  398.86   28.40
   6  -4   1  414.76   28.60
  -6  -4  -1  438.26   28.40
  -6  -4  -1  413.96   27.50
   6  -4   1  412.96   28.80
  -6   4  -1  429.46   28.80
  -6   4  -1  387.36   28.90
  -6   4  -1  415.36   28.30
   6   4   1  424.86   28.40
  -6   4  -1  422.96   28.90
  -6   4  -1  434.66   29.30
   6   4   1  442.26   28.50
   6   4   1  353.56   28.20
   6   4   1  398.26   28.50
  -7  -4  -1   82.49    9.40
  -7  -4  -1   85.89   10.20
   7  -4   1   90.39   11.10
   7  -4   1   72.29    9.60
   7  -4   1   92.59   10.50
   7  -4   1   83.39   10.90
  -7  -4  -1   89.29    9.70
  -7  -4  -1   93.79    8.80
  -7  -4  -1   77.89    8.90
   7  -4   1   94.29   10.40
  -7  -4  -1   97.29   10.00
   7  -4   1   91.09   10.50
  -7   4  -1   82.59   11.20
   7   4   1   97.59   10.20
  -7   4  -1   79.29    9.90
  -7   4  -1   79.79   10.80
   7   4   1   63.69    9.70
   7   4   1   72.69   10.00
  -7   4  -1   95.99   10.20
  -7   4  -1   88.09   10.70
   7   4   1   89.59   10.20
   7   4   1  102.79   11.20
   8  -4   1    1.20    6.70
  -8  -4  -1   -2.20    6.60
  -8  -4  -1    3.10    7.70
   8  -4   1    5.60    7.30
  -8  -4  -1    9.20    6.20
  -8  -4  -1   -5.90    5.30
   8  -4   1   -5.60    8.30
   8  -4   1   -2.50    7.00
  -8  -4  -1    2.40    6.80
   8  -4   1   28.70    9.00
   8  -4   1   -1.30    7.00
  -8  -4  -1   -6.00    6.10
  -8   4  -1   -2.30    7.20
   8   4   1   -4.50    7.10
  -8   4  -1    3.30    8.70
   8   4   1    6.30    7.00
  -8   4  -1   -0.90    8.60
  -8   4  -1   15.80    7.90
   8   4   1   -0.80    7.80
   8   4   1    0.70    8.00
  -8   4  -1    2.90    6.70
   8   4   1   24.20    7.90
  -8   4  -1   13.70    8.10
   8   4   1   -1.20    6.60
  -9  -4  -1   10.10    7.80
   9  -4   1   11.10    9.60
   9  -4   1    9.80    8.20
   9  -4   1   -2.40    9.40
  -9  -4  -1    7.70    8.60
  -9  -4  -1   12.00    6.50
   9  -4   1   26.50    8.10
  -9  -4  -1    3.90    6.70
   9  -4   1   -3.90    7.30
   9   4   1   12.20    8.50
  -9   4  -1    2.80    7.50
  -9   4  -1   23.40    9.50
   9   4   1    3.10    8.90
   9   4   1    8.80    9.00
  -9   4  -1    6.50    7.50
   9   4   1    9.00    8.50
   9   4   1   -5.30    7.70
  -9   4  -1   25.40    9.80
   9   4   1    3.90    8.00
  -9   4  -1    3.20    8.60
  10  -4   1  -19.60    8.30
  10  -4   1   -6.50   10.40
  10  -4   1   -9.20    8.30
  10  -4   1    3.90    8.30
 -10  -4  -1   -8.10    8.10
 -10  -4  -1   -5.10    9.30
 -10  -4  -1   -1.20    6.90
 -10   4  -1    3.20   10.10
  10   4   1   -8.10    9.60
  10   4   1   -4.40    8.80
 -10   4  -1   -6.90   10.30
  10   4   1    7.30    9.00
  10   4   1    3.00    8.60
 -10   4  -1   21.40    9.70
 -10   4  -1   -6.30    9.00
  10   4   1   -4.40    9.00
  11  -4   1   14.10   10.20
 -11  -4  -1    6.30    6.90
 -11  -4  -1   11.00   10.50
  11  -4   1   -5.50   13.10
 -11  -4  -1   -3.50    7.70
  11  -4   1    0.30   11.30
  11  -4   1  -12.10   10.70
 -11  -4  -1   -7.20    8.50
 -11   4  -1   -7.60   10.80
  11   4   1    9.80    9.10
 -11   4  -1    0.40   11.50
  11   4   1   -1.00   11.30
  11   4   1    4.90   12.30
  11   4   1    4.50   10.20
 -11   4  -1   -9.70   11.30
 -11  -5   1   16.60    8.30
 -11  -5   1    7.90    9.30
 -11  -5   1    5.70    7.30
 -11  -5   1    9.70    6.60
  11  -5  -1  -12.70   11.60
  11  -5  -1   12.30   12.70
  11  -5  -1   21.20   10.80
  11  -5  -1   -9.60    9.50
  11   5  -1    8.80   11.40
  11   5  -1   10.80    9.80
  11   5  -1   28.20   10.20
 -11   5   1   -0.90   10.50
 -11   5   1   -4.50   10.60
  11   5  -1  -10.50    9.20
  11   5  -1   -3.10   10.00
 -11   5   1   10.70   12.00
 -10  -5   1   61.29    8.10
  10  -5  -1   41.60   10.30
 -10  -5   1   63.39   10.50
  10  -5  -1   53.79   11.30
 -10  -5   1   59.79    9.90
 -10  -5   1   39.20    7.80
  10  -5  -1   60.09   13.20
 -10   5   1   52.99   11.60
 -10   5   1   78.29   13.30
  10   5  -1   38.00   11.00
  10   5  -1   63.19   11.80
  10   5  -1   61.09   11.00
 -10   5   1   18.10   10.30
 -10   5   1   70.19   12.50
  10   5  -1   67.39   11.80
  10   5  -1   55.59   10.50
   9  -5  -1   -4.60    7.80
  -9  -5   1   -7.70    7.40
  -9  -5   1    0.60    6.50
   9  -5  -1   14.70    9.80
  -9  -5   1    4.10    5.30
   9  -5  -1    7.80   14.30
  -9  -5   1   -6.20    5.60
   9  -5  -1    0.30    7.20
   9  -5  -1   12.80    7.90
   9   5  -1    4.40    9.30
   9   5  -1  -13.60    7.70
  -9   5   1   -1.10    9.40
   9   5  -1   -8.40    7.30
  -9   5   1    3.20    9.30
   9   5  -1    5.80    7.60
  -9   5   1    5.00    9.20
   9   5  -1    9.40    7.90
   9   5  -1   -9.50    7.90
   8  -5  -1  201.98   16.40
  -8  -5   1  173.48   15.60
   8  -5  -1  179.58   16.30
   8  -5  -1  184.98   15.90
   8  -5  -1  176.98   17.00
  -8  -5   1  162.78   14.80
   8  -5  -1  160.08   16.30
  -8  -5   1  161.28   14.80
  -8  -5   1  152.48   13.60
   8  -5  -1  161.98   16.50
  -8   5   1  139.69   15.60
   8   5  -1  157.88   15.40
  -8   5   1  172.88   16.30
  -8   5   1  172.38   16.00
   8   5  -1  184.38   17.60
  -8   5   1  182.58   17.60
   8   5  -1  169.18   15.60
   8   5  -1  164.48   16.20
   8   5  -1  165.38   16.50
  -8   5   1  190.38   15.80
  -8   5   1  182.18   17.40
   8   5  -1  172.28   15.50
   7  -5  -1   60.89    8.80
   7  -5  -1   53.29    8.30
  -7  -5   1   48.40    7.50
  -7  -5   1   45.20    6.00
   7  -5  -1   43.60    9.00
   7  -5  -1   58.29    8.70
   7  -5  -1   52.39    8.90
   7  -5  -1   46.20    8.30
  -7  -5   1   62.09    7.00
  -7  -5   1   44.20    5.80
  -7  -5   1   42.30    7.20
   7   5  -1   60.09    8.40
  -7   5   1   55.79    9.60
  -7   5   1   45.30    8.90
  -7   5   1   60.69    8.20
  -7   5   1   54.39    8.30
   7   5  -1   49.70    9.10
  -7   5   1   52.59    8.90
   7   5  -1   44.90    9.10
   7   5  -1   55.89    8.30
   7   5  -1   45.40    8.10
   7   5  -1   42.80    7.40
  -7   5   1   53.89    9.80
  -6  -5   1   77.99    8.30
  -6  -5   1   77.89    7.70
   6  -5  -1   85.09    9.10
   6  -5  -1   79.99    9.50
  -6  -5   1   84.99    8.30
   6  -5  -1   87.89    9.20
  -6  -5   1   79.49    8.00
   6  -5  -1   65.89    9.10
   6  -5  -1   64.79    9.10
  -6  -5   1   92.89    8.00
   6   5  -1  104.49    9.40
  -6   5   1   70.29    9.60
   6   5  -1   81.79    9.80
  -6   5   1   80.29    9.10
   6   5  -1   97.19    9.70
  -6   5   1   99.59   10.70
   6   5  -1   72.49    8.60
  -6   5   1   79.19    9.50
   6   5  -1   82.49    8.90
  -6   5   1   93.19   10.10
   6   5  -1   73.29    8.60
  -6   5   1   99.19    9.70
   5  -5  -1  360.26   25.10
  -5  -5   1  358.26   25.50
  -5  -5   1  348.77   23.70
   5  -5  -1  381.76   25.70
  -5  -5   1  355.16   24.50
  -5  -5   1  348.27   24.60
   5  -5  -1  358.86   25.30
   5  -5  -1  380.06   25.50
  -5  -5   1  356.96   23.80
  -5  -5   1  374.96   24.60
   5  -5  -1  381.66   25.20
   5   5  -1  398.26   25.00
  -5   5   1  376.96   25.40
  -5   5   1  333.17   25.40
  -5   5   1  385.56   25.10
   5   5  -1  306.37   24.50
  -5   5   1  364.26   25.50
  -5   5   1  403.46   25.90
   5   5  -1  357.66   25.10
  -5   5   1  376.56   25.50
   5   5  -1  416.86   25.10
  -4  -5   1  856.91   54.19
  -4  -5   1  867.51   54.39
  -4  -5   1  835.82   53.49
   4  -5  -1  810.32   54.79
   4  -5  -1  823.52   57.09
   4  -5  -1  873.31   54.79
   4  -5  -1  876.51   54.99
   4  -5  -1  838.02   54.79
  -4  -5   1  858.61   54.19
  -4  -5   1  818.32   53.49
   4  -5  -1  810.22   54.49
   4   5  -1  802.52   54.19
   4   5  -1  828.22   54.59
   4   5  -1  828.12   54.49
  -4   5   1  880.31   54.89
   4   5  -1  859.01   54.39
  -4   5   1  829.02   54.89
   4   5  -1  955.50   54.49
  -4   5   1  911.61   55.09
  -4   5   1  880.61   54.89
  -3  -5   1  926.91   56.99
   3  -5  -1  952.80   57.59
   3  -5  -1  892.21   57.59
   3  -5  -1  885.61   57.29
  -3  -5   1  937.31   56.99
  -3  -5   1  959.90   57.09
   3  -5  -1  863.51   57.39
  -3  -5   1  926.11   56.99
   3  -5  -1  924.81   57.59
   3  -5  -1  906.81   57.49
  -3   5   1  994.00   57.79
  -3   5   1  828.72   57.49
  -3   5   1  933.91   57.79
  -3   5   1  896.11   57.59
   3   5  -1  794.52   57.19
   3   5  -1  884.51   57.29
   3   5  -1  907.51   57.09
  -3   5   1  955.20   57.49
   3   5  -1  840.92   57.09
  -3   5   1  822.22   57.59
   2  -5  -1  631.74   39.50
   2  -5  -1  647.84   39.50
   2  -5  -1  640.44   39.60
   2  -5  -1  624.44   39.50
  -2  -5   1  649.83   39.00
   2  -5  -1  639.24   39.40
  -2  -5   1  662.63   39.10
  -2  -5   1  621.94   39.00
   2  -5  -1  609.54   39.60
   2   5  -1  538.85   39.00
  -2   5   1  612.34   39.60
   2   5  -1  619.64   39.20
  -2   5   1  593.04   39.70
  -2   5   1  601.74   39.50
   2   5  -1  629.14   39.00
  -2   5   1  635.24   39.70
   2   5  -1  544.55   39.10
   2   5  -1  548.25   39.10
  -2   5   1  669.53   39.50
   1  -5  -1    9.10    2.60
   1  -5  -1   10.00    2.70
   1  -5  -1    8.40    2.50
   1  -5  -1   10.60    2.70
  -1  -5   1   10.50    1.80
   1  -5  -1   12.70    2.70
   1  -5  -1   11.20    2.80
  -1  -5   1   10.10    1.80
  -1  -5   1   14.20    2.10
  -1   5   1   13.80    3.10
  -1   5   1    6.50    2.60
   1   5  -1   12.50    2.10
   1   5  -1   10.40    2.10
  -1   5   1   12.90    2.80
   1   5  -1    8.70    1.80
   1   5  -1    9.50    1.60
  -1   5   1   10.80    3.00
   1   5  -1   10.70    1.90
   1   5  -1   11.70    2.10
  -1   5   1   10.00    2.80
   0  -5  -1  889.01   56.59
   0  -5  -1  957.90   56.49
   0  -5   1  935.81   56.39
   0  -5  -1  890.41   56.59
   0  -5   1  909.51   56.39
   0  -5   1  942.31   56.39
   0  -5   1  939.01   56.49
   0  -5  -1  941.51   56.59
   0  -5  -1  936.11   56.49
   0   5  -1  881.11   56.39
   0   5   1  911.01   56.69
   0   5   1  876.21   56.69
   0   5  -1  882.81   56.49
   0   5  -1  890.81   56.49
   0   5  -1  815.92   56.49
   0   5   1  877.91   56.59
   0   5   1  960.60   56.59
   0   5  -1  816.92   56.39
   0   5  -1  860.51   56.39
   0   5   1  851.51   56.59
   0   5   1  862.21   56.69
   1  -5   1  269.17   18.10
   1  -5   1  282.17   18.20
  -1  -5  -1  288.17   18.20
  -1  -5  -1  294.07   18.10
   1  -5   1  303.37   18.10
   1  -5   1  274.37   18.10
  -1  -5  -1  284.77   17.90
   1  -5   1  288.17   17.90
  -1  -5  -1  285.97   18.20
  -1  -5  -1  288.77   17.90
  -1   5  -1  264.77   18.20
  -1   5  -1  286.57   18.40
   1   5   1  288.97   18.20
   1   5   1  237.48   18.20
  -1   5  -1  240.58   18.10
   1   5   1  246.08   18.10
   1   5   1  271.97   18.30
  -1   5  -1  278.97   18.30
  -1   5  -1  284.27   18.10
   1   5   1  280.77   18.30
  -2  -5  -1 1791.12  111.59
  -2  -5  -1 1794.92  111.99
  -2  -5  -1 1833.82  111.89
   2  -5   1 1816.52  112.19
   2  -5   1 1836.22  111.89
   2  -5   1 1875.71  112.09
   2  -5   1 1815.12  112.19
  -2  -5  -1 1692.83  111.99
   2  -5   1 1821.22  112.09
   2  -5   1 1852.91  112.09
  -2  -5  -1 1792.52  111.99
  -2  -5  -1 1797.72  111.69
  -2   5  -1 1750.72  112.09
  -2   5  -1 1760.42  112.19
  -2   5  -1 1821.92  112.29
   2   5   1 1887.61  112.09
   2   5   1 1793.82  112.09
   2   5   1 1579.54  112.09
  -2   5  -1 1553.14  112.09
   2   5   1 1651.93  111.89
  -2   5  -1 1851.01  112.09
   2   5   1 1855.41  112.19
  -2   5  -1 1777.02  112.19
   3  -5   1  171.48   12.80
   3  -5   1  170.18   12.60
   3  -5   1  186.48   13.20
   3  -5   1  174.18   13.00
   3  -5   1  181.78   13.20
   3  -5   1  179.48   13.10
  -3  -5  -1  193.98   12.80
  -3  -5  -1  170.58   12.00
  -3  -5  -1  178.98   12.20
  -3  -5  -1  188.78   12.70
  -3  -5  -1  162.68   12.50
   3   5   1  158.38   12.50
  -3   5  -1  187.88   13.50
   3   5   1  155.88   12.90
  -3   5  -1  176.98   13.50
   3   5   1  179.88   13.30
   3   5   1  160.68   12.80
   3   5   1  206.18   13.00
  -3   5  -1  193.78   13.20
   3   5   1  182.88   12.90
  -3   5  -1  200.28   13.40
  -3   5  -1  157.38   13.40
  -3   5  -1  182.38   12.80
  -4  -5  -1   -3.80    2.70
  -4  -5  -1   -4.10    3.50
   4  -5   1   -9.00    3.80
   4  -5   1   -8.60    4.10
  -4  -5  -1    0.00    3.00
  -4  -5  -1   -1.70    3.00
   4  -5   1   -0.90    4.50
  -4  -5  -1    0.40    3.20
   4  -5   1   -1.50    4.00
   4  -5   1   -0.70    4.10
   4  -5   1  -10.20    4.10
  -4   5  -1   -1.70    4.80
   4   5   1    2.40    4.10
   4   5   1   -3.80    3.40
  -4   5  -1   -2.90    4.00
   4   5   1   -3.60    3.70
  -4   5  -1    0.00    4.70
   4   5   1   -1.70    3.90
   4   5   1   -2.60    4.00
  -4   5  -1    6.60    4.40
  -4   5  -1   -2.80    4.60
   4   5   1    9.00    4.10
   5  -5   1  140.99   12.30
   5  -5   1  120.89   11.50
  -5  -5  -1  135.99   11.30
  -5  -5  -1  125.49   10.30
   5  -5   1  125.19   11.40
  -5  -5  -1  140.29   10.60
   5  -5   1  122.79   11.70
  -5  -5  -1  129.59   10.80
   5  -5   1  117.79   11.80
  -5  -5  -1  147.59   11.70
   5  -5   1  148.79   11.90
  -5  -5  -1  129.59   11.40
  -5   5  -1  138.39   12.30
  -5   5  -1  127.19   12.10
   5   5   1  144.99   12.10
  -5   5  -1  130.39   12.40
  -5   5  -1  145.29   12.00
  -5   5  -1  136.79   11.60
   5   5   1  144.89   12.10
   5   5   1  147.79   12.00
   5   5   1  139.59   15.90
  -5   5  -1  128.49   12.70
   5   5   1  122.69   11.30
   5   5   1  114.69   11.80
   6  -5   1   60.29    9.00
   6  -5   1   81.99    9.10
  -6  -5  -1   54.19    7.40
  -6  -5  -1   84.89    7.50
  -6  -5  -1   77.09    8.50
  -6  -5  -1   73.59    8.10
   6  -5   1   60.49    8.70
   6  -5   1   66.19    8.40
   6  -5   1   77.89    9.30
   6  -5   1   76.99    9.00
  -6  -5  -1   76.49    7.10
  -6  -5  -1   70.19    8.20
  -6   5  -1   74.99    8.40
   6   5   1   60.49    7.90
  -6   5  -1   75.39    9.00
   6   5   1   96.89    9.30
   6   5   1   69.19    8.60
   6   5   1   57.29    8.20
  -6   5  -1   41.70    8.80
  -6   5  -1   66.69    9.10
  -6   5  -1   89.19    9.30
  -6   5  -1   70.49    9.40
  -7  -5  -1   -7.60    4.80
   7  -5   1   -2.90    7.10
  -7  -5  -1    1.30    6.20
   7  -5   1    8.20    6.60
   7  -5   1   -3.20    7.40
   7  -5   1   -4.40    7.00
  -7  -5  -1   -0.40    5.70
  -7  -5  -1    6.20    5.60
   7  -5   1    0.80    6.40
  -7  -5  -1   -8.80    5.30
   7  -5   1   -2.30    6.50
  -7   5  -1    8.00    8.40
  -7   5  -1   -9.60    5.70
   7   5   1    1.00    6.70
   7   5   1   -1.00    6.60
   7   5   1  -10.30    6.40
   7   5   1   -3.30    6.70
   7   5   1   -2.90    5.70
   7   5   1   -2.30    5.60
  -7   5  -1    2.70    7.30
  -7   5  -1    1.00    6.00
  -8  -5  -1   20.00    6.50
   8  -5   1   10.50    8.50
  -8  -5  -1    2.10    7.30
  -8  -5  -1   26.40    7.20
   8  -5   1   10.80    8.20
   8  -5   1    8.60    7.40
   8  -5   1   34.00    9.30
  -8  -5  -1   18.00    6.30
   8  -5   1   13.50    7.80
  -8  -5  -1   16.10    5.60
  -8  -5  -1   16.30    6.70
   8  -5   1   13.10    8.90
  -8   5  -1    9.10    9.10
  -8   5  -1   12.70    9.10
  -8   5  -1   14.80    7.40
  -8   5  -1   27.10    9.00
   8   5   1    6.60   12.30
   8   5   1   16.10    9.00
   8   5   1    0.00    7.10
  -8   5  -1   -1.30    7.10
   8   5   1   15.90    7.10
   8   5   1   13.90    7.90
   8   5   1    9.20    8.10
   9  -5   1  143.59   15.40
   9  -5   1  165.68   16.50
   9  -5   1  182.18   16.80
  -9  -5  -1  164.28   14.50
  -9  -5  -1  200.68   16.40
   9  -5   1  169.78   17.30
  -9  -5  -1  138.59   14.00
  -9  -5  -1  164.68   15.80
   9   5   1  156.28   16.60
   9   5   1  164.48   18.10
   9   5   1  149.19   16.10
  -9   5  -1  126.19   15.60
   9   5   1  183.08   17.30
   9   5   1  193.18   17.80
  -9   5  -1  148.89   16.30
  -9   5  -1  236.88   19.40
  -9   5  -1  149.79   15.90
   9   5   1  152.58   15.60
 -10  -5  -1   16.60    6.80
  10  -5   1   17.40   10.40
  10  -5   1   -0.40   10.80
 -10  -5  -1   21.70    9.70
 -10  -5  -1   18.60    7.40
 -10  -5  -1   17.20    8.60
  10  -5   1   29.80   10.10
  10  -5   1   -3.90    9.40
 -10   5  -1   10.20   11.40
  10   5   1    3.80    8.70
 -10   5  -1    6.90    9.90
  10   5   1   12.50    8.10
  10   5   1    8.20    9.90
 -10   5  -1   14.10   10.60
  10   5   1    0.10    9.00
  10   5   1    0.80    9.70
 -10   5  -1   -5.30    9.40
  11  -5   1    1.80   11.30
 -11  -5  -1    7.00   10.10
  11  -5   1   18.00   14.00
  11  -5   1   15.70   12.00
 -11  -5  -1    4.70    7.80
 -11  -5  -1    9.80    9.20
 -11   5  -1  -17.30   10.40
 -11   5  -1   16.50   20.10
  11   5   1   17.20   11.00
  11   5   1   -3.60   10.30
  11   5   1   -5.70   10.90
  11   5   1    1.50   12.40
 -11   5  -1   -5.10   11.40
  11   5   1    3.20    8.80
  10  -6  -1    6.00    9.80
  10  -6  -1    7.60   11.10
  10  -6  -1  -16.90    8.90
 -10  -6   1    0.70    7.90
 -10  -6   1   -1.80    5.50
 -10  -6   1   -8.80    5.90
  10  -6  -1  -16.70    8.40
 -10  -6   1  -10.10    8.00
  10   6  -1   13.80    8.00
 -10   6   1  -12.70    9.20
  10   6  -1    5.60    9.20
  10   6  -1    1.20    9.70
  10   6  -1   16.10   10.30
 -10   6   1   -1.30   10.80
  10   6  -1   -2.90    9.20
 -10   6   1    8.10   10.30
 -10   6   1   17.00   10.60
   9  -6  -1   -3.70    9.40
   9  -6  -1   -8.40    8.40
   9  -6  -1   -4.80    9.00
  -9  -6   1    2.30   13.00
  -9  -6   1    3.70    8.00
   9  -6  -1   -1.80    7.40
   9   6  -1   -2.40    7.70
   9   6  -1   -1.80    8.30
   9   6  -1    3.10    8.30
   9   6  -1    2.50    9.10
  -9   6   1    0.40    8.80
  -9   6   1    6.00   10.20
   9   6  -1   16.60    8.70
  -9   6   1    4.20    9.00
   9   6  -1   -3.90    8.30
   8  -6  -1  216.48   18.30
  -8  -6   1  199.48   16.90
  -8  -6   1  211.88   15.50
  -8  -6   1  205.98   15.60
   8  -6  -1  227.78   19.50
   8  -6  -1  208.18   18.10
   8  -6  -1  190.68   18.90
   8  -6  -1  200.68   19.80
  -8  -6   1  213.18   17.50
   8  -6  -1  184.58   18.10
   8   6  -1  225.78   18.80
  -8   6   1  249.18   19.80
   8   6  -1  228.18   18.80
  -8   6   1  237.68   26.50
  -8   6   1  241.58   20.00
   8   6  -1  263.77   19.90
  -8   6   1  176.38   18.50
   8   6  -1  195.38   18.00
   8   6  -1  207.18   18.20
  -8   6   1  201.78   19.20
  -7  -6   1   76.29    8.20
   7  -6  -1   79.69    9.50
  -7  -6   1   74.09    6.70
   7  -6  -1   82.19   10.40
   7  -6  -1   73.19   10.40
  -7  -6   1   77.09    9.90
  -7  -6   1   73.49    8.50
   7  -6  -1   69.39    9.40
   7  -6  -1   57.89    9.30
  -7  -6   1   62.89    6.40
   7  -6  -1   55.99    9.70
  -7  -6   1   57.19    7.90
   7   6  -1   82.49   10.20
   7   6  -1   52.89    8.50
   7   6  -1   65.99    8.90
  -7   6   1   68.99    9.30
  -7   6   1   77.19   10.40
  -7   6   1   73.09   11.30
   7   6  -1   78.69    9.50
  -7   6   1   61.19    9.60
   7   6  -1   68.19    9.20
   7   6  -1   59.39    8.60
  -7   6   1   70.89    9.60
  -7   6   1   84.39   10.80
  -6  -6   1   66.49    6.50
  -6  -6   1   67.79    7.60
   6  -6  -1   74.39    9.00
  -6  -6   1   68.09    6.70
   6  -6  -1   82.09   11.10
   6  -6  -1   65.19    8.70
   6  -6  -1   71.79    9.00
  -6  -6   1   72.09    7.50
   6  -6  -1   76.09    9.20
   6  -6  -1   75.99    9.30
  -6  -6   1   68.39    8.70
  -6  -6   1   73.19    7.80
   6   6  -1   64.89    8.50
  -6   6   1   78.69   10.00
  -6   6   1   75.99    9.10
   6   6  -1   80.59    9.00
   6   6  -1   70.59    8.20
   6   6  -1   76.09    8.60
  -6   6   1   73.29    9.20
  -6   6   1   65.19    9.10
  -6   6   1   70.39    8.60
   6   6  -1   71.39    8.30
  -6   6   1   64.39    9.40
   6   6  -1   74.69    8.60
   5  -6  -1   -3.90    4.90
  -5  -6   1   -2.00    2.00
  -5  -6   1    2.50    3.70
  -5  -6   1    4.20    3.70
   5  -6  -1    2.20    5.00
   5  -6  -1   -6.40    4.90
  -5  -6   1    3.00    4.00
   5  -6  -1   -1.50    5.40
   5  -6  -1   -3.50    5.40
   5  -6  -1   -5.10    4.40
  -5  -6   1    3.90    3.90
  -5   6   1   -6.10    5.80
   5   6  -1   -2.40    4.40
   5   6  -1    1.10    4.70
   5   6  -1    2.00    4.10
  -5   6   1    0.10    5.30
   5   6  -1    1.70    4.70
  -5   6   1   -4.30    5.80
  -5   6   1   -5.20    4.70
  -5   6   1   -1.50    5.20
  -5   6   1    8.40    5.50
   4  -6  -1   11.60    5.10
   4  -6  -1    4.20    4.30
   4  -6  -1   -2.30    4.10
  -4  -6   1    6.10    3.40
   4  -6  -1    3.70    5.30
   4  -6  -1    7.60    4.50
  -4  -6   1    4.10    3.20
   4  -6  -1    6.60    4.80
  -4  -6   1    4.20    3.30
  -4  -6   1    2.30    3.50
  -4   6   1    2.30    4.70
  -4   6   1   10.70    5.00
   4   6  -1   -1.20    3.50
  -4   6   1    2.40    5.10
   4   6  -1    2.90    3.60
   4   6  -1    7.40    3.30
   4   6  -1    5.40    3.80
  -4   6   1    8.40    4.80
   4   6  -1    5.30    3.90
  -4   6   1   -0.30    4.30
  -4   6   1    5.30    5.00
   4   6  -1   -0.20    3.60
  -3  -6   1   51.99    5.20
   3  -6  -1   52.39    6.10
   3  -6  -1   45.30    6.40
   3  -6  -1   60.99    6.20
   3  -6  -1   44.80    5.80
   3  -6  -1   62.39    6.20
   3  -6  -1   51.59    6.20
  -3  -6   1   58.49    5.60
  -3  -6   1   49.80    4.70
  -3  -6   1   62.09    5.30
  -3   6   1   66.59    6.40
   3   6  -1   56.09    5.20
   3   6  -1   44.10    5.20
  -3   6   1   48.50    6.30
  -3   6   1   56.79    5.90
   3   6  -1   52.69    5.20
  -3   6   1   43.20    5.90
   3   6  -1   45.10    5.20
   3   6  -1   48.90    5.10
   3   6  -1   45.50    4.70
   2  -6  -1 1519.95   93.69
   2  -6  -1 1532.25   93.69
  -2  -6   1 1500.05   93.19
   2  -6  -1 1496.15   93.79
  -2  -6   1 1490.05   93.19
  -2  -6   1 1568.44   93.29
   2  -6  -1 1537.75   93.69
   2  -6  -1 1510.25   93.79
   2  -6  -1 1623.24   93.69
   2   6  -1 1374.16   93.29
  -2   6   1 1535.95   93.99
   2   6  -1 1558.54   93.29
  -2   6   1 1445.46   93.79
   2   6  -1 1575.34   93.49
  -2   6   1 1464.15   93.79
  -2   6   1 1589.94   93.79
   2   6  -1 1333.87   93.39
  -2   6   1 1446.56   93.89
   2   6  -1 1318.07   93.19
  -2   6   1 1295.47   93.69
   1  -6  -1    4.50    2.90
  -1  -6   1    4.20    2.10
   1  -6  -1    6.80    2.90
   1  -6  -1    4.00    2.70
  -1  -6   1    5.60    1.80
  -1  -6   1    0.70    1.70
   1  -6  -1    3.50    2.50
   1  -6  -1    6.90    3.10
   1  -6  -1    2.00    2.80
   1   6  -1   -0.20    1.90
  -1   6   1   -1.30    2.80
  -1   6   1    6.80    3.10
   1   6  -1    5.50    2.10
  -1   6   1    6.30    3.00
   1   6  -1    0.10    2.10
   1   6  -1    3.70    2.00
  -1   6   1   -1.60    2.70
  -1   6   1   -0.60    3.20
   1   6  -1    3.20    1.70
  -1   6   1    0.00    2.80
   1   6  -1    0.20    1.80
   0  -6  -1   76.79    6.60
   0  -6  -1   86.69    6.20
   0  -6  -1   79.49    6.40
   0  -6   1   87.89    6.10
   0  -6   1   87.99    6.30
   0  -6  -1   86.59    6.30
   0  -6  -1   77.99    6.60
   0  -6   1   91.89    6.20
   0  -6   1   86.09    6.30
   0   6  -1   79.59    6.50
   0   6  -1   73.59    6.20
   0   6   1   81.49    6.80
   0   6   1   90.19    6.70
   0   6  -1   73.79    6.10
   0   6   1   68.79    6.70
   0   6  -1   69.69    6.10
   0   6   1   58.49    6.40
   0   6  -1   64.79    6.30
   0   6   1   72.49    6.40
   0   6  -1   72.29    7.20
   0   6   1   92.59    7.00
   1  -6   1  431.66   26.90
   1  -6   1  408.46   27.10
  -1  -6  -1  419.26   27.10
  -1  -6  -1  441.76   26.80
  -1  -6  -1  437.26   26.80
   1  -6   1  396.46   27.10
  -1  -6  -1  428.46   27.10
   1  -6   1  417.56   26.80
  -1  -6  -1  433.16   27.20
   1  -6   1  431.76   27.20
  -1   6  -1  427.66   27.30
   1   6   1  369.26   27.00
  -1   6  -1  372.36   27.20
  -1   6  -1  431.86   27.40
   1   6   1  383.76   27.20
   1   6   1  431.76   27.40
  -1   6  -1  447.66   27.10
   1   6   1  411.46   27.20
  -1   6  -1  427.46   27.30
   1   6   1  459.85   27.20
   2  -6   1   68.49    6.40
  -2  -6  -1   58.09    5.70
   2  -6   1   60.19    5.70
   2  -6   1   60.59    5.70
  -2  -6  -1   66.59    6.30
   2  -6   1   58.69    5.80
   2  -6   1   70.49    6.10
  -2  -6  -1   62.59    5.10
  -2  -6  -1   65.09    4.90
  -2  -6  -1   55.39    5.60
  -2  -6  -1   54.99    5.50
   2  -6   1   62.99    6.10
   2   6   1   59.09    5.70
  -2   6  -1   61.29    6.10
  -2   6  -1   62.79    6.00
   2   6   1   56.39    5.60
   2   6   1   53.79    5.70
  -2   6  -1   44.10    5.60
   2   6   1   68.49    6.20
   2   6   1   61.09    6.00
  -2   6  -1   63.69    6.30
  -2   6  -1   73.39    6.30
   2   6   1   66.99    6.00
  -3  -6  -1  277.27   18.90
  -3  -6  -1  283.17   19.10
   3  -6   1  302.57   19.20
  -3  -6  -1  277.77   18.30
   3  -6   1  298.87   19.60
  -3  -6  -1  290.07   19.10
   3  -6   1  299.27   19.60
   3  -6   1  285.67   19.40
   3  -6   1  276.87   19.90
  -3  -6  -1  284.47   18.40
   3  -6   1  285.77   19.40
   3   6   1  284.17   19.50
  -3   6  -1  300.47   19.60
   3   6   1  248.08   19.30
  -3   6  -1  311.57   20.10
   3   6   1  313.97   19.50
   3   6   1  259.27   19.00
  -3   6  -1  246.18   19.70
  -3   6  -1  261.17   19.40
   3   6   1  248.98   19.80
  -3   6  -1  285.17   19.20
   3   6   1  291.47   19.30
  -3   6  -1  283.07   19.60
   4  -6   1  322.37   21.50
   4  -6   1  303.17   21.50
  -4  -6  -1  300.17   20.20
  -4  -6  -1  308.97   21.20
   4  -6   1  321.57   21.60
   4  -6   1  302.97   21.50
   4  -6   1  317.07   21.40
  -4  -6  -1  326.67   21.00
  -4  -6  -1  324.17   20.30
   4  -6   1  311.37   21.30
  -4  -6  -1  307.07   21.20
  -4  -6  -1  314.27   21.00
  -4   6  -1  297.27   22.00
  -4   6  -1  334.47   21.70
  -4   6  -1  320.07   22.00
  -4   6  -1  260.27   21.50
   4   6   1  335.57   21.40
   4   6   1  287.47   21.50
   4   6   1  255.57   20.90
   4   6   1  282.67   21.40
  -4   6  -1  302.17   21.60
   4   6   1  332.57   21.50
  -4   6  -1  333.67   22.00
   4   6   1  313.37   21.70
  -5  -6  -1  146.59   11.30
  -5  -6  -1  155.38   12.40
  -5  -6  -1  165.68   12.80
   5  -6   1  177.08   14.10
  -5  -6  -1  157.78   11.60
  -5  -6  -1  148.49   12.40
   5  -6   1  158.88   13.50
   5  -6   1  137.59   12.50
   5  -6   1  148.49   12.90
   5  -6   1  174.68   13.60
   5  -6   1  145.29   13.00
   5   6   1  149.29   12.90
   5   6   1  144.79   12.80
  -5   6  -1  125.49   13.40
  -5   6  -1  176.48   13.20
  -5   6  -1  157.08   18.10
   5   6   1  170.48   13.30
   5   6   1  154.18   13.30
   5   6   1  167.88   14.30
  -5   6  -1  147.39   13.60
   5   6   1  159.88   13.10
  -5   6  -1  157.58   14.00
  -5   6  -1  160.58   13.60
   6  -6   1  101.19   10.60
   6  -6   1   80.59    9.70
   6  -6   1   99.69   10.20
  -6  -6  -1   94.39    8.90
   6  -6   1   83.39    9.60
   6  -6   1   81.79   10.00
  -6  -6  -1   96.59    9.10
  -6  -6  -1   86.19    9.30
   6  -6   1   83.19    9.80
  -6  -6  -1   85.89    8.60
  -6  -6  -1   86.79    8.00
   6   6   1   99.59   10.10
  -6   6  -1   99.89   10.60
  -6   6  -1  107.69   11.20
  -6   6  -1  101.89   10.40
  -6   6  -1   86.89   10.40
   6   6   1   92.19   15.30
  -6   6  -1   85.19   10.40
   6   6   1   76.79    9.10
  -6   6  -1   99.59   10.80
   6   6   1   79.69   10.20
   6   6   1   91.69    9.90
   6   6   1   79.69    9.60
  -7  -6  -1  113.89   11.40
   7  -6   1  126.59   12.30
   7  -6   1  141.19   13.20
   7  -6   1  131.69   12.10
  -7  -6  -1  113.19   11.60
   7  -6   1  115.19   12.50
  -7  -6  -1  126.89   11.40
  -7  -6  -1  119.49   11.30
   7  -6   1  124.69   13.00
  -7  -6  -1  113.99   10.40
   7  -6   1  110.19   12.70
   7   6   1  105.89   11.60
   7   6   1  111.89   12.00
  -7   6  -1  115.99   12.70
  -7   6  -1  135.69   13.10
  -7   6  -1  118.29   12.40
   7   6   1  106.39   11.90
   7   6   1  140.19   12.90
  -7   6  -1  114.89   13.00
   7   6   1  107.39   11.90
   7   6   1   99.39   12.00
  -7   6  -1  126.99   13.60
  -8  -6  -1   23.50    5.90
  -8  -6  -1   18.40    6.90
   8  -6   1   21.50    8.30
   8  -6   1   37.60    9.70
   8  -6   1   29.10    8.90
  -8  -6  -1   31.70    9.60
  -8  -6  -1   31.00    5.90
   8  -6   1   20.80    8.70
  -8  -6  -1   29.30    7.40
   8  -6   1   27.00    9.00
   8  -6   1   31.50    9.10
  -8   6  -1   27.60    9.20
   8   6   1   34.80    9.00
  -8   6  -1    6.00    9.60
   8   6   1   32.60    8.20
   8   6   1   28.40    9.60
   8   6   1   15.90    8.20
  -8   6  -1   28.90   10.10
   8   6   1   17.90    7.80
   8   6   1   10.60    7.60
  -9  -6  -1    9.80    5.70
   9  -6   1  -13.10    8.70
  -9  -6  -1  -13.80    6.60
  -9  -6  -1    3.90    6.00
  -9  -6  -1   -8.00    7.80
   9  -6   1   11.20    9.10
   9  -6   1   -5.20    9.10
   9   6   1    9.70    8.60
   9   6   1   10.40    8.10
  -9   6  -1    5.60    8.30
   9   6   1    0.20    8.70
  -9   6  -1   -7.40    8.70
   9   6   1   -0.20    8.50
  -9   6  -1   -0.60    8.60
  -9   6  -1  -14.60    9.60
  -9   6  -1    9.00    8.30
   9   6   1   -5.50    7.30
  10  -6   1   -8.00    8.70
 -10  -6  -1   -0.40    6.10
 -10  -6  -1   10.40    6.90
 -10  -6  -1   -6.00    8.00
  10  -6   1   -7.20    9.90
  10  -6   1   16.60    9.60
  10  -6   1    2.00    9.50
 -10  -6  -1    6.40    8.80
  10   6   1    9.20    9.10
 -10   6  -1    4.70   11.00
 -10   6  -1    3.70    9.50
 -10   6  -1    7.70    9.30
  10   6   1   -3.20    9.20
 -10   6  -1    4.90   10.00
  10   6   1   12.10    9.40
  10   6   1   -1.00   10.40
  10   6   1    3.10   10.20
 -10  -7   1   17.50    7.90
 -10  -7   1    5.60    5.40
  10  -7  -1    7.20    9.50
 -10  -7   1    8.50    4.90
  10  -7  -1  -16.80   11.00
  10  -7  -1    7.80   11.00
  10   7  -1    4.60    9.30
  10   7  -1    8.50   10.20
 -10   7   1    8.70   10.40
 -10   7   1   20.70   10.80
  10   7  -1   -5.50    7.70
  10   7  -1    1.20    9.70
  10   7  -1   -7.10    8.90
  -9  -7   1   -6.10    6.80
   9  -7  -1    5.30   10.10
  -9  -7   1   14.90    7.90
   9  -7  -1   15.00    9.80
   9  -7  -1   -4.10    7.90
   9  -7  -1   -3.30    8.20
  -9  -7   1    0.20    4.20
  -9  -7   1   -0.30    4.40
  -9   7   1   -7.20    9.50
   9   7  -1  -12.40    7.80
   9   7  -1   -4.90    7.10
   9   7  -1   -0.30    8.40
  -9   7   1    9.00    9.70
   9   7  -1   -2.50    7.80
  -9   7   1  -11.00    9.90
   9   7  -1   -1.50    8.80
  -9   7   1    3.80    8.10
   9   7  -1   -1.20    8.00
  -8  -7   1  105.89    8.20
  -8  -7   1  102.99    9.90
   8  -7  -1   94.49   11.50
  -8  -7   1   97.79    8.40
  -8  -7   1   85.49   10.00
   8  -7  -1   70.99   11.00
   8  -7  -1  107.09   12.30
   8  -7  -1  100.19   12.90
   8  -7  -1   95.09   12.80
   8   7  -1   88.49   11.80
   8   7  -1   78.59   11.10
  -8   7   1   92.99   12.80
   8   7  -1   70.09   10.90
   8   7  -1   85.09   10.60
  -8   7   1   96.99   11.90
  -8   7   1   73.19   11.90
  -8   7   1   94.59   12.80
   8   7  -1   91.59   10.70
   8   7  -1   98.09   11.40
  -8   7   1   67.69   11.10
   7  -7  -1  217.38   18.10
   7  -7  -1  225.18   17.90
  -7  -7   1  207.38   14.20
   7  -7  -1  243.48   18.10
  -7  -7   1  211.18   16.30
   7  -7  -1  173.98   17.60
  -7  -7   1  198.38   16.20
   7  -7  -1  240.38   19.30
   7  -7  -1  207.28   23.50
  -7  -7   1  212.28   16.60
  -7  -7   1  218.68   16.60
  -7   7   1  233.68   18.80
   7   7  -1  176.38   17.10
   7   7  -1  202.88   17.60
  -7   7   1  239.98   19.60
   7   7  -1  235.68   18.20
   7   7  -1  195.58   17.20
   7   7  -1  216.28   17.50
   7   7  -1  206.88   17.40
  -7   7   1  191.08   18.30
  -7   7   1  215.78   18.90
  -7   7   1  183.68   17.90
   6  -7  -1  373.26   25.10
  -6  -7   1  352.56   23.80
  -6  -7   1  360.06   23.90
   6  -7  -1  335.67   25.40
   6  -7  -1  401.86   25.40
  -6  -7   1  337.37   24.10
   6  -7  -1  378.96   24.90
  -6  -7   1  329.77   23.80
   6  -7  -1  318.67   24.90
   6  -7  -1  347.57   25.50
   6   7  -1  339.07   24.70
   6   7  -1  373.46   24.70
  -6   7   1  367.46   26.00
  -6   7   1  369.26   25.50
  -6   7   1  339.27   25.60
   6   7  -1  296.27   24.10
   6   7  -1  309.67   24.30
   6   7  -1  348.47   24.60
  -6   7   1  332.97   25.50
  -6   7   1  353.36   25.20
  -6   7   1  340.37   25.50
   5  -7  -1   81.89    9.00
   5  -7  -1   84.99    9.20
   5  -7  -1   92.79    9.80
   5  -7  -1   80.49    9.00
   5  -7  -1   87.69    9.40
   5  -7  -1   74.89    8.70
  -5  -7   1   89.09    8.10
  -5  -7   1   89.99    7.80
  -5  -7   1   72.89    7.70
  -5  -7   1   77.79    7.70
   5   7  -1   78.19    8.20
   5   7  -1  105.69    9.10
   5   7  -1   78.79    8.90
   5   7  -1   87.39    8.90
   5   7  -1   85.89    8.40
  -5   7   1  103.49    9.70
   5   7  -1   79.99    8.70
  -5   7   1   87.79    9.60
  -5   7   1   94.89    9.90
  -5   7   1   96.79    9.20
  -5   7   1   90.19   10.20
  -5   7   1   64.09    9.30
   4  -7  -1  806.62   53.59
   4  -7  -1  830.92   53.19
  -4  -7   1  770.12   52.79
   4  -7  -1  836.62   53.89
   4  -7  -1  850.21   53.59
   4  -7  -1  837.22   53.49
  -4  -7   1  836.72   52.79
  -4  -7   1  811.42   52.69
   4  -7  -1  779.62   53.29
   4   7  -1  753.72   52.99
   4   7  -1  838.32   53.29
  -4   7   1  886.81   54.09
  -4   7   1  866.11   53.89
  -4   7   1  865.61   53.89
   4   7  -1  716.23   52.79
   4   7  -1  833.52   53.29
  -4   7   1  865.81   53.89
   4   7  -1  875.01   53.09
  -4   7   1  845.62   53.49
   4   7  -1  890.41   53.09
   3  -7  -1   50.89    6.30
   3  -7  -1   60.09    6.40
  -3  -7   1   66.59    5.70
  -3  -7   1   51.49    5.00
  -3  -7   1   58.49    5.40
   3  -7  -1   59.69    6.50
   3  -7  -1   66.39    6.80
   3  -7  -1   57.59    6.50
   3  -7  -1   56.69    6.50
   3   7  -1   58.99    5.60
   3   7  -1   56.59    5.30
  -3   7   1   54.49    6.50
  -3   7   1   64.49    7.20
   3   7  -1   55.09    5.70
   3   7  -1   55.99    5.80
   3   7  -1   56.09    5.80
  -3   7   1   54.39    6.90
  -3   7   1   58.09    7.00
  -3   7   1   50.89    6.50
   2  -7  -1  530.85   34.20
  -2  -7   1  539.95   33.20
  -2  -7   1  519.95   33.10
   2  -7  -1  547.05   33.70
   2  -7  -1  544.65   33.80
   2  -7  -1  525.15   34.60
  -2  -7   1  507.35   33.00
   2  -7  -1  543.05   33.90
   2  -7  -1  567.84   33.60
  -2   7   1  469.15   33.90
   2   7  -1  464.35   33.20
  -2   7   1  550.74   34.00
   2   7  -1  534.95   33.30
  -2   7   1  567.24   33.80
   2   7  -1  455.15   33.30
  -2   7   1  503.45   34.00
  -2   7   1  553.64   34.30
   2   7  -1  499.45   33.30
   2   7  -1  467.75   33.40
  -1  -7   1    6.10    2.10
   1  -7  -1    1.20    3.10
   1  -7  -1    2.00    3.20
   1  -7  -1    1.60    3.50
   1  -7  -1    6.80    2.80
  -1  -7   1    6.90    2.50
   1  -7  -1    5.30    2.90
  -1  -7   1    2.30    2.10
   1  -7  -1   -2.00    2.90
  -1   7   1    5.60    3.10
  -1   7   1    2.70    3.00
   1   7  -1   -0.20    2.40
   1   7  -1    5.40    2.40
   1   7  -1    3.20    2.10
  -1   7   1    1.70    3.80
  -1   7   1    2.20    3.00
   1   7  -1    1.00    2.20
   1   7  -1    2.40    2.50
  -1   7   1    5.00    3.30
  -1   7   1    1.20    3.30
   1   7  -1    1.70    2.30
   0  -7   1  882.91   53.99
   0  -7  -1  895.21   54.29
   0  -7   1  869.41   54.09
   0  -7  -1  891.71   54.19
   0  -7  -1  898.21   53.99
   0  -7   1  879.91   54.09
   0  -7   1  868.31   53.99
   0  -7  -1  917.41   53.99
   0  -7  -1  871.21   54.29
   0   7  -1  768.72   54.19
   0   7   1  896.11   54.39
   0   7  -1  847.32   54.69
   0   7  -1  816.52   54.09
   0   7   1  777.92   54.29
   0   7  -1  870.11   54.59
   0   7   1  761.82   54.19
   0   7   1  782.32   54.39
   0   7  -1  881.91   54.09
  -1  -7  -1   57.29    4.60
  -1  -7  -1   48.00    5.00
  -1  -7  -1   48.00    4.80
  -1  -7  -1   53.59    4.70
   1  -7   1   47.40    4.90
   1  -7   1   62.99    5.10
   1  -7   1   55.09    5.20
   1  -7   1   58.39    5.40
   1  -7   1   51.79    5.50
  -1  -7  -1   56.49    5.30
   1  -7   1   52.09    4.70
  -1  -7  -1   56.39    5.30
  -1   7  -1   51.09    5.30
  -1   7  -1   48.60    5.20
   1   7   1   44.10    5.00
   1   7   1   46.80    5.10
  -1   7  -1   41.10    5.20
   1   7   1   47.40    5.20
  -1   7  -1   53.49    5.50
   1   7   1   47.10    5.40
  -1   7  -1   45.90    5.00
  -1   7  -1   63.29    5.60
   1   7   1   50.19    5.10
   1   7   1   57.99    5.30
   2  -7   1   45.00    4.70
  -2  -7  -1   41.70    4.10
  -2  -7  -1   51.39    5.50
  -2  -7  -1   43.60    4.70
   2  -7   1   41.20    5.00
   2  -7   1   51.69    5.30
  -2  -7  -1   49.90    5.10
  -2  -7  -1   48.50    4.90
  -2  -7  -1   45.40    4.00
   2  -7   1   50.59    5.00
   2  -7   1   52.79    5.10
  -2   7  -1   55.29    5.50
   2   7   1   42.60    4.90
  -2   7  -1   51.09    5.70
  -2   7  -1   46.00    5.90
  -2   7  -1   36.00    5.60
   2   7   1   57.89    5.50
   2   7   1   39.00    5.20
   2   7   1   41.90    5.00
  -2   7  -1   33.80    5.30
   2   7   1   39.80    5.10
   2   7   1   44.70    5.30
  -2   7  -1   40.20    5.30
   3  -7   1 1039.70   66.59
  -3  -7  -1 1042.20   66.29
   3  -7   1 1011.50   66.69
  -3  -7  -1 1056.19   66.49
   3  -7   1 1064.79   66.69
  -3  -7  -1 1036.60   66.29
   3  -7   1 1088.69   66.39
   3  -7   1 1045.50   66.59
  -3  -7  -1 1048.20   66.39
  -3  -7  -1 1052.19   65.69
  -3  -7  -1  985.30   65.59
   3  -7   1 1070.09   66.79
  -3   7  -1  913.11   66.59
   3   7   1  977.20   66.49
  -3   7  -1 1126.69   67.09
   3   7   1 1093.79   66.59
   3   7   1 1021.30   66.69
  -3   7  -1 1068.19   66.89
  -3   7  -1 1057.29   66.99
   3   7   1 1059.39   66.79
  -3   7  -1 1110.09   66.69
   4  -7   1  167.58   14.30
  -4  -7  -1  167.98   13.70
   4  -7   1  191.48   14.10
   4  -7   1  186.48   14.60
  -4  -7  -1  187.98   12.50
  -4  -7  -1  188.78   13.50
  -4  -7  -1  171.48   12.40
  -4  -7  -1  193.08   13.80
  -4  -7  -1  184.38   13.70
   4  -7   1  169.98   14.60
   4  -7   1  169.58   14.20
   4   7   1  199.88   14.50
   4   7   1  159.08   13.70
   4   7   1  196.98   14.60
  -4   7  -1  153.28   14.90
  -4   7  -1  194.78   14.90
   4   7   1  192.88   14.50
  -4   7  -1  211.18   15.30
  -4   7  -1  205.78   14.80
   4   7   1  205.78   14.30
   4   7   1  189.48   14.20
  -4   7  -1  182.78   14.90
  -4   7  -1  190.78   15.20
  -5  -7  -1   10.00    3.30
   5  -7   1    5.00    5.20
   5  -7   1   11.10    5.60
   5  -7   1   10.60    6.60
  -5  -7  -1   10.40    4.40
  -5  -7  -1   10.60    4.70
  -5  -7  -1    7.10    4.70
   5  -7   1   13.50    5.90
   5  -7   1   12.60    5.80
   5  -7   1    8.90    5.20
   5   7   1   12.50    5.50
  -5   7  -1    7.20    6.10
  -5   7  -1    4.60    6.30
   5   7   1   16.90    5.40
   5   7   1    9.90    5.10
  -5   7  -1    8.00    5.40
   5   7   1   10.90    5.60
   5   7   1   15.60    6.30
  -5   7  -1   18.10    6.70
  -5   7  -1    2.30    5.70
  -6  -7  -1   30.40    4.80
  -6  -7  -1   35.20    4.60
  -6  -7  -1   35.40    6.20
   6  -7   1   45.20    7.70
   6  -7   1   38.10    7.60
   6  -7   1   43.40    7.80
  -6  -7  -1   33.70    6.10
   6  -7   1   37.40    8.00
  -6  -7  -1   33.70    7.00
   6  -7   1   35.40    7.50
  -6  -7  -1   33.30    6.60
   6  -7   1   29.90    7.60
   6   7   1   37.70    7.00
   6   7   1   19.40    7.00
  -6   7  -1   35.00    7.70
   6   7   1   28.90    6.60
   6   7   1   32.10    6.70
   6   7   1   45.30    8.10
  -6   7  -1   47.90    7.80
  -6   7  -1   38.40    7.80
   6   7   1   37.10    7.60
  -6   7  -1   33.00    8.00
  -6   7  -1   27.80    8.20
  -6   7  -1   31.10    8.10
   7  -7   1   23.00    7.50
  -7  -7  -1   17.30    6.80
  -7  -7  -1   35.10    5.40
   7  -7   1   28.30    8.80
  -7  -7  -1   36.90    5.20
   7  -7   1   18.30    8.50
  -7  -7  -1   29.50    6.40
   7  -7   1   36.30    8.70
   7  -7   1   29.00    7.90
   7  -7   1   42.90    8.30
  -7   7  -1   35.50    9.40
   7   7   1   32.00    7.90
  -7   7  -1   40.70    9.40
   7   7   1   33.20    7.80
  -7   7  -1   30.50    9.30
  -7   7  -1   30.30    8.60
  -7   7  -1   15.10    8.00
  -7   7  -1   41.80    8.20
   7   7   1   29.30    8.00
   7   7   1   28.50    9.40
  -8  -7  -1   11.70    7.60
   8  -7   1   11.80    8.40
  -8  -7  -1   15.90    5.40
   8  -7   1   15.40    8.40
  -8  -7  -1    9.10    5.30
   8  -7   1   12.80    8.20
   8  -7   1    8.00    5.80
   8  -7   1   28.80    9.50
  -8  -7  -1    1.00    7.10
   8   7   1    5.10    8.60
   8   7   1    0.40    7.80
   8   7   1   17.70    7.50
   8   7   1   18.40    7.60
   8   7   1   11.70    7.40
  -8   7  -1   -1.60    8.60
  -8   7  -1   19.60    9.90
  -9  -7  -1    9.40    7.80
   9  -7   1    7.20   10.30
  -9  -7  -1   12.30    5.30
   9  -7   1   12.40    8.60
   9  -7   1    9.30    9.40
   9  -7   1   -1.40   10.10
  -9  -7  -1    1.20    7.70
  -9  -7  -1   11.00    6.00
  -9   7  -1   -6.80    8.70
   9   7   1   20.10    8.20
  -9   7  -1   18.80   10.10
   9   7   1   14.80   10.20
   9   7   1   22.50    8.90
  -9   7  -1    2.60    8.70
   9   7   1    9.60    8.10
  -9   7  -1   -2.90   10.20
   9   7   1    9.80    9.00
 -10  -7  -1   -1.80    6.00
 -10  -7  -1   -2.90    5.60
 -10  -7  -1    2.80    8.20
 -10  -7  -1   17.40    8.90
  10  -7   1  -18.00    9.40
  10  -7   1  -14.70   10.40
  10  -7   1   -0.30    9.70
 -10   7  -1    5.80    9.90
  10   7   1   -2.80    9.70
  10   7   1    3.50    8.80
  10   7   1    0.20   10.70
  10   7   1    6.30    9.00
  10   7   1   -3.40    9.90
 -10   7  -1  -18.20   11.10
 -10   7  -1   -4.10   10.30
 -10   7  -1    3.00    9.70
  10  -8  -1   66.79   13.00
  10  -8  -1   68.29   12.80
 -10  -8   1   53.19    9.60
  10  -8  -1   72.79   13.40
  10   8  -1   61.09   11.50
  10   8  -1   62.09   11.30
 -10   8   1   49.20   13.60
  10   8  -1   73.29   15.40
 -10   8   1   60.09   13.20
  10   8  -1   87.59   12.90
 -10   8   1   49.30   12.70
  10   8  -1   65.79   12.10
   9  -8  -1   11.90   10.10
   9  -8  -1    5.60    9.90
   9  -8  -1  -17.10    9.80
   9  -8  -1   11.00    8.50
  -9  -8   1    9.40    7.00
  -9  -8   1    5.20    6.90
   9   8  -1   12.00    7.20
   9   8  -1   18.10    9.00
   9   8  -1   -2.20    8.00
  -9   8   1   19.10    8.70
   9   8  -1    3.90    8.20
  -9   8   1    5.50    9.00
  -9   8   1   17.40   10.70
  -9   8   1   16.00   11.40
   9   8  -1   -5.90    9.00
   9   8  -1    0.90    8.60
   8  -8  -1    3.60    9.30
  -8  -8   1    0.80    6.10
   8  -8  -1   -4.40    9.80
   8  -8  -1   -2.70    7.40
  -8  -8   1    1.00    5.60
   8  -8  -1  -26.00    8.10
  -8   8   1   -5.20    8.70
  -8   8   1   -2.80    9.60
   8   8  -1   -1.80    7.50
   8   8  -1   -1.80    7.30
   8   8  -1   -1.30    6.20
  -8   8   1    7.60    7.60
  -8   8   1   -6.10    9.40
   8   8  -1    1.80    8.30
   8   8  -1   -6.80    7.50
  -8   8   1    1.90    8.20
   8   8  -1    3.70    6.90
  -7  -8   1   -5.10    5.20
   7  -8  -1    2.40    7.70
   7  -8  -1    3.40    7.50
  -7  -8   1    4.60    5.40
   7  -8  -1   -6.10    6.70
  -7  -8   1    4.70    5.30
   7  -8  -1    5.40    7.60
   7  -8  -1    7.60    8.10
   7  -8  -1    0.50    7.10
  -7  -8   1    6.70    5.30
  -7   8   1    4.90    7.90
   7   8  -1    0.80    5.80
  -7   8   1   10.90    7.70
  -7   8   1   -0.40    6.70
   7   8  -1   -8.40    6.20
   7   8  -1    2.10    7.10
   7   8  -1    8.50    6.50
  -7   8   1  -16.50    7.20
  -7   8   1    3.70    8.20
   7   8  -1  -13.10    5.80
  -7   8   1   -8.10    9.70
   7   8  -1    2.90    6.60
   6  -8  -1   75.49    9.30
   6  -8  -1   64.49    8.70
   6  -8  -1   56.79    8.50
   6  -8  -1   82.09    9.50
  -6  -8   1   73.69    7.30
  -6  -8   1   59.29    7.20
  -6  -8   1   67.49    7.60
   6  -8  -1   63.29   10.10
  -6  -8   1   53.99    7.10
   6  -8  -1   64.89    8.70
  -6   8   1   53.69    9.70
   6   8  -1   78.69    8.70
  -6   8   1   80.49    9.80
  -6   8   1   41.60    8.80
   6   8  -1   69.89    8.60
  -6   8   1   68.59    9.70
  -6   8   1   58.39    9.50
   6   8  -1   70.39    8.70
   6   8  -1   59.09    7.70
  -6   8   1   72.09    9.60
  -5  -8   1   16.90    4.50
   5  -8  -1   20.20    7.00
   5  -8  -1   38.70    6.80
   5  -8  -1   20.50    6.40
   5  -8  -1   21.30    6.50
  -5  -8   1   24.20    4.80
  -5  -8   1   25.70    5.10
   5  -8  -1   14.20    5.90
  -5  -8   1   19.50    4.40
   5  -8  -1   20.60    6.00
   5   8  -1   27.90    5.50
   5   8  -1   24.50    5.70
  -5   8   1   37.40    6.60
   5   8  -1   15.20    5.50
  -5   8   1   29.40    7.30
  -5   8   1   20.10    6.70
  -5   8   1   26.10    7.00
  -5   8   1   20.10    6.60
   5   8  -1   24.00    5.10
  -5   8   1   18.40    6.90
   5   8  -1   20.10    5.60
   4  -8  -1  139.79   12.60
  -4  -8   1  133.89   10.80
   4  -8  -1  134.19   13.00
   4  -8  -1  151.98   12.50
   4  -8  -1  148.79   12.20
   4  -8  -1  150.98   12.70
  -4  -8   1  136.59   10.70
  -4  -8   1  136.89   10.80
  -4  -8   1  139.69   11.10
   4  -8  -1  143.79   12.00
   4   8  -1  138.99   11.90
   4   8  -1  160.98   14.40
   4   8  -1  135.49   11.30
  -4   8   1  144.49   12.30
  -4   8   1  157.58   12.90
  -4   8   1  155.28   12.80
  -4   8   1  151.78   13.80
   4   8  -1  118.79   11.60
  -4   8   1  158.88   13.50
   4   8  -1  156.78   11.90
   4   8  -1  145.79   11.90
  -4   8   1  146.79   13.50
   3  -8  -1   85.09    8.30
  -3  -8   1   85.19    7.00
   3  -8  -1   89.39    8.20
   3  -8  -1   74.79    8.00
   3  -8  -1   92.89    8.20
  -3  -8   1   84.49    7.40
  -3  -8   1   83.59    7.00
   3  -8  -1   89.69    8.60
  -3   8   1   92.69    8.80
  -3   8   1   70.39    8.00
   3   8  -1   76.49    7.90
   3   8  -1   76.89    7.50
  -3   8   1   65.69    8.40
  -3   8   1  100.99    8.50
  -3   8   1   74.59    8.80
  -3   8   1   89.49    8.50
   3   8  -1   77.89    7.80
   3   8  -1   90.29    7.90
   3   8  -1   77.29    7.40
   3   8  -1   80.19    7.80
  -2  -8   1   66.99    6.00
   2  -8  -1   73.09    7.40
   2  -8  -1   80.19    7.10
   2  -8  -1   79.39    7.00
   2  -8  -1   77.39    6.90
  -2  -8   1   66.09    6.00
  -2  -8   1   75.59    6.50
   2  -8  -1   71.19    7.10
   2  -8  -1   74.69    7.40
   2   8  -1   80.49    6.70
   2   8  -1   70.49    6.80
   2   8  -1   66.69    6.70
  -2   8   1   63.69    7.30
  -2   8   1   55.69    7.10
  -2   8   1   76.19    7.30
  -2   8   1   66.69    7.30
   2   8  -1   77.09    6.80
   2   8  -1   68.99    7.00
  -2   8   1   80.29    7.80
  -2   8   1   81.79    7.60
   1  -8  -1  318.67   21.50
   1  -8  -1  312.97   21.10
   1  -8  -1  300.87   21.30
   1  -8  -1  332.67   23.90
  -1  -8   1  317.27   20.80
  -1  -8   1  335.47   21.00
   1  -8  -1  324.27   21.10
  -1   8   1  339.37   21.60
  -1   8   1  290.77   21.40
   1   8  -1  305.77   21.10
   1   8  -1  319.47   21.20
   1   8  -1  349.07   21.10
  -1   8   1  331.07   21.90
  -1   8   1  304.37   21.70
   1   8  -1  308.97   21.10
   1   8  -1  334.47   21.10
  -1   8   1  312.97   21.50
   0  -8  -1  632.64   38.50
   0  -8   1  617.34   38.70
   0  -8   1  602.94   38.60
   0  -8  -1  612.44   38.90
   0  -8   1  614.44   38.60
   0  -8  -1  610.14   38.90
   0  -8  -1  600.44   38.80
   0  -8   1  615.64   39.00
   0  -8  -1  612.34   38.50
   0  -8  -1  612.34   39.00
   0   8  -1  652.53   38.80
   0   8   1  620.24   39.10
   0   8   1  609.74   39.20
   0   8  -1  581.44   38.80
   0   8  -1  617.04   38.80
   0   8  -1  535.75   38.70
   0   8   1  544.55   38.90
   0   8   1  681.43   39.10
   0   8   1  554.24   39.00
   0   8   1  571.54   39.00
   0   8  -1  591.34   38.90
   0   8  -1  621.74   39.00
   1  -8   1  451.25   28.80
   1  -8   1  430.96   29.20
  -1  -8  -1  434.86   28.70
  -1  -8  -1  458.05   28.10
  -1  -8  -1  444.36   28.60
   1  -8   1  458.65   28.30
  -1  -8  -1  429.46   28.00
  -1  -8  -1  448.96   28.80
  -1  -8  -1  437.86   28.70
   1  -8   1  431.26   28.60
   1  -8   1  425.96   28.70
   1  -8   1  442.66   28.10
  -1   8  -1  448.96   29.00
   1   8   1  420.06   29.00
  -1   8  -1  410.06   28.80
  -1   8  -1  480.75   29.10
   1   8   1  404.66   28.90
  -1   8  -1  415.66   28.90
   1   8   1  460.45   29.10
  -1   8  -1  472.15   28.90
  -1   8  -1  451.05   29.10
   1   8   1  447.96   28.90
   2  -8   1   62.69    5.30
   2  -8   1   56.19    5.50
  -2  -8  -1   46.90    5.60
   2  -8   1   59.49    5.90
  -2  -8  -1   49.60    5.40
   2  -8   1   53.09    5.70
  -2  -8  -1   50.69    4.40
   2  -8   1   47.20    5.90
  -2  -8  -1   58.99    5.20
  -2  -8  -1   57.89    5.40
   2   8   1   47.10    5.40
  -2   8  -1   38.30    5.80
  -2   8  -1   64.79    6.50
   2   8   1   47.80    5.80
  -2   8  -1   34.70    5.40
  -2   8  -1   54.69    6.50
   2   8   1   56.79    6.00
   2   8   1   51.89    5.90
  -2   8  -1   57.29    6.20
  -2   8  -1   59.49    6.00
   2   8   1   45.80    5.70
   2   8   1   56.69    5.80
  -3  -8  -1  187.18   13.50
  -3  -8  -1  179.48   13.40
   3  -8   1  177.88   13.60
   3  -8   1  175.98   14.20
   3  -8   1  179.68   13.30
  -3  -8  -1  174.28   13.00
   3  -8   1  189.08   14.00
   3  -8   1  191.38   13.70
  -3  -8  -1  170.48   13.10
   3  -8   1  193.98   14.20
  -3   8  -1  163.18   14.30
  -3   8  -1  202.08   14.50
  -3   8  -1  197.08   13.80
  -3   8  -1  168.48   14.20
   3   8   1  179.18   14.30
   3   8   1  200.18   14.10
   3   8   1  189.88   14.00
   3   8   1  153.98   13.40
   3   8   1  204.68   14.00
   3   8   1  166.48   13.80
  -3   8  -1  187.48   14.00
  -3   8  -1  190.88   14.70
   4  -8   1  340.27   23.70
  -4  -8  -1  325.27   22.90
  -4  -8  -1  327.67   22.80
   4  -8   1  355.26   24.00
   4  -8   1  349.67   23.50
   4  -8   1  349.96   23.80
  -4  -8  -1  321.47   21.60
  -4  -8  -1  335.17   23.30
   4  -8   1  354.06   23.30
   4  -8   1  333.17   23.90
  -4  -8  -1  332.27   21.50
  -4  -8  -1  340.07   22.90
  -4   8  -1  353.56   24.00
   4   8   1  356.96   23.80
   4   8   1  344.27   23.50
   4   8   1  298.17   23.30
   4   8   1  365.76   23.50
  -4   8  -1  325.97   24.00
   4   8   1  335.47   23.70
  -4   8  -1  356.86   24.70
  -4   8  -1  356.06   23.60
  -4   8  -1  375.96   24.50
  -4   8  -1  302.27   23.80
  -5  -8  -1   24.70    5.70
   5  -8   1   26.90    6.60
   5  -8   1   31.90    6.80
  -5  -8  -1   26.00    5.10
   5  -8   1   29.40    6.20
  -5  -8  -1   33.60    5.90
  -5  -8  -1   26.40    3.20
  -5  -8  -1   30.90    3.40
  -5  -8  -1   23.20    5.30
   5  -8   1   32.00    6.50
   5  -8   1   30.40    6.90
   5  -8   1   37.40    6.70
  -5   8  -1   42.20    7.40
  -5   8  -1   35.30    6.70
   5   8   1   28.50    6.00
   5   8   1   34.60    7.10
   5   8   1   25.10    6.30
  -5   8  -1   19.20    7.10
   5   8   1   27.20    6.30
   5   8   1   27.60    6.80
  -5   8  -1   40.60    8.00
   5   8   1   31.40    6.20
  -5   8  -1   26.90    6.80
  -6  -8  -1   58.19    7.10
   6  -8   1   54.19    8.40
  -6  -8  -1   46.90    6.90
   6  -8   1   64.79    8.70
  -6  -8  -1   56.29    7.40
   6  -8   1   70.39    9.10
  -6  -8  -1   44.30    5.00
   6  -8   1   57.69    8.20
   6  -8   1   59.49    8.60
  -6  -8  -1   46.60    7.10
   6  -8   1   55.99    8.40
  -6   8  -1   42.90    8.90
  -6   8  -1   37.70    8.60
   6   8   1   40.80    7.90
   6   8   1   49.20    7.70
   6   8   1   40.90    8.00
  -6   8  -1   39.20    8.50
  -6   8  -1   56.19    8.80
  -6   8  -1   61.39    8.60
   6   8   1   57.99    8.50
  -6   8  -1   68.99   10.00
   6   8   1   51.79    8.30
   6   8   1   52.89    8.90
   7  -8   1   17.50    8.00
   7  -8   1   26.70    9.20
   7  -8   1   17.80    8.60
  -7  -8  -1   27.70    6.80
  -7  -8  -1   22.80    4.40
   7  -8   1   25.10    8.50
   7  -8   1   22.80    8.60
   7  -8   1   39.30    7.90
  -7   8  -1   28.90   13.90
  -7   8  -1   25.10    8.60
   7   8   1   13.60    7.50
  -7   8  -1   30.10    7.90
  -7   8  -1   11.10    9.00
   7   8   1   19.90    7.50
  -7   8  -1   22.40    8.50
   7   8   1   29.70    7.40
  -7   8  -1   18.20    8.60
   7   8   1   17.60    7.00
   8  -8   1    0.20    8.10
  -8  -8  -1    5.50    4.50
  -8  -8  -1    6.40    7.90
  -8  -8  -1    4.20    4.00
   8  -8   1    7.90    7.50
  -8  -8  -1   11.90    6.70
   8  -8   1   -7.50    8.50
  -8   8  -1    3.90    8.60
   8   8   1    2.80    7.70
   8   8   1   -9.50    6.40
   8   8   1   -2.40    7.90
   8   8   1    6.00    7.70
   8   8   1  -12.40    7.70
  -8   8  -1    4.70    8.60
  -8   8  -1    1.20    9.40
   9  -8   1    6.50    8.20
  -9  -8  -1    1.30    4.50
   9  -8   1    3.70    9.30
   9  -8   1   -7.90    9.30
   9   8   1   -2.10    9.20
   9   8   1    9.80    8.80
   9   8   1   24.00   15.70
   9   8   1   -0.60    8.20
  -9   8  -1   -4.70   11.90
   9   8   1    8.80    9.10
  -9   8  -1    8.30    9.30
  -9   8  -1   12.90    9.50
 -10  -8  -1   33.00    8.70
  10  -8   1   39.20   11.60
  10  -8   1   21.10    9.80
  10  -8   1   30.70   12.30
  10   8   1   25.90    9.00
  10   8   1   28.10   10.40
 -10   8  -1   45.60   12.00
 -10   8  -1   23.30   12.80
  10   8   1   29.90   11.10
 -10   8  -1   36.10   11.60
 -10   8  -1   43.00   12.70
  10   8   1   22.90   10.30
  10   8   1    9.00    9.70
  10  -9  -1    3.50   10.10
 -10  -9   1   -1.50    7.20
  10  -9  -1    6.50   10.90
 -10  -9   1    4.30    7.40
  10  -9  -1    3.10   11.40
 -10   9   1   -5.00   11.90
  10   9  -1    2.30    8.50
  10   9  -1   -5.10    9.50
  10   9  -1   10.70    7.60
  10   9  -1    4.60    8.80
 -10   9   1   -9.50   11.30
 -10   9   1    2.70   10.80
  10   9  -1   -2.00    9.90
  -9  -9   1   10.40    6.50
   9  -9  -1   -3.70    8.90
   9  -9  -1   16.10   10.30
  -9  -9   1    4.90    6.50
   9  -9  -1   11.40   10.30
   9   9  -1   24.10    9.80
   9   9  -1   20.90    8.20
  -9   9   1   19.60   10.20
   9   9  -1   10.30    7.60
  -9   9   1   40.80   13.40
  -9   9   1    6.50   11.00
  -9   9   1   27.30    9.60
   9   9  -1   12.00    8.80
   9   9  -1   17.80    8.90
   8  -9  -1   -1.30    8.70
  -8  -9   1   -0.30    5.30
  -8  -9   1    0.80    6.00
   8  -9  -1   20.40    9.40
   8  -9  -1    1.80    8.00
   8  -9  -1    5.80    8.80
  -8  -9   1   -0.30    5.60
   8   9  -1   11.30    8.00
   8   9  -1   -0.50    7.80
  -8   9   1    8.50    8.60
  -8   9   1   21.50    8.30
   8   9  -1    5.00    7.20
  -8   9   1    1.20    9.80
   8   9  -1    2.20    6.20
   8   9  -1    1.40    7.40
   8   9  -1    9.00    7.20
  -8   9   1   12.10   11.10
  -8   9   1   11.40    9.30
  -7  -9   1   11.90    5.80
  -7  -9   1   18.20    5.70
   7  -9  -1    5.80    7.30
   7  -9  -1   17.20    7.90
   7  -9  -1   13.90    7.40
   7  -9  -1   20.20    7.70
   7  -9  -1   14.90    8.60
   7  -9  -1    4.70    7.70
  -7  -9   1   12.00    5.30
  -7   9   1    7.30    7.50
  -7   9   1   18.20    9.70
   7   9  -1   10.40    6.40
  -7   9   1   19.70    8.10
  -7   9   1   11.90    9.50
  -7   9   1   15.60    7.90
   7   9  -1   13.10    7.10
   7   9  -1   28.80    7.00
   7   9  -1    6.00    5.80
   7   9  -1   18.40    7.20
  -7   9   1   23.60   13.80
   6  -9  -1  432.96   28.10
   6  -9  -1  383.66   27.60
   6  -9  -1  396.36   28.10
  -6  -9   1  373.96   26.10
  -6  -9   1  372.26   26.10
   6  -9  -1  386.26   28.00
  -6  -9   1  377.86   26.30
   6  -9  -1  387.86   27.90
   6   9  -1  409.06   27.50
   6   9  -1  391.46   27.00
  -6   9   1  450.45   29.50
   6   9  -1  388.46   27.10
  -6   9   1  416.16   29.10
  -6   9   1  387.86   28.40
   6   9  -1  342.97   27.20
  -6   9   1  361.86   27.80
  -6   9   1  380.36   28.20
  -6   9   1  347.27   28.80
  -5  -9   1   73.69    7.60
   5  -9  -1   92.29    9.90
   5  -9  -1   94.29    9.50
  -5  -9   1   87.39    7.50
   5  -9  -1   77.09    9.10
  -5  -9   1   75.39    7.30
   5  -9  -1   96.09    9.70
   5  -9  -1   85.29    9.00
  -5  -9   1   72.29    7.40
   5  -9  -1   86.69    9.60
   5   9  -1   72.99    8.30
   5   9  -1   67.59    8.30
  -5   9   1   70.59    9.70
  -5   9   1   63.49    9.50
   5   9  -1   78.59    8.60
   5   9  -1   95.89    9.00
  -5   9   1   86.29    9.80
  -5   9   1   87.69   10.80
   5   9  -1   82.19    8.40
   5   9  -1   69.09    7.90
  -5   9   1   95.59   10.50
  -5   9   1   70.89    9.70
  -4  -9   1  409.36   27.70
   4  -9  -1  461.55   29.70
   4  -9  -1  433.76   29.20
   4  -9  -1  418.06   28.70
  -4  -9   1  419.76   28.00
   4  -9  -1  414.66   28.80
   4  -9  -1  437.36   30.20
  -4  -9   1  399.96   27.80
   4  -9  -1  429.36   29.00
   4   9  -1  399.66   28.60
   4   9  -1  389.86   28.80
   4   9  -1  434.56   28.60
   4   9  -1  453.15   28.50
  -4   9   1  417.76   29.60
  -4   9   1  427.46   29.90
  -4   9   1  470.05   30.00
  -4   9   1  456.65   29.60
   4   9  -1  443.26   28.60
   4   9  -1  389.46   28.20
  -4   9   1  404.86   29.10
  -4   9   1  467.05   30.00
   3  -9  -1   45.70    6.50
  -3  -9   1   27.90    6.40
   3  -9  -1   32.70    5.80
   3  -9  -1   37.20    6.00
   3  -9  -1   43.40    6.20
  -3  -9   1   35.70    4.60
   3  -9  -1   43.20    5.80
  -3  -9   1   39.70    4.30
   3  -9  -1   42.20    6.00
  -3   9   1   40.50    6.10
   3   9  -1   54.19    5.20
   3   9  -1   32.80    4.80
   3   9  -1   32.80    5.00
  -3   9   1   54.89    7.00
  -3   9   1   58.89    7.80
  -3   9   1   40.10    6.90
  -3   9   1   31.00    6.90
   3   9  -1   32.50    5.30
   3   9  -1   39.00    5.20
   3   9  -1   41.80    5.40
  -3   9   1   43.80    6.90
   2  -9  -1  402.86   26.30
   2  -9  -1  402.26   26.50
  -2  -9   1  401.86   25.80
  -2  -9   1  391.06   25.60
   2  -9  -1  407.96   26.10
   2  -9  -1  396.66   26.40
   2  -9  -1  397.36   26.50
   2  -9  -1  402.56   26.70
  -2  -9   1  395.96   25.60
  -2   9   1  420.16   26.90
  -2   9   1  346.87   26.50
   2   9  -1  354.26   26.10
  -2   9   1  429.46   27.10
   2   9  -1  403.46   25.90
   2   9  -1  416.06   26.10
   2   9  -1  364.46   26.10
   2   9  -1  409.56   26.10
  -2   9   1  411.66   27.30
  -2   9   1  347.57   26.50
  -2   9   1  423.46   27.10
   1  -9  -1   -3.00    3.60
  -1  -9   1   -1.30    2.80
   1  -9  -1    4.80    3.00
   1  -9  -1    3.00    3.80
   1  -9  -1    0.80    3.20
   1  -9  -1   -2.70    3.50
  -1  -9   1    0.40    2.60
  -1  -9   1   -0.10    2.60
  -1   9   1   -4.00    4.00
   1   9  -1   -0.50    3.20
   1   9  -1    1.80    3.30
  -1   9   1    2.10    4.00
  -1   9   1   -3.40    4.20
   1   9  -1    1.40    3.10
  -1   9   1    1.80    4.10
   1   9  -1   -1.90    2.90
   1   9  -1    2.20    3.10
  -1   9   1    0.10    4.60
   1   9  -1   -1.60    3.00
   0  -9  -1  621.44   40.20
   0  -9  -1  656.13   39.70
   0  -9   1  609.34   40.40
   0  -9   1  574.44   39.90
   0  -9  -1  621.54   40.20
   0  -9  -1  609.74   40.90
   0  -9   1  619.24   39.90
   0  -9  -1  609.74   40.10
   0  -9   1  635.14   40.00
   0  -9  -1  648.34   39.70
   0   9   1  601.74   40.50
   0   9  -1  570.84   40.10
   0   9   1  631.04   40.70
   0   9   1  701.73   40.50
   0   9  -1  612.54   40.30
   0   9  -1  552.14   40.00
   0   9   1  635.24   40.70
   0   9  -1  640.44   40.30
   0   9   1  715.83   40.70
   0   9   1  551.04   40.30
   0   9  -1  644.54   40.40
   0   9  -1  688.13   40.20
   1  -9   1  427.96   28.70
  -1  -9  -1  445.76   28.90
   1  -9   1  403.66   28.00
  -1  -9  -1  444.76   28.70
  -1  -9  -1  444.16   28.70
   1  -9   1  422.06   28.70
   1  -9   1  443.46   28.70
   1  -9   1  442.86   27.90
   1  -9   1  432.46   28.80
  -1  -9  -1  444.56   28.60
  -1  -9  -1  456.85   27.80
  -1  -9  -1  437.26   27.80
   1   9   1  498.05   29.10
   1   9   1  435.96   29.10
  -1   9  -1  444.56   29.20
  -1   9  -1  484.25   29.20
   1   9   1  375.66   28.70
   1   9   1  464.15   29.20
   1   9   1  472.95   29.10
  -1   9  -1  381.66   28.80
  -1   9  -1  472.95   28.90
  -1   9  -1  422.56   28.90
  -1   9  -1  427.06   29.30
   1   9   1  432.46   29.00
  -2  -9  -1   41.40    5.10
   2  -9   1   41.60    5.40
  -2  -9  -1   37.20    4.80
   2  -9   1   37.80    5.00
  -2  -9  -1   38.90    4.70
   2  -9   1   49.00    5.00
   2  -9   1   39.70    5.60
  -2  -9  -1   41.70    5.00
   2  -9   1   39.80    4.50
   2   9   1   37.10    5.60
  -2   9  -1   47.00    6.30
   2   9   1   36.50    5.40
  -2   9  -1   35.70    5.70
   2   9   1   36.60    5.50
  -2   9  -1   58.99    6.10
   2   9   1   49.80    6.00
  -2   9  -1   32.00    6.00
  -2   9  -1   37.20    6.00
   2   9   1   34.10    5.30
  -2   9  -1   37.90    5.80
   2   9   1   40.50    5.10
   3  -9   1   43.70    6.20
  -3  -9  -1   47.20    6.10
   3  -9   1   48.10    6.50
   3  -9   1   51.69    6.00
   3  -9   1   54.19    6.60
   3  -9   1   60.19    6.40
   3  -9   1   55.59    6.40
  -3  -9  -1   50.19    5.80
  -3  -9  -1   50.99    5.70
  -3  -9  -1   57.19    6.00
   3   9   1   58.99    6.40
   3   9   1   58.49    6.60
  -3   9  -1   61.69    7.20
  -3   9  -1   66.09    7.30
  -3   9  -1   60.39    7.40
  -3   9  -1   45.40    7.20
  -3   9  -1   45.40    7.00
   3   9   1   59.59    6.90
  -3   9  -1   49.50    6.70
   3   9   1   54.69    7.00
   3   9   1   62.29    7.00
   3   9   1   56.29    6.20
   4  -9   1  209.18   15.90
  -4  -9  -1  205.18   15.20
   4  -9   1  196.78   15.90
   4  -9   1  211.68   16.40
  -4  -9  -1  210.18   15.30
   4  -9   1  213.28   15.50
  -4  -9  -1  196.18   14.80
   4  -9   1  193.18   15.90
  -4  -9  -1  205.58   14.80
   4  -9   1  216.98   16.10
  -4   9  -1  208.68   16.50
  -4   9  -1  247.58   17.20
  -4   9  -1  219.98   16.60
  -4   9  -1  198.68   17.00
   4   9   1  192.58   15.40
  -4   9  -1  215.08   16.40
   4   9   1  203.58   15.90
   4   9   1  169.98   15.30
   4   9   1  223.48   16.60
  -4   9  -1  213.88   16.70
   4   9   1  184.28   15.90
   4   9   1  213.18   15.90
   5  -9   1   49.10    7.30
  -5  -9  -1   52.99    6.40
  -5  -9  -1   41.10    6.50
   5  -9   1   50.59    7.70
  -5  -9  -1   45.30    6.40
  -5  -9  -1   58.49    6.80
   5  -9   1   50.59    7.80
   5  -9   1   37.00    7.00
   5  -9   1   44.80    8.00
   5  -9   1   57.69    8.50
   5   9   1   58.39    7.80
   5   9   1   54.99    7.70
  -5   9  -1   53.39    8.40
   5   9   1   49.30    8.00
  -5   9  -1   48.40    7.90
   5   9   1   43.20    6.80
   5   9   1   55.89    7.80
  -5   9  -1   50.59    9.00
  -5   9  -1   48.30    8.90
  -5   9  -1   50.99    8.70
   5   9   1   64.99    7.90
  -5   9  -1   41.10    8.70
   6  -9   1  125.39   12.00
  -6  -9  -1   95.29   10.20
   6  -9   1  110.19   11.40
  -6  -9  -1  114.79   10.90
   6  -9   1   92.19   11.50
  -6  -9  -1  110.29   10.50
  -6  -9  -1  103.59    9.90
   6  -9   1  104.99   11.10
   6  -9   1  113.79   11.90
   6   9   1  104.89   10.80
   6   9   1  105.79   11.50
   6   9   1   93.89   10.80
   6   9   1   83.89   10.90
  -6   9  -1  117.79   12.30
  -6   9  -1  130.59   13.30
   6   9   1   84.99   10.40
  -6   9  -1  112.09   12.20
  -6   9  -1   93.59   12.00
  -6   9  -1  120.09   12.50
   6   9   1  109.19   11.70
  -7  -9  -1   61.49    7.80
   7  -9   1   50.69    9.30
  -7  -9  -1   47.50    7.90
   7  -9   1   69.59   10.50
   7  -9   1   36.10   13.00
   7  -9   1   39.70    8.40
  -7  -9  -1   68.59    8.50
   7   9   1   55.49    9.10
  -7   9  -1   47.70   11.80
   7   9   1   47.10    9.30
  -7   9  -1   69.19   10.60
  -7   9  -1   55.19   11.90
   7   9   1   57.99    8.70
  -7   9  -1   61.39    9.70
   7   9   1   57.89    9.40
   7   9   1   49.20    9.00
  -7   9  -1   66.19   10.00
  -8  -9  -1   10.40    6.60
  -8  -9  -1    9.20    6.70
  -8  -9  -1   18.10    3.50
   8  -9   1    9.00    9.30
   8  -9   1    1.50    7.90
   8  -9   1   22.80    9.30
  -8  -9  -1   13.80    4.40
   8   9   1   12.20    7.50
   8   9   1   13.20    7.80
  -8   9  -1   -1.20    9.00
  -8   9  -1    8.40    9.40
   8   9   1   13.10    8.10
  -8   9  -1    8.30    8.50
   8   9   1   13.30    8.60
   8   9   1   12.60    8.10
   8   9   1   24.90    8.60
  -9  -9  -1   10.00    5.10
   9  -9   1   -3.10    9.40
  -9  -9  -1   12.00    5.60
  -9  -9  -1   -0.40    7.00
  -9  -9  -1    9.70    7.30
   9  -9   1   10.30    8.70
   9  -9   1   12.70   10.50
  -9   9  -1   15.70   10.30
   9   9   1   16.30    8.10
   9   9   1   16.80    8.10
   9   9   1    7.40    9.30
  -9   9  -1   15.10   11.50
   9   9   1    8.80    8.70
   9   9   1   14.50    9.50
  -9   9  -1    2.90    9.70
  -9 -10   1    4.90    6.30
  -9 -10   1   11.70    6.40
   9 -10  -1   18.50   10.10
   9 -10  -1   -1.20    9.80
   9 -10  -1   11.10    9.90
  -9  10   1   -2.40    9.50
  -9  10   1   25.90   10.00
   9  10  -1    3.20    7.90
   9  10  -1   -7.30    7.70
  -9  10   1    6.70   11.30
  -9  10   1   14.60   10.90
   9  10  -1    3.60    7.50
   9  10  -1   22.20    9.80
   9  10  -1    0.30    8.30
   8 -10  -1   31.90    9.70
  -8 -10   1   31.10    6.70
   8 -10  -1   29.60    9.70
   8 -10  -1   41.90   10.60
  -8 -10   1   27.20    6.60
   8  10  -1   24.00    9.30
   8  10  -1   30.50    7.50
  -8  10   1   21.10    9.80
  -8  10   1   34.60   11.50
   8  10  -1    9.20    7.80
   8  10  -1   32.00    8.30
   8  10  -1   33.10    8.00
   8  10  -1   22.40    9.90
  -8  10   1   34.60   10.60
  -8  10   1   32.30   10.70
  -8  10   1   29.20   11.10
   7 -10  -1   20.20    8.10
  -7 -10   1    6.60    5.70
  -7 -10   1   20.80    5.60
   7 -10  -1    3.90    7.80
  -7 -10   1   20.40    5.60
   7 -10  -1   17.10    8.70
   7 -10  -1   13.20    8.70
   7 -10  -1   16.20    8.30
   7  10  -1   21.90    6.70
  -7  10   1   23.30    8.90
   7  10  -1   23.40    6.70
  -7  10   1   29.90   10.00
  -7  10   1    1.00    8.20
   7  10  -1   18.60    7.10
  -7  10   1    8.20    9.60
   7  10  -1   12.60    7.00
  -7  10   1   15.70    8.70
   7  10  -1   25.50    7.80
   7  10  -1   14.70    7.00
  -6 -10   1   19.30    5.20
   6 -10  -1   20.80    7.70
  -6 -10   1   16.30    4.90
   6 -10  -1   22.00    6.80
  -6 -10   1   19.20    4.90
   6 -10  -1   13.80    6.90
   6 -10  -1   15.40    7.30
   6 -10  -1   13.00    7.20
  -6 -10   1   15.30    4.80
   6  10  -1   14.80    6.10
  -6  10   1   14.90    8.60
   6  10  -1   27.50    7.20
  -6  10   1   21.50    8.20
  -6  10   1   20.60    9.10
   6  10  -1    7.20    6.60
  -6  10   1   26.50    8.60
   6  10  -1   14.10    6.60
   6  10  -1   15.90    5.90
  -6  10   1   24.00    7.80
  -6  10   1   14.00    7.70
  -5 -10   1   61.49    6.50
  -5 -10   1   59.09    6.60
   5 -10  -1   55.59    8.90
   5 -10  -1   73.39    8.80
   5 -10  -1   60.09    8.70
   5 -10  -1   67.69    9.00
   5 -10  -1   67.79    9.20
  -5 -10   1   78.79    7.20
   5  10  -1   81.89    8.50
   5  10  -1   74.99    8.00
  -5  10   1   67.69    9.50
   5  10  -1   63.49    8.20
   5  10  -1   65.29    8.20
  -5  10   1   88.59   10.40
  -5  10   1   78.89   10.60
  -5  10   1   54.29    9.70
  -5  10   1   68.99    9.70
   5  10  -1   72.19    8.30
  -5  10   1   65.89    9.60
   4 -10  -1   72.69    8.30
   4 -10  -1   69.99    8.60
  -4 -10   1   73.59    6.80
   4 -10  -1   70.29    8.10
   4 -10  -1   69.79    9.00
  -4 -10   1   73.59    6.50
   4 -10  -1   72.69    8.10
  -4 -10   1   75.59    6.50
   4 -10  -1   75.29    8.80
  -4  10   1   62.09    8.90
   4  10  -1   72.69    7.90
  -4  10   1   71.49    9.10
  -4  10   1   86.99    9.20
   4  10  -1   76.19    7.90
   4  10  -1   69.29    7.00
  -4  10   1   58.99    9.00
  -4  10   1   70.49    9.60
   4  10  -1   66.19    7.30
   4  10  -1   65.39    7.50
   4  10  -1   72.39    8.00
  -4  10   1   76.39    9.90
   3 -10  -1   29.50    5.60
   3 -10  -1   26.20    5.90
   3 -10  -1   36.60    6.10
   3 -10  -1   36.70    6.50
  -3 -10   1   39.70    4.20
   3 -10  -1   32.20    5.50
  -3 -10   1   30.40    4.10
  -3 -10   1   32.10    4.60
   3  10  -1   30.40    5.10
  -3  10   1   42.00    7.90
   3  10  -1   47.80    5.90
   3  10  -1   28.90    4.70
  -3  10   1   44.70    7.30
  -3  10   1   25.40    6.80
  -3  10   1   27.00    6.20
  -3  10   1   39.40    6.70
  -3  10   1   32.80    7.00
   3  10  -1   25.50    5.10
   3  10  -1   32.70    5.20
   3  10  -1   37.10    5.30
   2 -10  -1  972.50   61.39
   2 -10  -1  993.50   61.99
   2 -10  -1  985.90   61.49
  -2 -10   1  932.11   60.99
   2 -10  -1  935.41   61.79
  -2 -10   1  939.91   61.09
   2 -10  -1  973.00   61.79
   2 -10  -1  906.41   61.79
  -2 -10   1  933.11   60.89
  -2  10   1  883.51   62.09
   2  10  -1 1062.79   61.59
  -2  10   1 1052.09   62.39
   2  10  -1  915.91   61.49
   2  10  -1  953.00   61.39
  -2  10   1 1042.80   62.09
  -2  10   1 1002.10   62.19
   2  10  -1 1030.90   61.39
   2  10  -1  915.01   61.49
  -2  10   1  879.11   61.89
  -2  10   1 1002.40   62.49
  -1 -10   1  421.96   27.70
   1 -10  -1  441.56   28.50
   1 -10  -1  435.16   28.40
   1 -10  -1  431.26   28.50
  -1 -10   1  420.06   27.80
   1 -10  -1  424.66   27.80
   1 -10  -1  427.66   27.90
  -1 -10   1  436.86   28.00
   1  10  -1  410.96   28.30
  -1  10   1  450.85   29.00
   1  10  -1  430.96   28.40
  -1  10   1  407.46   28.80
   1  10  -1  473.85   28.30
  -1  10   1  470.75   29.10
   1  10  -1  374.76   28.00
   1  10  -1  434.06   28.30
  -1  10   1  430.96   29.20
   1  10  -1  434.06   28.90
  -1  10   1  390.06   28.70
   0 -10   1   35.00    4.90
   0 -10  -1   37.10    5.30
   0 -10  -1   32.80    5.20
   0 -10  -1   47.30    4.10
   0 -10  -1   42.60    5.30
   0 -10   1   36.70    4.70
   0 -10  -1   46.40    5.30
   0 -10   1   38.70    4.80
   0 -10  -1   44.00    4.10
   0 -10   1   45.10    5.00
   0  10  -1   47.70    5.60
   0  10  -1   43.50    5.50
   0  10  -1   41.40    5.90
   0  10  -1   37.20    5.30
   0  10   1   49.50    6.00
   0  10  -1   39.10    5.40
   0  10   1   44.20    6.40
   0  10   1   35.50    6.30
   0  10  -1   33.90    5.30
   0  10   1   39.90    5.80
   0  10   1   34.90    5.70
   0  10   1   47.20    6.20
   1 -10   1   20.60    4.10
  -1 -10  -1   12.20    3.70
  -1 -10  -1   13.00    4.10
  -1 -10  -1   19.40    4.00
   1 -10   1   19.50    2.20
   1 -10   1   15.70    2.30
  -1 -10  -1   10.90    4.20
   1 -10   1   13.10    3.90
   1 -10   1   10.70    4.20
   1 -10   1   13.90    4.10
  -1  10  -1   14.30    4.80
   1  10   1   17.50    5.30
  -1  10  -1   19.80    4.90
   1  10   1   13.40    4.90
   1  10   1   18.60    5.00
   1  10   1   17.40    4.80
  -1  10  -1    8.80    4.50
  -1  10  -1   18.10    4.90
  -1  10  -1   16.10    4.80
   1  10   1   17.70    4.80
   1  10   1   10.70    4.30
   2 -10   1   17.10    3.80
  -2 -10  -1   18.90    4.20
  -2 -10  -1   12.90    3.80
   2 -10   1   13.70    4.60
   2 -10   1    5.10    3.90
  -2 -10  -1   17.70    3.90
   2 -10   1   10.60    5.20
   2 -10   1   15.50    3.60
  -2 -10  -1   14.00    4.40
   2 -10   1    6.00    4.30
   2  10   1   12.00    5.20
   2  10   1    5.90    5.10
   2  10   1   15.10    4.70
  -2  10  -1   15.00    5.10
  -2  10  -1   24.50    5.90
   2  10   1   26.00    5.20
  -2  10  -1   17.10    5.80
   2  10   1    9.30    4.80
  -2  10  -1   17.60    5.20
  -2  10  -1    8.80    5.40
  -2  10  -1    7.30    4.80
   2  10   1   16.20    4.90
  -3 -10  -1  144.69   11.70
   3 -10   1  156.58   13.10
  -3 -10  -1  150.08   11.70
   3 -10   1  156.88   12.00
   3 -10   1  156.28   12.50
   3 -10   1  158.18   12.70
  -3 -10  -1  146.69   12.00
   3 -10   1  139.99   12.70
   3 -10   1  149.39   13.00
  -3 -10  -1  145.29   12.10
  -3  10  -1  141.29   13.40
  -3  10  -1  177.68   13.50
   3  10   1  174.88   13.30
  -3  10  -1  145.59   13.70
  -3  10  -1  148.59   13.30
   3  10   1  153.58   12.90
  -3  10  -1  172.18   14.50
  -3  10  -1  168.78   13.50
   3  10   1  143.79   12.60
   3  10   1  166.38   13.50
   3  10   1  161.28   12.80
   3  10   1  161.58   13.30
   4 -10   1  158.38   13.50
   4 -10   1  152.18   13.80
   4 -10   1  166.98   14.50
  -4 -10  -1  160.88   13.10
  -4 -10  -1  163.28   12.90
   4 -10   1  177.68   13.40
   4 -10   1  153.48   14.00
  -4 -10  -1  158.88   12.80
   4 -10   1  167.38   13.70
  -4 -10  -1  179.28   13.40
   4  10   1  156.88   13.30
  -4  10  -1  203.28   16.20
   4  10   1  149.09   13.50
   4  10   1  152.68   14.40
  -4  10  -1  169.48   15.40
  -4  10  -1  153.38   14.50
  -4  10  -1  179.78   15.40
  -4  10  -1  173.48   15.70
   4  10   1  194.38   15.70
   4  10   1  180.38   13.90
   4  10   1  167.88   14.30
  -4  10  -1  153.68   13.90
   5 -10   1   83.19    9.80
  -5 -10  -1   83.19    8.60
   5 -10   1   83.09    8.90
   5 -10   1   94.09   10.50
  -5 -10  -1   78.59    8.90
  -5 -10  -1   84.49    8.40
   5 -10   1   83.89    9.20
  -5 -10  -1   83.99    8.10
   5  10   1   83.79    9.60
   5  10   1   79.79    9.30
   5  10   1   72.39    9.00
   5  10   1   76.59    9.20
  -5  10  -1   82.49   10.70
  -5  10  -1   82.99   10.80
  -5  10  -1   92.29   10.10
  -5  10  -1  100.49   11.30
  -5  10  -1   69.69   10.10
   5  10   1   76.99    9.60
  -5  10  -1   80.39    9.90
   6 -10   1  104.79   10.90
   6 -10   1   98.29   11.30
   6 -10   1   97.39   11.10
  -6 -10  -1   90.49    9.10
  -6 -10  -1   71.29    9.20
   6 -10   1   88.79   10.40
   6 -10   1  101.99   11.10
  -6 -10  -1   86.49    9.50
  -6 -10  -1  102.19    9.30
   6  10   1   93.29   10.60
  -6  10  -1   99.69   12.00
  -6  10  -1  105.89   11.70
   6  10   1  103.99   11.00
   6  10   1   82.39   10.50
  -6  10  -1  106.59   12.50
  -6  10  -1  103.49   13.20
   6  10   1  106.09   11.30
  -6  10  -1   89.79   11.70
   6  10   1   85.49   10.10
  -6  10  -1   98.49   11.70
   6  10   1   97.89   10.80
   7 -10   1   -1.00    7.40
  -7 -10  -1   11.40    5.80
   7 -10   1    3.30    8.40
  -7 -10  -1    9.10    6.10
   7 -10   1   12.50    8.50
  -7 -10  -1    3.30    5.70
   7  10   1    6.20    7.30
   7  10   1   12.30    7.90
   7  10   1    4.90    6.50
  -7  10  -1   -1.10    7.90
   7  10   1    7.30    7.30
  -7  10  -1   11.20    8.20
  -7  10  -1   -7.30    8.50
   7  10   1    3.60    7.20
  -7  10  -1    2.90    8.30
   7  10   1    8.00    8.00
   8 -10   1    8.00    8.90
   8 -10   1   12.00    8.90
  -8 -10  -1   21.70    6.80
   8 -10   1   26.40    9.70
  -8 -10  -1   11.70    6.90
   8  10   1    9.60    9.60
  -8  10  -1   10.20    9.80
  -8  10  -1   29.00   10.70
  -8  10  -1   23.70   11.10
   8  10   1   15.40    8.80
  -8  10  -1   15.60    9.20
   8  10   1   18.60    7.70
   8  10   1   14.10    9.10
   8  10   1   19.40    8.50
   8  10   1    8.80    8.10
   9 -10   1    4.00    9.60
   9 -10   1    9.60    8.90
  -9 -10  -1    1.30    6.80
  -9 -10  -1    9.40    6.80
   9 -10   1   -6.20   10.30
   9  10   1   -7.40    9.30
  -9  10  -1   13.60   11.00
  -9  10  -1   16.10   12.10
   9  10   1   10.90    9.80
   9  10   1    9.60    7.70
   9  10   1   15.50    8.90
  -9  10  -1   -4.90   11.10
   9  10   1   -6.20    8.60
   9 -11  -1   12.20   10.50
  -9 -11   1    3.40    5.60
   9 -11  -1   -8.40    8.50
  -9 -11   1    9.30    6.10
   9 -11  -1    6.80   10.10
  -9  11   1    1.80   12.40
  -9  11   1   10.70   10.50
   9  11  -1    5.20    8.50
   9  11  -1   11.60    8.00
   9  11  -1   10.90    7.80
   9  11  -1    7.10    7.40
   9  11  -1   11.30    9.80
  -9  11   1    7.90   12.30
  -9  11   1   11.10   11.70
   8 -11  -1   25.80   11.10
   8 -11  -1   13.20   10.30
  -8 -11   1   19.90    5.80
   8 -11  -1   22.80    9.70
  -8 -11   1   18.80    5.80
   8  11  -1    9.50    8.90
  -8  11   1   17.40   10.00
  -8  11   1   11.80   11.20
  -8  11   1    3.10    9.50
   8  11  -1   17.30    6.90
   8  11  -1   16.40    6.90
  -8  11   1    4.30    9.60
   8  11  -1   23.10    8.50
   8  11  -1    5.90    7.90
   8  11  -1   -7.30   11.50
  -8  11   1  -10.00   10.50
  -7 -11   1    9.60    5.30
  -7 -11   1    3.30    5.10
   7 -11  -1   -4.50    8.40
  -7 -11   1    5.60    4.70
   7 -11  -1    3.40    8.90
   7 -11  -1  -11.00    7.40
   7 -11  -1   12.90    7.70
   7  11  -1    7.00    6.30
   7  11  -1   -8.60    6.60
   7  11  -1  -11.40    6.50
   7  11  -1   10.50    7.90
  -7  11   1   -3.90    8.10
  -7  11   1   -1.20    8.50
  -7  11   1   -2.60    8.70
   7  11  -1    3.60    6.80
  -7  11   1   -2.50    7.90
   7  11  -1   -3.20    5.70
  -7  11   1   20.70   10.50
   6 -11  -1   -9.60    6.90
  -6 -11   1   -4.50    2.20
   6 -11  -1    3.10    7.00
  -6 -11   1    2.60    4.40
   6 -11  -1    8.30    7.40
  -6 -11   1   -1.70    6.50
   6 -11  -1   -4.60    6.60
   6 -11  -1    3.40    6.80
  -6 -11   1   -0.30    4.10
  -6  11   1   19.90    8.20
   6  11  -1   -0.80    6.00
   6  11  -1    1.60    6.10
  -6  11   1   10.00    8.80
  -6  11   1    9.70    9.30
   6  11  -1    0.30    4.90
   6  11  -1    3.00    5.90
  -6  11   1   -2.20    7.50
  -6  11   1   -5.40    8.10
   6  11  -1    6.20    6.90
   5 -11  -1   14.80    6.30
   5 -11  -1   15.60    6.70
   5 -11  -1   12.00    7.60
  -5 -11   1    4.00    4.30
  -5 -11   1    6.10    3.90
   5 -11  -1    0.50    7.00
   5 -11  -1   16.10    6.60
  -5 -11   1    2.40    4.30
  -5  11   1   16.10    8.80
  -5  11   1   11.50    7.90
   5  11  -1    3.00    5.00
  -5  11   1   14.00    8.00
   5  11  -1    4.80    7.30
   5  11  -1    7.10    5.70
  -5  11   1   14.00    7.40
  -5  11   1    8.00    8.10
   5  11  -1   12.90    5.80
   5  11  -1   19.60    6.40
   5  11  -1    9.60    5.90
  -5  11   1    1.80    7.40
  -4 -11   1  327.77   21.20
   4 -11  -1  332.17   22.60
  -4 -11   1  291.17   20.80
   4 -11  -1  321.27   23.20
   4 -11  -1  296.07   22.90
   4 -11  -1  330.47   22.20
  -4 -11   1  291.17   20.80
   4  11  -1  316.77   21.90
  -4  11   1  284.17   23.10
  -4  11   1  321.47   23.70
   4  11  -1  330.87   22.30
  -4  11   1  340.37   23.90
   4  11  -1  316.17   21.70
   4  11  -1  294.97   22.00
   4  11  -1  297.67   22.00
   4  11  -1  331.37   22.00
  -4  11   1  326.47   23.30
  -4  11   1  298.27   22.70
  -4  11   1  313.07   29.20
   3 -11  -1  339.37   23.20
   3 -11  -1  332.67   22.40
   3 -11  -1  335.57   23.40
   3 -11  -1  325.97   23.00
  -3 -11   1  309.77   21.40
  -3 -11   1  320.47   21.70
  -3 -11   1  303.57   21.30
   3 -11  -1  309.07   22.80
  -3 -11   1  323.57   23.20
   3  11  -1  359.56   22.50
   3  11  -1  355.06   22.70
   3  11  -1  328.07   22.40
  -3  11   1  346.87   24.40
   3  11  -1  323.27   22.50
   3  11  -1  340.27   22.30
   3  11  -1  300.97   21.90
  -3  11   1  280.47   23.30
  -3  11   1  319.37   23.40
  -3  11   1  291.77   23.40
  -3  11   1  310.87   23.40
  -3  11   1  365.16   23.70
   2 -11  -1   33.20    6.00
   2 -11  -1   32.30    5.10
  -2 -11   1   39.10    4.30
   2 -11  -1   32.60    5.80
   2 -11  -1   30.90    6.00
   2 -11  -1   34.70    5.10
  -2 -11   1   24.70    4.30
  -2 -11   1   36.60    4.10
   2  11  -1   22.70    5.20
  -2  11   1   17.00    9.80
   2  11  -1   20.00    4.60
  -2  11   1   39.40    7.30
  -2  11   1   23.70    6.10
   2  11  -1   37.60    5.50
  -2  11   1   39.20    6.50
  -2  11   1   19.80    6.50
  -2  11   1   32.90    6.50
   2  11  -1   31.70    5.10
   2  11  -1   29.10    5.50
  -1 -11   1  144.69   11.00
   1 -11  -1  141.09   13.30
   1 -11  -1  145.49   11.90
   1 -11  -1  151.38   11.00
   1 -11  -1  140.59   12.00
   1 -11  -1  138.59   11.00
  -1 -11   1  152.08   11.20
  -1 -11   1  140.29   11.00
   1 -11  -1  158.88   12.30
  -1  11   1  128.79   12.80
  -1  11   1  155.48   13.00
  -1  11   1  169.38   12.90
   1  11  -1  127.49   11.60
   1  11  -1  156.48   11.90
  -1  11   1  146.19   13.50
   1  11  -1  151.98   12.20
   1  11  -1  148.69   12.00
  -1  11   1  150.18   13.00
  -1  11   1  137.19   13.00
   1  11  -1  156.98   12.00
   0 -11   1    9.10    3.80
   0 -11  -1    3.00    4.10
   0 -11  -1    4.70    2.00
   0 -11   1    9.30    3.60
   0 -11   1    0.50    3.60
   0 -11  -1   -0.10    2.20
   0 -11  -1    5.30    4.00
   0 -11  -1    2.80    4.20
   0 -11  -1    1.50    4.10
   0 -11   1    1.70    3.70
   0  11   1   13.20    5.00
   0  11  -1    4.00    4.40
   0  11   1    6.40    4.60
   0  11  -1    2.90    4.20
   0  11   1   10.20    5.00
   0  11  -1   10.00    4.60
   0  11   1    5.60    5.40
   0  11  -1    6.90    4.80
   0  11   1    2.00    5.30
   0  11  -1    4.20    4.80
   0  11   1    0.00    4.60
   1 -11   1   26.70    4.90
  -1 -11  -1   22.20    4.70
   1 -11   1   34.40    5.30
  -1 -11  -1   32.50    4.90
   1 -11   1   28.50    5.00
  -1 -11  -1   26.20    4.50
   1 -11   1   28.80    4.70
  -1 -11  -1   25.50    5.00
   1  11   1   28.70    5.50
  -1  11  -1   37.20    6.30
  -1  11  -1   34.50    5.90
   1  11   1   14.60    5.40
  -1  11  -1   27.10    5.70
   1  11   1   19.70    5.40
   1  11   1   40.00    6.90
   1  11   1   28.70    5.70
  -1  11  -1   25.80    5.70
   1  11   1   20.40    5.20
  -1  11  -1   22.50    5.40
  -2 -11  -1  233.58   17.00
  -2 -11  -1  242.38   16.80
   2 -11   1  248.38   16.10
   2 -11   1  245.18   16.30
  -2 -11  -1  224.58   16.80
   2 -11   1  236.78   17.40
   2 -11   1  230.98   17.10
   2 -11   1  237.08   17.40
  -2 -11  -1  200.08   16.40
   2  11   1  213.68   17.20
  -2  11  -1  241.28   18.00
  -2  11  -1  263.27   18.60
   2  11   1  266.67   18.70
  -2  11  -1  242.38   17.90
   2  11   1  243.68   18.10
  -2  11  -1  225.78   17.90
   2  11   1  215.08   17.50
  -2  11  -1  238.48   17.70
   2  11   1  245.78   18.00
   2  11   1  255.17   17.60
  -2  11  -1  263.77   18.20
  -3 -11  -1   57.19    6.50
  -3 -11  -1   52.19    6.20
   3 -11   1   62.19    6.30
   3 -11   1   54.29    7.30
  -3 -11  -1   50.69    6.10
   3 -11   1   60.19    6.60
   3 -11   1   50.99    6.90
  -3 -11  -1   64.19    6.80
   3 -11   1   62.79    7.40
   3 -11   1   44.20    7.50
  -3  11  -1   57.19    8.60
  -3  11  -1   46.30    7.50
  -3  11  -1   52.99    7.90
   3  11   1   65.89    7.60
  -3  11  -1   53.99    8.10
   3  11   1   68.19   11.30
   3  11   1   46.20    6.60
   3  11   1   60.19    7.50
   3  11   1   56.89    7.20
   3  11   1   68.19    7.90
  -3  11  -1   45.10    9.20
  -3  11  -1   75.49    9.20
   4 -11   1   82.29    9.70
   4 -11   1   58.69    7.90
   4 -11   1   60.69    8.10
   4 -11   1   68.19    7.40
   4 -11   1   56.69    7.60
  -4 -11  -1   61.39    7.10
  -4 -11  -1   62.79    6.70
   4 -11   1   62.69    9.70
  -4 -11  -1   68.29    6.90
  -4 -11  -1   52.49    7.20
   4  11   1   55.29    8.10
   4  11   1   61.39    8.20
  -4  11  -1   63.79    8.70
  -4  11  -1   59.69    9.00
   4  11   1   67.89    7.90
  -4  11  -1   64.19    9.40
   4  11   1   63.49    8.20
  -4  11  -1   65.29    9.00
  -4  11  -1   91.89    9.90
   4  11   1   62.49    8.40
  -4  11  -1   53.49    8.50
   4  11   1   76.99    8.30
  -5 -11  -1   57.69    7.20
   5 -11   1   64.79    8.70
  -5 -11  -1   55.89    7.00
   5 -11   1   83.29    9.20
   5 -11   1   64.79    8.90
  -5 -11  -1   69.69    7.40
   5 -11   1   58.39    8.10
  -5 -11  -1   69.09    7.50
   5 -11   1   69.79    9.50
   5 -11   1   59.59    8.20
   5  11   1   70.29    9.10
  -5  11  -1   70.69   10.20
  -5  11  -1   50.99    9.40
  -5  11  -1   86.59   10.80
   5  11   1   58.39    8.30
  -5  11  -1   57.99    9.40
   5  11   1   61.19    8.70
  -5  11  -1   76.59   10.40
   5  11   1   55.29    8.10
   5  11   1   58.29    9.00
   5  11   1   57.39    8.80
  -6 -11  -1   27.00    6.20
   6 -11   1   32.70    8.20
   6 -11   1   19.80    7.30
  -6 -11  -1   15.00    6.30
   6 -11   1   26.20    7.70
   6 -11   1   10.70    7.40
  -6 -11  -1   30.40    6.10
   6  11   1   39.10    6.90
   6  11   1   29.60    7.10
   6  11   1   26.80    7.80
  -6  11  -1   28.60    9.50
  -6  11  -1   24.50    8.50
   6  11   1   28.80    8.00
   6  11   1   34.50    7.70
  -6  11  -1   34.50    8.50
  -6  11  -1   32.40   11.40
  -6  11  -1   29.20    8.20
   6  11   1   26.40    7.50
  -7 -11  -1    7.30    5.90
   7 -11   1    8.50    7.60
   7 -11   1   10.10    8.90
  -7 -11  -1   11.30    6.00
   7 -11   1    4.60    8.20
   7 -11   1   19.00    8.00
  -7  11  -1    2.60    8.20
   7  11   1    8.80    6.70
  -7  11  -1   15.10    9.90
   7  11   1   35.50    8.70
  -7  11  -1   16.90    9.60
   7  11   1   15.40    7.80
   7  11   1   10.60    8.30
  -7  11  -1   16.50    8.90
   7  11   1   -1.40    7.60
  -7  11  -1   12.20    8.90
   7  11   1    9.20    7.40
  -8 -11  -1    4.20    6.50
   8 -11   1   -6.00    8.70
   8 -11   1   -0.90    9.50
  -8 -11  -1    1.40    5.90
   8 -11   1    0.90    9.00
   8  11   1    9.90    8.30
  -8  11  -1    9.50    9.70
  -8  11  -1   -2.60   11.10
  -8  11  -1    0.00    9.70
   8  11   1   10.20   10.60
  -8  11  -1  -10.30    9.10
   8  11   1  -20.60    8.50
   8  11   1  -14.60    6.90
  -8  11  -1   -7.10    9.50
   9 -11   1   35.50   12.10
   9 -11   1   31.00   10.00
   9 -11   1   11.10   10.60
  -9 -11  -1   21.00    7.30
  -9 -11  -1   20.30    7.40
   9  11   1   19.50   10.30
   9  11   1   34.40    9.40
   9  11   1   24.50    9.10
  -9  11  -1    7.10   10.60
  -9  11  -1   33.40   13.40
   9  11   1   39.90   10.20
  -9  11  -1   38.00   12.80
   9  11   1   15.90    7.90
  -8 -12   1    4.20    5.10
   8 -12  -1   18.90   10.00
   8 -12  -1   -1.90    8.70
   8 -12  -1    4.20   16.70
   8  12  -1    9.50    6.40
  -8  12   1  -14.40   10.00
  -8  12   1    4.10   11.30
   8  12  -1    9.00    7.80
  -8  12   1    3.60   10.90
   8  12  -1   25.70    8.90
   8  12  -1   -5.50    7.50
  -8  12   1    9.40   11.90
   8  12  -1   -0.60    8.40
   8  12  -1    4.20    6.30
  -7 -12   1    6.80    4.60
  -7 -12   1   21.70    5.40
   7 -12  -1    4.40    9.10
   7 -12  -1   24.70   16.40
   7 -12  -1   -0.10    9.40
  -7  12   1    0.40    9.80
   7  12  -1    5.40    5.80
   7  12  -1   -4.60    7.50
  -7  12   1    3.10    9.80
  -7  12   1   -6.70    9.40
   7  12  -1   -1.80    6.90
  -7  12   1    1.60    9.20
   7  12  -1    5.10    7.00
   7  12  -1    9.70    8.00
   6 -12  -1   65.39   10.60
   6 -12  -1   53.69    9.60
   6 -12  -1   54.99    9.80
  -6 -12   1   62.99    6.80
   6 -12  -1   75.09    9.40
  -6 -12   1   54.09    6.40
   6  12  -1   53.19    8.80
  -6  12   1   64.69   10.90
  -6  12   1   34.50    9.90
   6  12  -1   62.29    8.60
   6  12  -1   64.29    9.20
  -6  12   1   53.19   11.90
  -6  12   1   59.59   10.50
  -6  12   1   75.29   11.50
   6  12  -1   54.49    8.40
  -5 -12   1   81.39    7.60
   5 -12  -1   88.29   11.20
   5 -12  -1   83.59    9.60
  -5 -12   1   88.49    8.80
   5 -12  -1  100.19   10.70
   5 -12  -1   95.09   10.20
  -5 -12   1   78.19    7.60
  -5  12   1   86.59   11.50
  -5  12   1   86.69   11.50
  -5  12   1  112.49   11.90
   5  12  -1   84.49    9.50
  -5  12   1   90.79   11.50
   5  12  -1  106.29   10.30
  -5  12   1   84.39   12.00
  -5  12   1   81.19   10.50
   5  12  -1   97.29    9.20
   5  12  -1   97.19   10.10
   5  12  -1   80.09    8.50
   4 -12  -1    3.10    5.70
   4 -12  -1    2.20    5.40
   4 -12  -1   -5.50    5.80
   4 -12  -1   -2.50    6.60
   4 -12  -1    2.50    5.30
   4 -12  -1   12.40    6.30
  -4 -12   1   -6.20    3.60
  -4 -12   1    3.60    3.30
   4  12  -1   -5.00    5.80
  -4  12   1   -5.60    6.50
  -4  12   1    3.20    6.50
  -4  12   1   -3.60    6.90
  -4  12   1   10.40    7.00
   4  12  -1   -0.70    5.50
  -4  12   1   -2.20    7.10
   4  12  -1    4.30    5.30
   4  12  -1    3.90    4.70
   4  12  -1   -1.20    4.20
  -4  12   1    4.30    7.10
   4  12  -1    2.00    5.30
  -3 -12   1  594.04   39.80
   3 -12  -1  608.54   41.20
   3 -12  -1  645.44   40.30
  -3 -12   1  566.54   39.50
  -3 -12   1  601.14   39.60
   3 -12  -1  599.24   40.80
   3  12  -1  586.24   40.10
  -3  12   1  656.63   42.00
  -3  12   1  622.64   41.50
  -3  12   1  591.84   41.80
   3  12  -1  590.94   40.50
   3  12  -1  601.24   40.40
   3  12  -1  673.43   40.80
   3  12  -1  657.63   40.40
  -3  12   1  639.64   41.90
  -3  12   1  639.74   41.80
  -3  12   1  650.23   42.30
   3  12  -1  635.04   40.60
   2 -12  -1   51.89    7.10
  -2 -12   1   42.60    5.10
   2 -12  -1   47.60    6.00
   2 -12  -1   52.79    5.90
  -2 -12   1   51.09    5.60
  -2 -12   1   46.30    5.20
   2 -12  -1   46.50    6.60
  -2  12   1   45.40    9.00
   2  12  -1   55.79    6.90
  -2  12   1   38.20    7.30
  -2  12   1   43.20    7.60
   2  12  -1   59.39    6.30
   2  12  -1   40.40    6.40
   2  12  -1   60.89    6.90
  -2  12   1   59.49    8.30
  -2  12   1   52.89    8.70
  -2  12   1   51.89    7.90
   2  12  -1   45.60    6.00
   1 -12  -1   17.10    3.50
  -1 -12   1   12.90    4.20
   1 -12  -1    3.80    4.60
   1 -12  -1   13.10    4.90
  -1 -12   1   18.30    3.90
   1 -12  -1   15.60    5.20
   1 -12  -1   10.30    3.40
  -1 -12   1   11.10    3.80
   1 -12  -1   10.60    5.00
   1  12  -1   10.00    5.20
  -1  12   1   14.90    5.50
  -1  12   1   15.00    5.90
   1  12  -1   17.80    4.80
  -1  12   1   10.90    5.60
  -1  12   1    8.80    6.10
   1  12  -1   11.80    5.10
  -1  12   1   17.90    6.20
   1  12  -1   19.20    5.20
   1  12  -1    9.30    5.00
  -1  12   1   19.70    6.60
   0 -12   1   35.70    5.40
   0 -12  -1   49.40    6.30
   0 -12   1   45.80    5.50
   0 -12   1   40.80    5.70
   0 -12  -1   41.20    5.90
   0 -12  -1   33.10    5.90
   0 -12   1   40.80    5.40
   0 -12  -1   32.00    5.70
   0  12  -1   39.60    6.50
   0  12   1   45.20    7.20
   0  12  -1   43.60    6.80
   0  12   1   50.39    7.40
   0  12  -1   41.60    6.70
   0  12   1   44.60    7.20
   0  12   1   59.39    7.20
   0  12  -1   48.30    6.30
   0  12   1   41.10    6.30
   0  12  -1   57.89    6.60
   0  12   1   54.19    7.20
  -1 -12  -1    4.70    4.20
   1 -12   1    1.70    4.10
   1 -12   1   12.10    4.50
  -1 -12  -1    6.50    4.30
  -1 -12  -1    5.10    4.40
   1 -12   1    5.30    4.40
  -1 -12  -1    6.90    4.30
   1 -12   1    2.40    4.20
   1  12   1    1.50    5.40
   1  12   1    3.20    4.70
  -1  12  -1    3.70    5.50
   1  12   1   -3.00    5.00
   1  12   1    3.10    4.80
   1  12   1    2.00    5.60
  -1  12  -1    4.20    5.40
  -1  12  -1   -0.60    5.20
  -1  12  -1    4.40    5.90
  -1  12  -1    4.50    5.40
   1  12   1   -6.50    5.10
  -1  12  -1    9.40    5.10
   2 -12   1    5.60    3.00
  -2 -12  -1    5.30    4.30
   2 -12   1   11.40    4.80
  -2 -12  -1    4.00    4.10
  -2 -12  -1   14.60    4.80
  -2 -12  -1    0.90    4.10
   2 -12   1    4.30    5.10
   2 -12   1   11.60    3.10
   2 -12   1   16.80    5.10
   2  12   1    6.00    5.30
  -2  12  -1   10.10    5.70
  -2  12  -1   14.80    6.00
  -2  12  -1   21.80    6.40
   2  12   1   -0.70    5.30
  -2  12  -1   12.50    6.20
   2  12   1    3.60    5.20
   2  12   1    2.20    5.70
  -2  12  -1    9.20    6.20
   2  12   1    8.70    4.90
   2  12   1    5.30    5.30
  -2  12  -1    7.00    6.00
   3 -12   1  125.79   12.40
  -3 -12  -1  108.39   10.70
   3 -12   1  148.39   11.10
   3 -12   1  150.78   12.30
  -3 -12  -1  136.59   11.50
   3 -12   1  143.49   11.50
  -3 -12  -1  132.99   11.50
   3  12   1  129.99   13.00
  -3  12  -1  141.19   14.90
  -3  12  -1  136.49   13.30
   3  12   1  136.19   13.00
   3  12   1  120.09   11.70
  -3  12  -1  114.09   11.90
   3  12   1  128.99   13.00
  -3  12  -1  141.89   13.00
  -3  12  -1  127.79   12.80
   3  12   1  140.79   12.50
   3  12   1  148.89   12.30
  -3  12  -1  131.49   12.50
  -4 -12  -1  167.48   13.70
   4 -12   1  186.08   14.90
   4 -12   1  182.78   14.50
   4 -12   1  159.48   15.40
  -4 -12  -1  178.58   13.80
   4 -12   1  175.18   16.10
   4 -12   1  177.18   17.30
  -4 -12  -1  176.98   14.20
  -4 -12  -1  186.88   14.20
   4  12   1  180.78   14.90
   4  12   1  197.68   15.40
  -4  12  -1  179.28   16.80
  -4  12  -1  178.88   17.60
  -4  12  -1  160.68   16.60
   4  12   1  181.18   15.40
   4  12   1  185.88   15.80
  -4  12  -1  188.68   16.70
   4  12   1  190.28   15.90
  -4  12  -1  191.48   16.20
  -4  12  -1  208.98   17.60
   4  12   1  179.48   15.80
   5 -12   1   -4.60    6.10
   5 -12   1   -0.10    6.20
  -5 -12  -1    3.40    4.60
  -5 -12  -1   10.20    5.20
   5 -12   1   -0.60    7.10
   5 -12   1    1.60    5.90
  -5 -12  -1   -0.10    4.70
  -5  12  -1   -1.30    7.70
  -5  12  -1   -0.80    7.50
   5  12   1    5.20    6.80
  -5  12  -1  -10.40    6.30
   5  12   1   -5.30    6.00
   5  12   1   -4.00    5.30
   5  12   1    2.20    6.20
  -5  12  -1    6.30    8.80
  -5  12  -1  -11.30    7.60
  -5  12  -1    3.40    8.30
   5  12   1   -2.70    5.50
   5  12   1   -2.80    6.40
   6 -12   1    5.60    6.80
  -6 -12  -1    2.20    5.10
   6 -12   1   -3.80    8.10
   6 -12   1    8.10    6.90
  -6 -12  -1   10.30    5.30
   6 -12   1   -5.30    7.00
  -6 -12  -1    5.60    5.10
  -6  12  -1    2.60    8.10
  -6  12  -1    6.50    9.00
  -6  12  -1   -0.80    9.30
   6  12   1   11.20    6.60
   6  12   1   11.60    6.90
   6  12   1    5.00    7.10
   6  12   1   -0.50    5.70
   6  12   1    1.00    6.60
  -6  12  -1    0.10    9.30
   6  12   1    5.10    7.20
  -6  12  -1   12.80    8.00
   7 -12   1   73.79   11.60
  -7 -12  -1   83.39    9.20
   7 -12   1   72.69   10.60
  -7 -12  -1   63.59    8.50
   7 -12   1   67.49   10.10
   7 -12   1   83.69   11.30
  -7  12  -1   83.29   12.30
   7  12   1   72.89    9.90
  -7  12  -1   90.59   13.10
   7  12   1   71.59    9.50
  -7  12  -1   84.79   12.90
   7  12   1   89.09   11.50
   7  12   1   94.59   11.20
  -7  12  -1   58.89   12.50
   7  12   1   98.49   11.90
  -7  12  -1   96.59   13.00
   8 -12   1   28.70   10.80
   8 -12   1   36.90    9.30
  -8 -12  -1   31.90    6.90
  -8 -12  -1   31.10    7.00
   8 -12   1   38.80   10.90
  -8  12  -1   49.70   11.40
  -8  12  -1   32.80   11.10
   8  12   1   47.70   10.80
  -8  12  -1   52.99   13.30
  -8  12  -1   66.19   12.30
   8  12   1   26.50    8.10
   8  12   1   28.70    9.10
  -8  12  -1   35.90   11.90
   7 -13  -1   -3.60    8.30
  -7 -13   1    0.80    4.70
   7 -13  -1  -15.50   11.20
   7  13  -1   -0.40    7.20
  -7  13   1   -2.70   11.10
  -7  13   1  -15.90   10.40
  -7  13   1    7.70   11.40
   7  13  -1   13.40    9.10
   7  13  -1    1.30    5.40
   7  13  -1    6.60    8.20
  -7  13   1   -5.50    9.40
  -7  13   1   -2.80    9.80
   6 -13  -1    9.20    8.50
  -6 -13   1   35.60    7.00
   6 -13  -1   54.59   10.00
  -6 -13   1   47.90    5.70
   6 -13  -1   32.80    8.20
  -6  13   1   38.00   10.20
  -6  13   1   22.10    9.30
  -6  13   1   37.10   11.30
   6  13  -1   37.40    6.60
   6  13  -1   35.70    7.30
  -6  13   1   19.10   10.20
   6  13  -1   55.79    8.90
   6  13  -1   35.30    7.30
  -6  13   1   24.60    9.60
   6  13  -1   40.40    8.40
   5 -13  -1    9.90    6.60
   5 -13  -1  -11.80    6.40
  -5 -13   1    5.60    3.70
  -5 -13   1    5.60    5.70
  -5 -13   1    0.50    3.80
   5 -13  -1    3.30    6.40
   5 -13  -1    0.70    6.90
   5  13  -1    0.80    6.20
   5  13  -1    4.10    5.90
   5  13  -1   -2.10    5.80
   5  13  -1   -2.30    4.60
   5  13  -1    3.70    6.80
  -5  13   1    7.50    8.60
  -5  13   1    1.20    9.50
  -5  13   1   -3.40    8.40
  -5  13   1   -4.30    8.10
  -5  13   1    7.70    7.70
   5  13  -1    0.00    5.20
   4 -13  -1    4.30    5.90
  -4 -13   1    2.60    3.50
   4 -13  -1    6.20    6.00
   4 -13  -1   16.50    6.50
  -4 -13   1    7.30    3.80
   4 -13  -1    9.80    7.10
  -4 -13   1   11.40    3.60
  -4  13   1   15.60    7.60
  -4  13   1   24.70    8.50
   4  13  -1    1.80    4.80
  -4  13   1   12.60    8.60
   4  13  -1    2.90    5.40
  -4  13   1    7.90    8.30
  -4  13   1   16.10    7.60
   4  13  -1   23.00    6.40
   4  13  -1   10.90    6.00
   4  13  -1    5.30    4.70
  -4  13   1   17.00    7.50
   3 -13  -1    4.70    5.60
  -3 -13   1   13.10    4.00
   3 -13  -1   12.20    5.60
   3 -13  -1    8.10    5.70
   3 -13  -1    7.40    5.50
  -3 -13   1    9.80    3.60
  -3 -13   1   10.60    3.90
  -3  13   1   12.20    7.10
  -3  13   1    3.10    7.00
  -3  13   1    7.50    7.70
   3  13  -1    4.90    5.20
   3  13  -1   16.50    5.00
   3  13  -1    7.90    5.60
   3  13  -1   18.00    5.70
   3  13  -1    6.10    5.80
  -3  13   1    3.70    6.40
  -3  13   1    9.30    7.70
   3  13  -1    4.90    4.50
  -2 -13   1   -0.10    3.40
   2 -13  -1    1.00    4.10
   2 -13  -1    0.70    5.50
  -2 -13   1    4.30    3.90
   2 -13  -1   -5.10    4.00
   2 -13  -1   -7.70    4.90
  -2  13   1    8.70    7.40
   2  13  -1   -4.00    4.50
  -2  13   1    5.70    6.60
   2  13  -1   -3.20    4.80
  -2  13   1   -1.00    6.50
   2  13  -1    6.80    4.50
  -2  13   1   -6.10    5.70
  -2  13   1    0.90    7.00
   2  13  -1   -0.20    5.60
   2  13  -1   -3.40    4.90
  -2  13   1    9.70    6.80
   1 -13  -1  158.48   13.50
   1 -13  -1  188.68   11.60
   1 -13  -1  174.78   13.90
  -1 -13   1  150.38   12.80
   1 -13  -1  174.38   11.50
   1 -13  -1  167.18   14.40
  -1 -13   1  152.88   12.60
   1  13  -1  160.08   13.90
  -1  13   1  174.78   14.80
  -1  13   1  178.78   15.50
   1  13  -1  170.68   14.20
  -1  13   1  157.88   15.20
  -1  13   1  173.38   15.10
  -1  13   1  146.19   14.90
   1  13  -1  163.48   14.20
   1  13  -1  160.18   14.00
   1  13  -1  178.48   13.80
  -1  13   1  159.78   15.10
   0 -13  -1  547.65   39.10
   0 -13   1  591.64   38.80
   0 -13   1  595.74   38.90
   0 -13  -1  578.44   39.10
   0 -13  -1  566.84   39.30
   0 -13   1  599.24   39.50
   0 -13  -1  565.84   39.20
   0 -13   1  583.94   38.90
   0  13   1  593.74   40.10
   0  13  -1  580.94   39.70
   0  13  -1  584.14   39.50
   0  13  -1  610.34   39.70
   0  13  -1  629.74   39.60
   0  13   1  591.94   39.80
   0  13   1  636.54   40.30
   0  13  -1  601.54   39.60
   0  13   1  588.54   39.80
   0  13  -1  654.13   39.90
   0  13   1  657.43   39.90
   0  13   1  627.94   40.30
  -1 -13  -1   75.89    8.00
  -1 -13  -1   73.49    7.50
   1 -13   1   71.99    7.90
   1 -13   1   67.59    7.50
   1 -13   1   86.79    7.90
  -1 -13  -1   65.89    7.50
  -1 -13  -1   80.99    7.80
   1 -13   1   80.49    8.00
  -1  13  -1   71.49    8.60
  -1  13  -1   74.39    9.30
   1  13   1   66.29    8.70
   1  13   1   77.29    9.30
  -1  13  -1   61.99    8.60
   1  13   1   70.09    8.80
  -1  13  -1   64.29    8.70
  -1  13  -1  102.89    9.70
   1  13   1   74.99    8.80
  -1  13  -1   66.29    8.70
  -2 -13  -1   42.40    5.50
   2 -13   1   45.10    6.40
  -2 -13  -1   32.50    5.60
  -2 -13  -1   34.50    5.80
   2 -13   1   31.40    6.10
   2 -13   1   20.50    5.00
   2 -13   1   24.10    6.00
  -2 -13  -1   27.10    5.40
  -2  13  -1   41.60    7.10
  -2  13  -1   26.60    6.90
   2  13   1   34.10    6.80
   2  13   1   31.70    7.10
   2  13   1   38.40    6.40
  -2  13  -1   36.00    7.90
  -2  13  -1   31.00    7.10
   2  13   1   28.50    7.10
  -2  13  -1   25.80    7.60
   2  13   1   43.40    6.80
  -2  13  -1   41.20    8.00
   2  13   1   31.30    6.90
  -3 -13  -1    4.40    4.60
  -3 -13  -1    4.40    4.30
   3 -13   1  -10.60    6.00
   3 -13   1    0.80    4.30
   3 -13   1   -1.20    5.20
   3 -13   1    2.10    4.10
   3 -13   1    4.00    5.70
  -3 -13  -1   -1.20    4.00
  -3 -13  -1    5.60    4.20
  -3  13  -1    2.80    6.10
  -3  13  -1    8.40    8.30
   3  13   1   -5.70    5.60
   3  13   1    5.40    6.00
   3  13   1   -4.00    6.10
   3  13   1   -7.20    6.80
  -3  13  -1   -1.90    7.00
  -3  13  -1    1.50    6.40
  -3  13  -1    1.30    6.90
   3  13   1    4.30    5.30
   3  13   1   -4.90    4.90
  -3  13  -1   -4.70    6.50
  -4 -13  -1   78.69    8.00
  -4 -13  -1   73.59    7.60
  -4 -13  -1   87.19    8.00
   4 -13   1   70.39    8.00
   4 -13   1   72.29    9.60
  -4  13  -1   75.69   10.60
   4  13   1   92.49   10.00
  -4  13  -1   78.29   10.20
   4  13   1   71.29    8.50
  -4  13  -1   77.29   11.00
   4  13   1   69.09    9.50
  -4  13  -1   75.79   11.00
   4  13   1   68.19    8.70
   4  13   1  103.19   10.20
   4  13   1   76.09    9.50
  -4  13  -1   78.59   11.30
  -4  13  -1   78.89   11.20
   5 -13   1    2.10    5.90
   5 -13   1    1.80    6.10
   5 -13   1   -8.20    7.20
  -5 -13  -1   17.80    5.20
   5 -13   1   11.60    7.50
  -5  13  -1    7.70    8.10
  -5  13  -1    0.30    9.10
   5  13   1    9.70    6.00
  -5  13  -1    0.30    7.70
   5  13   1    4.90    5.50
  -5  13  -1   -3.20    7.70
   5  13   1   10.70    7.20
   5  13   1   -5.80    6.20
  -5  13  -1   23.40    9.80
   5  13   1    6.20    6.90
   5  13   1    5.20    6.90
  -5  13  -1   14.90    8.20
   6 -13   1   17.50    7.30
  -6 -13  -1   19.50    5.50
  -6 -13  -1   20.00    5.80
   6 -13   1   29.20    8.90
   6 -13   1   28.00    7.50
   6 -13   1   40.40    9.40
   6  13   1   14.30    8.30
   6  13   1   22.70    7.00
  -6  13  -1   20.50    8.90
   6  13   1   22.40    7.60
  -6  13  -1   29.10    9.60
   6  13   1   25.80    8.50
   6  13   1   17.70    7.80
  -6  13  -1    7.80    9.20
  -6  13  -1   27.40   10.40
   6  13   1    8.50    6.30
  -6  13  -1   25.40    9.90
   7 -13   1   -1.80    9.40
   7 -13   1   -0.30    7.70
  -7 -13  -1    1.10    5.70
   7 -13   1    1.50    7.70
  -7 -13  -1    0.60    5.10
   7 -13   1   11.00    8.40
   7  13   1    3.40    7.70
   7  13   1    3.40    6.50
   7  13   1    1.10    6.50
  -7  13  -1  -14.70   10.60
   7  13   1   14.60    8.60
  -7  13  -1   16.80   10.60
  -7  13  -1  -13.00   10.20
   7  13   1    7.10    9.20
   7  13   1   14.30    7.80
  -7  13  -1   -5.50    9.60
  -7  13  -1   18.00    9.70
   7 -14  -1    3.00    8.80
  -7 -14   1   23.80    4.70
  -7 -14   1   17.00    4.70
   7 -14  -1   30.40   11.10
   7 -14  -1   -6.70    8.40
  -7  14   1   12.90   11.50
  -7  14   1   12.10   12.00
   7  14  -1   12.90    7.00
   7  14  -1   14.40    8.90
  -7  14   1   32.50   11.00
  -7  14   1   29.50   11.40
   7  14  -1   13.30    5.70
   7  14  -1    6.10    5.60
   7  14  -1   26.00   11.10
   6 -14  -1   11.50    7.40
  -6 -14   1   23.80    4.50
  -6 -14   1   21.60    4.50
   6 -14  -1   19.90    8.50
  -6 -14   1   14.90    4.30
   6 -14  -1   30.90    9.10
  -6  14   1   30.30   10.50
  -6  14   1    9.70   10.40
  -6  14   1   24.90   10.50
   6  14  -1    4.90    5.20
   6  14  -1   22.10    8.60
  -6  14   1   31.70   10.50
   6  14  -1    9.60    6.50
   6  14  -1   17.60    6.50
   6  14  -1   27.30    8.50
  -6  14   1   19.30   10.50
   5 -14  -1    9.20    7.60
  -5 -14   1   18.00    3.80
   5 -14  -1   24.20    7.20
   5 -14  -1   15.30    6.80
  -5 -14   1   15.50    4.10
   5 -14  -1   23.20    8.00
  -5 -14   1   18.70    4.30
   5  14  -1    3.60    7.00
   5  14  -1   14.70    6.10
  -5  14   1   12.30    9.10
  -5  14   1   19.20   11.10
  -5  14   1    0.70    9.10
   5  14  -1   15.30    7.50
   5  14  -1   20.10    7.20
   5  14  -1   14.30    5.10
  -5  14   1   13.20    9.30
   5  14  -1   13.80    5.40
  -5  14   1    2.20    8.60
   4 -14  -1    9.70    7.00
  -4 -14   1    8.60    3.80
  -4 -14   1    5.30    3.40
   4 -14  -1   10.60    6.20
   4 -14  -1    0.60    5.90
   4 -14  -1    7.00    6.50
  -4 -14   1    9.20    3.80
  -4  14   1   11.20    7.50
  -4  14   1    8.50    7.40
  -4  14   1    2.90    9.50
   4  14  -1    9.40    4.80
  -4  14   1    4.50    9.80
   4  14  -1    9.00    6.60
  -4  14   1   -1.70    7.90
  -4  14   1    8.30    7.60
   4  14  -1    6.20    5.60
   4  14  -1    4.50    4.50
   4  14  -1    7.90    6.80
  -3 -14   1    3.80    3.70
  -3 -14   1    2.40    3.60
  -3 -14   1    2.20    2.80
   3 -14  -1    2.50    6.20
  -3 -14   1   -0.10    3.50
   3 -14  -1    4.00    5.00
   3  14  -1   -2.60    4.40
  -3  14   1   14.90    7.60
  -3  14   1   -8.00    7.00
   3  14  -1    6.80    5.20
  -3  14   1    5.20    7.80
   3  14  -1    2.20    4.60
   3  14  -1   -3.00    6.20
   3  14  -1   -0.50    6.00
  -3  14   1    6.40    6.70
  -3  14   1    4.90    8.50
   3  14  -1   -9.10    5.10
  -3  14   1   18.60    8.60
   2 -14  -1    6.10    3.80
   2 -14  -1    2.20    4.10
   2 -14  -1    6.90    4.10
  -2 -14   1    9.50    4.70
   2 -14  -1    3.60    6.00
  -2 -14   1    4.20    3.70
  -2 -14   1    7.60    3.80
   2  14  -1   10.20    4.80
   2  14  -1   17.90    6.40
  -2  14   1   20.10    7.60
  -2  14   1   11.90    7.40
   2  14  -1    8.90    5.90
  -2  14   1    5.50    6.30
   2  14  -1    9.10    6.10
   2  14  -1   13.70    4.90
  -2  14   1    9.50    6.70
  -2  14   1    4.60    6.60
  -1 -14   1  217.68   16.20
   1 -14  -1  219.18   17.50
  -1 -14   1  188.28   16.00
   1 -14  -1  234.48   17.30
  -1 -14   1  219.58   16.40
   1 -14  -1  236.08   17.40
   1  14  -1  231.08   17.20
  -1  14   1  266.97   19.50
  -1  14   1  219.48   18.80
  -1  14   1  227.28   18.70
   1  14  -1  253.67   18.30
   1  14  -1  232.28   17.70
   1  14  -1  232.78   18.00
  -1  14   1  239.18   19.10
  -1  14   1  224.08   18.90
  -1  14   1  268.97   18.90
   0 -14   1   15.00    4.90
   0 -14   1   20.30    4.60
   0 -14  -1   22.20    5.60
   0 -14  -1    9.40    8.90
   0 -14  -1   19.00    5.50
   0 -14   1   19.90    4.90
   0  14   1   11.60    6.20
   0  14   1   12.80    6.90
   0  14   1   22.30    6.80
   0  14  -1   19.20    5.90
   0  14  -1   16.90    6.20
   0  14   1   27.50    7.50
   0  14  -1   24.90    6.10
   0  14  -1   14.50    6.60
   0  14   1   16.70    6.90
   0  14  -1   19.50    5.90
   0  14   1   19.50    6.50
   1 -14   1   18.30    5.20
  -1 -14  -1   15.90    5.40
  -1 -14  -1   14.40    4.90
   1 -14   1    9.30    4.90
  -1 -14  -1   17.80    5.10
  -1  14  -1   19.20    7.20
  -1  14  -1   24.10    6.30
  -1  14  -1   14.40    6.70
  -1  14  -1   13.20    6.10
   1  14   1   18.20    6.10
  -1  14  -1   22.40    6.70
   1  14   1   14.70    6.50
  -1  14  -1    8.70    6.70
   1  14   1   15.30    6.50
   1  14   1   29.30    6.50
   1  14   1   19.20    6.70
   2 -14   1    8.10    5.30
  -2 -14  -1    5.30    4.90
   2 -14   1   15.20    5.80
  -2 -14  -1   10.30    4.80
   2 -14   1   10.20    5.40
  -2 -14  -1   -2.30    4.10
  -2  14  -1    5.70    7.10
  -2  14  -1    2.90    6.20
   2  14   1    8.60    6.70
   2  14   1    4.20    5.60
   2  14   1    6.10    5.50
  -2  14  -1    3.80    6.30
   2  14   1    6.40    6.40
  -2  14  -1   -4.60    6.70
  -2  14  -1    8.00    6.50
   2  14   1    6.50    6.50
  -2  14  -1   17.50    7.70
   2  14   1   -1.50    6.00
  -3 -14  -1    4.20    4.40
   3 -14   1    6.10    6.10
   3 -14   1    4.40    6.90
  -3 -14  -1    1.20    4.80
  -3 -14  -1   -2.40    4.40
   3 -14   1    2.30    3.60
   3 -14   1    1.50    3.60
   3  14   1    9.00    6.50
   3  14   1   -7.30    6.20
   3  14   1  -10.30    6.40
   3  14   1    5.00    6.90
  -3  14  -1    3.30    7.70
   3  14   1    2.40    5.40
   3  14   1    4.80    5.40
  -3  14  -1    7.40    7.00
  -3  14  -1   -5.50    7.30
  -3  14  -1  -15.50    7.10
  -3  14  -1   10.30    7.50
  -4 -14  -1    9.30    7.30
   4 -14   1   16.20    7.20
  -4 -14  -1    0.10    4.50
   4 -14   1   -6.60    7.50
  -4 -14  -1   11.10    5.10
   4  14   1    7.00    6.60
   4  14   1    6.20    6.70
   4  14   1    6.20    7.30
  -4  14  -1    8.40    8.10
   4  14   1   -2.50    6.70
  -4  14  -1    6.50    7.80
   4  14   1    2.80    5.60
   4  14   1    1.00    5.80
  -4  14  -1    3.10    8.00
  -4  14  -1   11.00    8.00
  -4  14  -1   10.40   10.50
   5 -14   1   11.20    6.50
  -5 -14  -1   11.50    5.20
  -5 -14  -1   15.40    7.80
   5 -14   1   11.70    7.70
  -5 -14  -1   13.90    4.80
   5 -14   1    1.50    7.40
   5 -14   1    5.20    6.30
  -5  14  -1    3.80    9.00
   5  14   1    0.20    5.70
  -5  14  -1   18.30    9.10
  -5  14  -1    0.40    9.00
  -5  14  -1   29.50   10.40
   5  14   1    9.40    7.20
  -5  14  -1   -0.50    9.30
   5  14   1    2.60    7.50
   5  14   1    7.00    7.10
   5  14   1   16.20    7.10
   5  14   1    9.70    7.80
  -6 -14  -1   28.60    6.30
   6 -14   1   15.70    7.10
   6 -14   1   30.00    7.50
   6 -14   1   16.40    9.10
   6 -14   1   21.70    8.10
   6  14   1   11.60    7.90
  -6  14  -1    4.60    9.90
   6  14   1   18.10    6.70
  -6  14  -1   19.80   10.40
  -6  14  -1   36.00   11.00
   6  14   1   19.60    6.50
   6  14   1   28.00    9.30
  -6  14  -1    0.60   10.60
  -6  14  -1   32.30   10.20
   6  14   1   20.50    7.70
   7 -14   1   -7.90    8.10
  -7 -14  -1    1.40    5.10
   7 -14   1  -10.70    9.20
   7 -14   1   -2.90    7.40
   7 -14   1   24.50    8.20
  -7  14  -1    3.20   11.60
   7  14   1   -3.70    6.50
   7  14   1  -12.30    9.50
   7  14   1   -8.20    6.50
  -7  14  -1    0.90   10.60
   7  14   1   -4.80    7.60
   7  14   1   34.60   15.30
  -7  14  -1   15.50   13.60
  -7  14  -1    8.60   10.10
   7  14   1   -0.10    7.70
  -7  14  -1    8.50   11.30
  -6 -15   1   26.60    4.50
   6 -15  -1   28.30    9.20
  -6 -15   1   25.40    4.90
  -6 -15   1   24.50    4.40
   6 -15  -1   23.50    8.00
   6 -15  -1   40.80    9.90
  -6  15   1   50.19   12.30
  -6  15   1   52.69   12.10
   6  15  -1   31.00    9.20
   6  15  -1   22.60    9.80
  -6  15   1   41.90   11.50
   6  15  -1   34.30    7.10
   6  15  -1   35.50    7.30
  -6  15   1   46.20   12.20
   6  15  -1   21.40    5.60
  -6  15   1   24.10   12.40
   5 -15  -1    9.90    6.90
   5 -15  -1   -4.30    8.00
   5 -15  -1   -2.50    6.40
   5 -15  -1    9.20    7.30
  -5 -15   1    2.70    3.50
  -5 -15   1    9.70    3.70
  -5  15   1   15.30   10.20
   5  15  -1   -5.00    5.40
   5  15  -1    9.60    6.10
   5  15  -1    5.40    7.30
   5  15  -1   -1.20    4.70
   5  15  -1   -3.90    4.80
   5  15  -1   -0.50    7.40
  -5  15   1   11.60   10.20
  -5  15   1   11.70   10.60
  -5  15   1    6.10    8.70
  -5  15   1    4.60    9.30
   4 -15  -1    7.60    6.20
   4 -15  -1    8.20    7.30
   4 -15  -1   -2.30    5.70
   4 -15  -1   -3.00    6.90
  -4 -15   1    3.00    3.60
  -4 -15   1    7.80    3.60
  -4 -15   1    1.90    3.40
  -4  15   1    3.00    9.20
   4  15  -1    7.10    7.40
   4  15  -1  -16.90    6.50
  -4  15   1   -6.10    8.40
  -4  15   1   16.70    8.20
   4  15  -1    8.90    5.70
   4  15  -1    5.70    4.80
   4  15  -1    3.20    5.70
  -4  15   1   -3.70    8.50
  -4  15   1    5.50    8.60
   4  15  -1    1.50    4.60
  -3 -15   1    3.80    3.50
   3 -15  -1    5.60    5.00
   3 -15  -1   -1.40    4.90
  -3 -15   1    4.80    3.60
  -3 -15   1    7.50    3.90
   3  15  -1   -2.90    6.30
   3  15  -1    2.10    9.80
   3  15  -1    5.20    5.60
  -3  15   1   10.70    8.80
  -3  15   1    6.80    9.30
   3  15  -1    7.50    5.00
   3  15  -1    5.60    4.80
  -3  15   1   14.80    8.60
   3  15  -1    5.10    7.00
  -3  15   1   -2.80    8.30
  -3  15   1    0.70    8.80
  -2 -15   1    5.10    4.10
  -2 -15   1    9.60    3.80
   2 -15  -1   11.10    6.30
   2 -15  -1   15.20    6.30
  -2 -15   1    4.20    4.10
  -2  15   1    9.60    7.00
   2  15  -1   12.70    5.30
  -2  15   1    9.60    8.20
   2  15  -1    1.20    5.60
   2  15  -1    3.80    6.50
   2  15  -1    6.30    5.00
  -2  15   1   17.00    8.50
  -2  15   1   13.70    7.70
   2  15  -1   17.40    6.00
  -2  15   1   15.70    7.20
  -2  15   1   15.80    7.30
   2  15  -1    6.10    6.80
   1 -15  -1   29.30    6.70
  -1 -15   1   33.90    5.40
  -1 -15   1   35.20    5.10
   1 -15  -1   34.10    6.80
   1  15  -1   26.20    7.40
   1  15  -1   24.30    6.70
  -1  15   1   27.60    8.40
   1  15  -1   34.00    6.50
  -1  15   1   41.50    8.90
  -1  15   1   46.40    8.20
  -1  15   1   16.10    7.30
   1  15  -1   47.00    7.40
  -1  15   1   47.10    8.30
   1  15  -1   34.50    7.40
  -1  15   1   34.50    8.80
   0 -15  -1   22.00    6.00
   0 -15   1   16.10    4.90
   0 -15  -1   23.60    5.80
   0 -15   1   13.30    5.20
   0 -15   1   11.50    4.70
   0 -15  -1   11.00    5.10
   0  15  -1   22.70    7.80
   0  15  -1   17.90    6.80
   0  15  -1   21.60    6.80
   0  15   1    5.80    7.40
   0  15   1   16.90    6.80
   0  15  -1    8.70    6.00
   0  15  -1   21.20    7.30
   0  15   1   18.50    7.80
   0  15   1   29.50    7.70
   0  15  -1   14.60    5.80
   0  15   1   31.20    7.50
  -1 -15  -1   -5.60    4.60
   1 -15   1    4.60    4.70
  -1 -15  -1    2.70    5.00
  -1 -15  -1   -2.40    4.60
   1 -15   1   -4.00    4.80
   1 -15   1   -0.20    5.10
   1  15   1    7.30    6.10
  -1  15  -1  -10.40    7.10
   1  15   1   -5.40    6.30
  -1  15  -1    4.70    6.90
   1  15   1   -2.10    5.40
   1  15   1    3.50    6.50
  -1  15  -1    8.20    5.80
  -1  15  -1  -13.90    6.80
  -1  15  -1    4.20    6.60
   1  15   1    5.90    6.20
  -1  15  -1    2.40    7.20
  -2 -15  -1  118.89   11.50
   2 -15   1  138.19   13.10
  -2 -15  -1  123.79   11.80
   2 -15   1  117.49   11.50
  -2 -15  -1  136.59   12.10
  -2  15  -1  129.89   12.80
   2  15   1  143.19   13.10
   2  15   1  139.59   12.90
  -2  15  -1  134.09   12.80
   2  15   1  106.39   12.40
  -2  15  -1  124.29   14.20
  -2  15  -1  135.89   13.80
   2  15   1  156.48   13.50
   2  15   1  153.68   13.50
  -2  15  -1  153.38   14.00
   2  15   1  134.19   12.80
  -2  15  -1  126.09   13.40
   3 -15   1   10.00    6.50
   3 -15   1   15.10    6.60
  -3 -15  -1   17.80    5.20
  -3 -15  -1   10.00    4.60
   3  15   1   16.50    6.90
   3  15   1   13.40    5.80
   3  15   1   18.60    7.50
  -3  15  -1   11.60    8.30
   3  15   1   15.60    7.70
  -3  15  -1   13.00    8.50
  -3  15  -1    9.60    8.00
  -3  15  -1   12.60    7.40
  -3  15  -1   10.30    8.80
   3  15   1   25.50    7.30
   3  15   1   12.30    7.30
  -3  15  -1   10.70    8.10
   4 -15   1   61.79    6.70
   4 -15   1   50.29    6.30
   4 -15   1   49.00    8.80
  -4 -15  -1   39.90    6.10
   4  15   1   32.70    8.00
   4  15   1   54.09    8.10
  -4  15  -1   46.80   10.40
   4  15   1   49.30    9.60
  -4  15  -1   55.89   10.30
   4  15   1   34.40    7.20
  -4  15  -1   68.59   12.50
   4  15   1   54.09    9.40
  -4  15  -1   45.90   10.10
   4  15   1   54.99    8.40
  -4  15  -1   67.39   11.30
   5 -15   1    0.90    6.20
   5 -15   1   -6.20    7.10
  -5 -15  -1   17.00    5.10
   5 -15   1   -4.90    6.20
   5 -15   1    5.90    7.70
   5  15   1    5.00    6.40
   5  15   1    6.90    6.10
   5  15   1    7.10    7.00
  -5  15  -1   11.30    8.50
  -5  15  -1    6.60    9.20
   5  15   1   -2.30    7.80
   5  15   1   -1.90    6.90
  -5  15  -1   -3.40    8.90
  -5  15  -1    1.10    8.50
  -5  15  -1    7.40   10.10
   6 -15   1   -3.80    7.10
  -6 -15  -1   13.80    5.20
   6 -15   1   14.80    8.60
   6 -15   1    4.60    6.80
   6 -15   1   18.80    7.10
  -6  15  -1    2.20   11.30
  -6  15  -1   12.50    9.10
  -6  15  -1   19.00   11.20
   6  15   1   -7.90    9.30
   6  15   1    2.50    6.10
  -6  15  -1   -5.70   11.50
   6  15   1   21.70   10.60
   6  15   1   -1.10    5.70
   6  15   1    6.20    7.10
  -6  15  -1    2.20   10.20
   6  15   1   -1.00    7.70
   4 -16  -1   -7.90    7.40
  -4 -16   1    8.20    3.40
   4  16  -1   12.90    7.80
   4  16  -1  -15.70    6.10
   4  16  -1    6.90    4.80
   4  16  -1    6.10    7.90
   4  16  -1   -1.20    5.40
  -4  16   1   16.90   10.60
  -4  16   1    8.00    9.60
  -4  16   1  -19.90    9.20
   4  16  -1   17.20    5.90
  -4  16   1    6.00    9.40
  -4  16   1    4.00    8.40
   3 -16  -1   31.70    4.80
  -3 -16   1   23.90    4.20
   3 -16  -1    6.30   12.00
  -3 -16   1   29.50    4.30
   3 -16  -1   33.80    4.40
   3  16  -1   26.20    8.00
   3  16  -1   11.90    7.80
   3  16  -1   28.10    6.50
  -3  16   1   18.10   12.60
  -3  16   1   26.00   10.40
   3  16  -1   26.50    5.60
  -3  16   1   24.50    9.90
   3  16  -1   21.50    5.20
  -3  16   1   33.70   10.10
   3  16  -1   20.40    6.50
  -3  16   1   24.40    9.30
  -2 -16   1    6.00    4.00
   2 -16  -1   -3.40    6.00
  -2 -16   1   -0.60    3.90
   2 -16  -1   -4.70    6.50
   2  16  -1   -1.70    5.70
   2  16  -1   -3.20    6.50
  -2  16   1   -1.00    8.00
   2  16  -1   -9.60    6.90
  -2  16   1    3.00    7.70
  -2  16   1   -3.10    7.80
  -2  16   1    5.50    9.70
   2  16  -1    3.90    5.10
   2  16  -1    0.10    5.10
  -2  16   1   -2.90    7.20
  -2  16   1    2.50    9.30
   2  16  -1  -13.70    6.40
   1 -16  -1   -2.40    5.60
  -1 -16   1    5.50    4.20
   1 -16  -1   14.90    6.00
  -1 -16   1   -2.50    4.30
  -1  16   1    6.50    7.90
  -1  16   1    8.00    7.10
   1  16  -1   -1.40    7.00
   1  16  -1   -1.60    6.80
   1  16  -1   -8.60    5.90
  -1  16   1    2.20    7.20
  -1  16   1    2.80    8.50
  -1  16   1    4.30    8.20
  -1  16   1    2.40    7.70
   1  16  -1   11.70    6.70
   0 -16   1    0.80    4.60
   0 -16   1   -2.80    5.10
   0 -16  -1    2.60    5.50
   0 -16   1   -0.30    4.10
   0 -16  -1   -3.00    5.20
   0  16  -1   -1.10    6.90
   0  16  -1   -4.50    6.40
   0  16   1   -5.10    7.80
   0  16   1   -6.10    5.80
   0  16  -1   -2.30    6.70
   0  16   1    1.10    6.90
   0  16   1   -5.50    7.60
   0  16  -1    8.50    6.10
   0  16   1   -1.90    7.20
   0  16  -1   -6.70    5.70
   0  16  -1    7.20    7.60
   1 -16   1   55.69    7.20
  -1 -16  -1   59.59    7.50
  -1 -16  -1   55.49    7.00
   1 -16   1   41.80    7.20
   1  16   1   46.40    8.80
   1  16   1   61.69    8.50
   1  16   1   62.19    9.20
   1  16   1   50.29    8.30
  -1  16  -1   46.00    8.70
  -1  16  -1   48.00    9.40
  -1  16  -1   70.59    8.90
   1  16   1   63.19   10.20
  -1  16  -1   61.39   10.00
   1  16   1   53.59    9.40
  -1  16  -1   51.79    8.40
   2 -16   1   -9.00    5.40
  -2 -16  -1    0.80    5.30
   2 -16   1   -1.60    5.40
  -2 -16  -1    7.20    5.20
  -2  16  -1  -15.90    7.00
   2  16   1    3.50    5.90
   2  16   1   13.10    8.40
  -2  16  -1    1.30    8.40
  -2  16  -1    0.30    8.20
  -2  16  -1    4.40    6.90
   2  16   1    2.20    6.80
  -2  16  -1    0.60    7.40
   2  16   1    7.30    6.20
   2  16   1    2.90    7.70
  -2  16  -1   -6.40    7.20
   2  16   1    3.50    7.00
   3 -16   1   -1.80    6.30
   3 -16   1    3.60    6.50
  -3 -16  -1    2.60    4.70
  -3  16  -1    1.30    8.80
  -3  16  -1  -12.80    7.60
   3  16   1    7.90    6.90
  -3  16  -1   -0.40    7.40
  -3  16  -1   -1.40    8.40
   3  16   1    0.00    5.70
   3  16   1   -6.40    6.70
   3  16   1    0.00    8.40
  -3  16  -1   -0.90    8.70
   3  16   1   -3.50    5.70
   3  16   1  -12.90    7.30
  -4 -16  -1   -1.00    4.70
   4 -16   1   11.40    7.00
   4 -16   1   -2.60   10.10
  -4  16  -1    0.30    8.40
   4  16   1   -5.60    5.70
  -4  16  -1   -8.00    9.50
  -4  16  -1   -2.50    9.40
  -4  16  -1   -0.70   10.30
   4  16   1    2.20    6.90
   4  16   1   -2.80    7.80
  -4  16  -1    1.80    7.90
   4  16   1   -2.10   12.00
   3 -17  -1    0.20    6.80
  -3 -17   1    1.30    3.50
  -3  17   1   -2.60    9.30
  -3  17   1    8.30    9.30
   3  17  -1   -3.30    4.50
   3  17  -1   -1.80    5.90
  -3  17   1   21.60    8.80
   3  17  -1    0.80    5.80
   3  17  -1   -5.70    7.80
  -3  17   1    7.70    9.70
   3  17  -1   -5.10    4.80
  -3  17   1   -1.40    9.10
  -2 -17   1   -1.20    3.60
  -2 -17   1    6.20    4.00
   2 -17  -1   -6.30    6.10
  -2 -17   1    1.20    3.80
   2 -17  -1   -5.40    6.60
   2  17  -1    6.00    5.20
  -2  17   1   15.40    9.40
   2  17  -1  -10.50    4.70
   2  17  -1   -3.40    7.80
  -2  17   1   -6.80    7.80
  -2  17   1    1.20    9.10
   2  17  -1    3.90    6.20
   2  17  -1   -1.20    6.10
  -2  17   1   -7.10    9.10
   2  17  -1   -8.50    7.60
  -2  17   1  -17.20    6.60
   1 -17  -1   -0.10    5.90
  -1 -17   1    7.70    4.50
  -1 -17   1   -0.50    4.80
   1 -17  -1    9.30    6.00
   1  17  -1    8.90    6.80
   1  17  -1    4.30    5.60
  -1  17   1    6.00    9.10
   1  17  -1    6.30    5.40
  -1  17   1    4.40    7.00
   1  17  -1    2.00    8.80
  -1  17   1   10.00    8.80
  -1  17   1   17.30    9.30
  -1  17   1   11.10    7.90
   0 -17  -1    5.50    5.70
   0 -17  -1   20.70    6.10
   0 -17   1    6.20    5.20
   0  17   1   19.80    7.40
   0  17  -1   23.20    6.50
   0  17  -1   16.50    9.70
   0  17  -1   10.90    7.20
   0  17  -1   17.50    6.70
   0  17  -1    4.10    7.30
   0  17   1   15.20    8.30
   0  17  -1   26.40    8.90
   0  17   1   11.40    9.20
   0  17   1   23.80    8.30
   1 -17   1    1.10    5.20
  -1 -17  -1    4.70    4.90
   1 -17   1    9.50    5.20
  -1 -17  -1   12.90    8.80
   1  17   1   27.30    6.80
   1  17   1   -0.20    6.50
  -1  17  -1   20.50    9.00
   1  17   1    2.90    8.40
   1  17   1   18.70    9.30
  -1  17  -1   13.30    6.80
  -1  17  -1   12.50   10.40
   1  17   1    7.30    7.70
  -1  17  -1   -4.10    7.60
   1  17   1   15.30    7.40
  -1  17  -1    8.40    6.80
  -1  17  -1   19.50    8.10
   2 -17   1   13.70    6.10
  -2 -17  -1   15.10    5.40
   2 -17   1   14.10    6.20
   2  17   1    1.90    8.70
  -2  17  -1   24.40    9.00
   2  17   1   12.50    7.40
   2  17   1    7.40    5.90
   2  17   1   -2.10    6.80
  -2  17  -1  -11.70    7.80
  -2  17  -1    7.70    7.20
  -2  17  -1   13.00    9.40
   2  17   1    3.30    8.30
   2  17   1    9.80    6.00
  -2  17  -1    3.90    7.80
  11   0  -2   14.30    9.90
 -11   0   2   -6.90    9.60
  11   0  -2    1.90    9.80
  11   0  -2    3.90   10.60
  11   0  -2   -0.90   11.90
  11   0  -2   -0.20    9.20
 -11   0   2    0.90   11.20
 -11   0   2   -6.70    8.50
  10   0  -2   15.60    7.80
  10   0  -2   10.70    8.90
  10   0  -2   18.40   10.30
 -10   0   2   27.90   10.40
  10   0  -2    5.10    9.50
 -10   0   2   12.30    7.50
 -10   0   2   20.40   10.80
  10   0  -2   11.90   15.40
 -10   0   2    9.00    8.80
  -9   0   2   -1.50    6.40
   9   0  -2   -3.60    7.60
   9   0  -2    9.40    8.60
   9   0  -2   19.30    9.60
   9   0  -2   -2.80    6.60
   9   0  -2   -4.20   13.80
  -9   0   2   -9.60    7.90
  -9   0   2    5.90    7.70
  -9   0   2    4.40    7.00
   9   0  -2    7.40    7.80
  -9   0   2   -4.20    7.70
   8   0  -2   83.29   10.60
  -8   0   2   64.99    9.10
   8   0  -2   84.79   10.60
  -8   0   2   78.59    9.70
  -8   0   2   54.39    9.00
   8   0  -2   70.09    9.20
   8   0  -2   79.69   10.00
  -8   0   2   73.19    9.60
   8   0  -2   73.09   10.80
  -8   0   2   63.09    8.70
  -8   0   2   76.99    9.80
   8   0  -2   66.79    9.50
  -7   0   2   -5.40    5.00
  -7   0   2   -3.10    4.80
   7   0  -2    2.80    5.80
   7   0  -2    9.00    6.10
   7   0  -2    0.30    6.50
  -7   0   2   -5.80    5.10
  -7   0   2   -5.30    5.10
  -7   0   2   -0.90    6.00
  -7   0   2    0.60    5.70
   7   0  -2   -0.30    5.70
   6   0  -2  827.42   53.39
  -6   0   2  799.52   53.09
  -6   0   2  830.62   52.79
  -6   0   2  837.42   52.99
   6   0  -2  852.61   53.09
   6   0  -2  860.61   53.29
  -6   0   2  776.52   52.69
   6   0  -2  787.62   53.09
   6   0  -2  877.11   53.59
   6   0  -2  739.33   52.79
  -5   0   2   -1.00    4.30
  -5   0   2    3.10    4.20
   5   0  -2    1.80    3.60
  -5   0   2    0.20    3.80
   5   0  -2    5.00    4.10
  -5   0   2   -6.30    4.00
   5   0  -2   -1.70    3.80
  -5   0   2    3.70    3.50
   5   0  -2    0.10    4.00
   5   0  -2    0.90    4.50
   5   0  -2   -0.70    4.10
  -4   0   2  286.47   19.70
   4   0  -2  271.17   19.90
   4   0  -2  268.97   19.70
   4   0  -2  296.97   19.90
   4   0  -2  287.67   19.90
   4   0  -2  292.47   19.70
  -4   0   2  296.77   19.70
  -4   0   2  305.97   19.60
  -4   0   2  304.37   19.70
   4   0  -2  289.07   19.70
  -4   0   2  302.57   19.80
  -4   0   2  296.27   19.40
   3   0  -2    0.80    2.50
  -3   0   2    2.30    2.40
   3   0  -2    0.40    2.90
  -3   0   2    1.50    2.50
  -3   0   2    2.10    2.40
  -3   0   2    1.40    2.50
   3   0  -2    0.80    2.40
  -3   0   2    2.10    2.30
   3   0  -2    1.10    2.60
  -3   0   2    5.20    2.70
   3   0  -2    0.90    2.60
   3   0  -2   -2.00    2.80
   2   0  -2 1709.73  101.69
   2   0  -2 1525.35  101.69
  -2   0   2 1630.74  101.69
   2   0  -2 1587.34  101.79
  -2   0   2 1645.34  101.69
  -2   0   2 1726.63  101.69
  -2   0   2 1628.14  101.69
  -2   0   2 1684.13  101.69
  -2   0   2 1620.64  101.69
   2   0  -2 1493.25  101.69
   2   0  -2 1592.44  101.69
  -1   0   2    0.70    0.70
  -1   0   2   -0.40    0.60
   1   0  -2    1.00    0.80
   1   0  -2   -0.70    0.70
   1   0  -2   -0.20    0.90
   1   0  -2    0.40    0.90
  -1   0   2    1.70    0.70
   1   0  -2    0.40    0.70
   1   0  -2    1.30    0.80
  -1   0   2    0.30    0.60
   1   0   2    0.50    1.10
  -1   0  -2   -1.20    1.30
   1   0   2   -1.50    1.10
  -1   0  -2    0.40    1.10
   1   0   2   -0.70    1.00
  -1   0  -2   -0.20    1.20
  -1   0  -2   -0.40    0.90
   1   0   2   -0.30    0.90
  -1   0  -2    0.30    1.00
   1   0   2   -1.10    1.10
   1   0   2    1.30    1.10
  -1   0  -2   -0.40    0.80
   2   0   2 2311.27  146.69
  -2   0  -2 2358.36  146.69
   2   0   2 2239.68  146.59
   2   0   2 2318.07  146.69
  -2   0  -2 2373.66  146.59
   2   0   2 2327.47  146.69
   2   0   2 2386.16  146.69
  -2   0  -2 2237.88  146.69
  -2   0  -2 2304.17  146.69
  -2   0  -2 2429.46  146.69
   2   0   2 2385.26  146.69
  -2   0  -2 2410.36  146.79
   3   0   2   -2.80    2.70
  -3   0  -2    4.00    2.70
   3   0   2   -0.20    2.50
  -3   0  -2   -1.00    2.90
  -3   0  -2   -1.50    3.20
  -3   0  -2   -5.00    2.90
   3   0   2   -3.40    2.80
   3   0   2    0.20    2.90
  -3   0  -2    2.00    3.20
  -3   0  -2   -2.40    3.10
   3   0   2    0.30    3.10
  -4   0  -2 1830.82  113.99
   4   0   2 1761.52  113.89
   4   0   2 2030.00  114.19
  -4   0  -2 1864.71  113.99
   4   0   2 1834.52  113.89
   4   0   2 1703.53  113.69
  -4   0  -2 1775.62  113.99
  -4   0  -2 1702.63  113.89
   4   0   2 1853.41  113.99
   4   0   2 1697.73  113.99
  -4   0  -2 1802.92  113.69
  -4   0  -2 1807.22  113.79
  -5   0  -2    1.70    4.10
   5   0   2   -2.50    4.30
  -5   0  -2    0.10    4.50
   5   0   2   -2.70    4.30
  -5   0  -2   10.60    4.60
   5   0   2    3.00    4.20
   5   0   2    6.50    4.70
  -5   0  -2   -9.20    4.60
   5   0   2   -1.20    4.70
  -5   0  -2    1.90    4.60
   6   0   2    5.30    9.10
   6   0   2    3.60    5.10
   6   0   2   10.10    5.60
  -6   0  -2   -0.50    4.50
   6   0   2   -0.40    5.30
  -6   0  -2    7.20    5.90
  -6   0  -2    0.10    5.00
  -6   0  -2   -6.30    4.80
   6   0   2   -4.30    5.80
  -6   0  -2   -0.70    5.00
   6   0   2   -1.50    5.50
  -7   0  -2   -5.90    6.00
  -7   0  -2  -11.50    5.60
  -7   0  -2   -6.10    6.40
   7   0   2    2.00    6.50
  -7   0  -2   -6.50    5.20
   7   0   2   -1.70    5.70
   7   0   2   -5.20    6.80
  -7   0  -2   -4.60    5.50
   7   0   2   -5.80    6.40
   7   0   2   -2.30    6.10
  -7   0  -2   -0.20    6.10
   7   0   2   -0.70    6.30
   8   0   2   33.50    8.20
  -8   0  -2   18.20    8.20
  -8   0  -2   11.60    8.00
  -8   0  -2    8.20    8.40
   8   0   2   21.20    8.10
  -8   0  -2   14.10    7.30
  -8   0  -2   20.30    6.80
   8   0   2   17.50    8.10
   8   0   2    9.60    7.70
   8   0   2   24.70    8.70
  -8   0  -2   13.00    7.60
   8   0   2   10.80    7.80
   9   0   2  -10.80    8.80
  -9   0  -2   -9.80    7.20
   9   0   2   -1.90    7.30
  -9   0  -2    2.50    6.60
  -9   0  -2    5.40    8.70
   9   0   2  -14.80   13.60
   9   0   2  -13.90    6.30
   9   0   2   -0.70    7.80
  -9   0  -2   -9.80    7.80
  -9   0  -2   -6.50    8.70
  -9   0  -2   -4.50    7.00
  10   0   2   -1.20   10.80
  10   0   2  -13.90    9.20
 -10   0  -2   11.80    9.30
  10   0   2   -2.90    7.80
  10   0   2   12.80    9.00
 -10   0  -2    9.10   10.30
 -10   0  -2   -8.70    9.30
  10   0   2    8.10    9.30
 -11   0  -2   10.90   10.90
  11   0   2  -29.80    9.50
  11   0   2    0.40    9.80
 -11   0  -2   -8.90    8.60
 -11   0  -2    3.70   11.80
  11   0   2   20.80   11.10
  11   0   2  -11.40   11.40
  11  -1  -2   -4.50   12.20
  11  -1  -2    3.60   11.40
 -11  -1   2   -1.00   11.90
  11  -1  -2    7.30   10.00
  11  -1  -2    6.00   10.30
  11  -1  -2   -0.60    8.90
 -11  -1   2   -5.70    9.40
  11   1  -2   -0.60   10.70
  11   1  -2  -14.10   10.20
  11   1  -2   -9.80    9.40
 -11   1   2   -7.90    9.50
  11   1  -2   -3.70   10.60
 -11   1   2  -13.00   11.40
  11   1  -2   12.10    9.90
 -11   1   2   11.20    9.70
 -10  -1   2   26.40    9.10
  10  -1  -2   17.60    9.20
 -10  -1   2   19.40   10.20
  10  -1  -2   -2.20   13.40
  10  -1  -2   22.70   11.00
  10  -1  -2   21.00    9.70
 -10  -1   2   28.10    8.50
 -10  -1   2    5.40    8.70
  10  -1  -2   21.90    9.40
  10   1  -2   32.60    9.70
  10   1  -2   61.79   12.30
 -10   1   2   22.20    9.60
 -10   1   2   32.50    9.00
 -10   1   2   20.60   10.30
  10   1  -2   26.00   10.00
  10   1  -2   43.70   10.30
  10   1  -2   36.80    9.30
  -9  -1   2    3.00    6.70
  -9  -1   2    4.20    6.90
  -9  -1   2   -1.90    7.40
  -9  -1   2    3.70    6.10
   9  -1  -2    3.40    6.60
   9  -1  -2    6.20    7.70
   9  -1  -2    5.70    9.40
  -9  -1   2  -15.10    8.30
   9  -1  -2   -2.00    8.10
   9  -1  -2    0.70    9.00
  -9   1   2    2.20    7.70
  -9   1   2   -0.80    7.80
   9   1  -2    9.40    7.20
  -9   1   2   -2.60   10.80
   9   1  -2    7.00    7.70
   9   1  -2    2.90    8.30
   9   1  -2    5.70    9.00
  -9   1   2   -0.30    7.00
  -9   1   2    7.60    7.40
   9   1  -2    2.30    7.40
   8  -1  -2   66.59   10.10
  -8  -1   2   75.19    9.90
   8  -1  -2   71.19   10.40
  -8  -1   2   66.59   10.10
   8  -1  -2   56.49    9.50
  -8  -1   2   77.29    8.80
  -8  -1   2   74.29    8.60
  -8  -1   2   73.39    9.30
   8  -1  -2   75.19    9.80
   8  -1  -2   94.69   11.50
  -8  -1   2   70.19    9.20
   8  -1  -2   69.39    9.60
  -8   1   2   83.49    9.60
   8   1  -2   56.49    9.60
  -8   1   2   68.69    9.90
   8   1  -2   69.39   10.40
  -8   1   2   73.79    9.00
   8   1  -2   73.19   10.00
  -8   1   2   58.99    9.80
  -8   1   2   68.69    8.80
   8   1  -2   88.99   10.60
   8   1  -2   94.89   10.10
  -8   1   2   73.79   10.20
   8   1  -2   75.89   10.90
   7  -1  -2  113.29   12.00
  -7  -1   2  140.99   12.60
  -7  -1   2  106.29   11.20
   7  -1  -2  133.19   12.40
  -7  -1   2   99.59   11.10
   7  -1  -2  136.39   12.80
  -7  -1   2   93.19   16.10
   7  -1  -2  132.19   12.60
   7  -1  -2  139.29   12.60
  -7  -1   2  122.19   11.30
   7  -1  -2  135.79   12.90
  -7  -1   2  105.29   11.00
   7   1  -2  128.19   12.40
  -7   1   2  136.19   12.70
  -7   1   2  115.39   11.60
   7   1  -2  123.89   11.60
   7   1  -2  129.09   12.60
   7   1  -2  135.29   12.40
  -7   1   2  139.99   13.20
   7   1  -2  152.28   13.60
  -7   1   2  133.29   11.50
   7   1  -2  128.39   11.90
   6  -1  -2  715.33   43.90
   6  -1  -2  707.63   43.60
  -6  -1   2  693.73   43.40
  -6  -1   2  658.93   42.90
  -6  -1   2  649.04   43.00
  -6  -1   2  629.44   43.20
   6  -1  -2  688.73   43.50
   6  -1  -2  621.24   43.30
  -6  -1   2  656.53   43.00
   6  -1  -2  593.44   43.00
  -6  -1   2  650.23   42.70
   6  -1  -2  612.64   43.30
  -6   1   2  643.74   42.80
   6   1  -2  653.03   43.40
   6   1  -2  616.34   43.20
  -6   1   2  655.23   43.20
   6   1  -2  711.83   43.30
  -6   1   2  669.73   43.60
   6   1  -2  707.53   43.70
   6   1  -2  670.13   43.40
  -6   1   2  662.33   43.30
  -6   1   2  653.83   43.10
   5  -1  -2  581.14   39.60
   5  -1  -2  680.03   41.10
  -5  -1   2  588.94   39.50
   5  -1  -2  600.64   39.70
   5  -1  -2  665.33   39.70
  -5  -1   2  601.24   39.30
  -5  -1   2  608.74   39.20
   5  -1  -2  580.34   39.70
  -5  -1   2  565.84   39.40
  -5  -1   2  633.74   39.60
   5   1  -2  592.64   39.40
   5   1  -2  644.84   39.70
  -5   1   2  629.34   39.50
   5   1  -2  607.24   39.80
  -5   1   2  612.94   40.00
  -5   1   2  586.94   39.60
  -5   1   2  616.84   39.60
   5   1  -2  593.84   39.50
   5   1  -2  568.44   39.60
  -5   1   2  610.34   42.10
   4  -1  -2  557.74   40.10
  -4  -1   2  626.84   40.00
   4  -1  -2  672.23   40.20
   4  -1  -2  676.33   40.40
  -4  -1   2  636.04   39.80
   4  -1  -2  561.44   39.90
  -4  -1   2  592.84   40.00
   4  -1  -2  671.43   40.20
   4  -1  -2  601.54   40.10
  -4  -1   2  613.24   39.80
  -4   1   2  630.84   39.90
  -4   1   2  595.74   40.00
   4   1  -2  605.44   40.00
   4   1  -2  581.34   39.90
   4   1  -2  616.24   40.20
   4   1  -2  661.63   40.10
  -4   1   2  637.24   40.10
  -4   1   2  655.23   40.30
  -4   1   2  630.34   40.10
   4   1  -2  596.04   40.10
  -4   1   2  648.04   40.20
   3  -1  -2    2.50    2.80
  -3  -1   2    6.20    2.40
  -3  -1   2    3.20    2.70
   3  -1  -2    8.30    2.90
  -3  -1   2    6.30    2.40
   3  -1  -2    7.80    2.70
   3  -1  -2    0.70    3.10
  -3  -1   2    1.50    2.20
   3  -1  -2    1.70    2.70
  -3  -1   2    1.50    2.20
   3  -1  -2    2.90    2.70
  -3  -1   2    5.60    2.20
  -3   1   2    3.50    2.80
   3   1  -2   -1.70    2.60
  -3   1   2    0.00    2.50
   3   1  -2    4.30    2.50
   3   1  -2    2.90    2.30
   3   1  -2    6.90    3.00
  -3   1   2   -0.10    2.50
   3   1  -2    6.70    2.80
  -3   1   2    4.00    2.90
   3   1  -2    4.50    2.40
  -3   1   2    1.20    2.80
  -3   1   2    2.80    3.10
  -2  -1   2  678.93   41.90
  -2  -1   2  664.53   41.90
   2  -1  -2  603.84   42.00
   2  -1  -2  702.93   42.20
  -2  -1   2  665.33   41.90
   2  -1  -2  653.63   42.00
   2  -1  -2  621.04   42.00
   2  -1  -2  665.63   42.00
  -2  -1   2  701.93   41.80
   2  -1  -2  633.54   42.00
  -2  -1   2  682.43   41.80
  -2   1   2  654.53   42.00
  -2   1   2  669.03   42.10
   2   1  -2  627.84   41.90
   2   1  -2  639.34   41.90
  -2   1   2  683.33   42.10
   2   1  -2  649.04   41.90
  -2   1   2  676.93   42.10
   2   1  -2  668.23   42.00
   2   1  -2  680.23   41.80
  -2   1   2  669.43   42.10
   2   1  -2  669.13   41.90
  -2   1   2  695.93   42.00
   1  -1  -2  373.26   26.80
   1   1  -2  447.66   26.70
   1   1  -2  423.36   26.70
   1   1  -2  450.75   26.70
   0   1  -2    0.90    0.70
  -1  -1  -2  241.88   16.90
  -1   1  -2  255.17   16.90
   1   1   2  263.67   17.00
  -1   1  -2  240.18   17.10
   1   1   2  310.57   17.00
  -2  -1  -2 2816.12  173.58
  -2  -1  -2 2795.42  173.58
   2  -1   2 2606.54  173.38
  -2  -1  -2 2770.92  173.48
   2  -1   2 2988.50  173.58
   2  -1   2 2803.42  173.48
   2  -1   2 2806.62  173.58
  -2  -1  -2 2747.03  173.48
  -2  -1  -2 2836.92  173.48
  -2  -1  -2 2797.12  173.58
   2  -1   2 2782.22  173.58
  -2   1  -2 2701.13  173.48
  -2   1  -2 2879.51  173.48
   2   1   2 2849.31  173.58
  -2   1  -2 2669.63  173.58
   2   1   2 2898.81  173.58
   2   1   2 2882.51  173.58
   2   1   2 2555.44  173.58
   2   1   2 2639.74  173.48
  -2   1  -2 2881.61  173.58
  -2   1  -2 2891.41  173.58
  -2   1  -2 2566.44  173.48
   2   1   2 2562.94  173.38
  -3  -1  -2 2658.73  168.88
  -3  -1  -2 2684.43  168.88
  -3  -1  -2 2766.52  168.68
  -3  -1  -2 2600.74  168.78
   3  -1   2 2632.84  168.78
  -3  -1  -2 2755.32  168.78
   3  -1   2 2745.63  168.88
   3  -1   2 2767.42  168.88
   3  -1   2 2625.04  168.68
   3  -1   2 2755.32  168.88
  -3  -1  -2 2746.13  168.78
   3  -1   2 2750.92  168.78
   3   1   2 2690.13  168.78
  -3   1  -2 2667.53  168.78
  -3   1  -2 2746.33  168.88
   3   1   2 2518.35  168.88
   3   1   2 2540.95  168.78
   3   1   2 2716.33  168.88
   3   1   2 2360.96  168.58
   3   1   2 2827.92  168.88
  -3   1  -2 2720.73  168.78
  -3   1  -2 2895.41  168.78
  -3   1  -2 2848.81  168.98
  -3   1  -2 2557.14  168.88
   4  -1   2  801.12   52.39
  -4  -1  -2  814.22   52.19
  -4  -1  -2  852.81   52.49
   4  -1   2  800.82   52.49
  -4  -1  -2  818.62   52.29
  -4  -1  -2  823.82   52.59
   4  -1   2  860.51   52.49
   4  -1   2  780.42   52.29
  -4  -1  -2  803.32   52.39
   4  -1   2  876.41   52.59
  -4  -1  -2  806.42   52.39
   4  -1   2  809.72   52.59
  -4   1  -2  750.12   52.39
  -4   1  -2  840.72   52.49
  -4   1  -2  849.81   52.49
   4   1   2  765.52   52.39
   4   1   2  854.81   52.59
   4   1   2  763.02   52.49
   4   1   2  871.71   52.59
  -4   1  -2  848.02   52.39
  -4   1  -2  840.52   52.69
  -4   1  -2  837.72   52.29
   4   1   2  735.23   52.29
   5  -1   2   37.20    5.90
  -5  -1  -2   41.80    6.00
  -5  -1  -2   47.70    6.10
   5  -1   2   40.70    6.40
   5  -1   2   46.30    6.40
  -5  -1  -2   44.90    5.60
   5  -1   2   36.00    5.90
  -5  -1  -2   35.40    6.30
  -5  -1  -2   41.40    6.80
  -5  -1  -2   40.70    6.50
   5  -1   2   38.40    6.10
   5  -1   2   43.70    6.00
   5   1   2   45.00   11.10
   5   1   2   29.10    5.70
   5   1   2   42.00    6.10
  -5   1  -2   44.80    5.60
  -5   1  -2   29.00    5.70
   5   1   2   35.90    6.00
  -5   1  -2   35.70    7.20
   5   1   2   44.00    6.30
  -5   1  -2   40.60    6.60
  -5   1  -2   46.60    6.90
   6  -1   2  902.41   62.19
  -6  -1  -2  983.50   61.79
  -6  -1  -2  965.00   63.09
   6  -1   2  947.41   62.39
   6  -1   2 1001.20   62.39
  -6  -1  -2  963.60   62.09
   6  -1   2  871.61   61.79
  -6  -1  -2  968.60   62.09
   6  -1   2  930.91   62.29
  -6  -1  -2  950.60   61.79
   6  -1   2  984.80   62.19
  -6  -1  -2  961.60   62.29
  -6   1  -2  991.30   62.49
   6   1   2  835.52   61.89
   6   1   2  982.70   62.29
   6   1   2 1030.70   62.49
   6   1   2 1036.90   62.29
  -6   1  -2  989.00   62.09
  -6   1  -2  952.50   61.89
  -6   1  -2  932.01   62.09
  -6   1  -2  973.50   62.19
   6   1   2 1040.10   62.69
  -6   1  -2  955.00   63.09
   6   1   2  907.81   62.29
  -7  -1  -2  108.39   11.10
  -7  -1  -2   73.69    9.60
   7  -1   2   82.59   10.60
  -7  -1  -2  103.79   10.10
  -7  -1  -2  101.79   10.80
  -7  -1  -2   98.39   10.70
   7  -1   2  116.09   11.20
  -7  -1  -2   95.59    9.70
   7  -1   2   95.89   10.40
   7  -1   2  111.49   11.60
   7  -1   2   97.59   10.50
   7  -1   2   77.19   10.30
   7   1   2   76.89   10.20
  -7   1  -2   91.39   11.20
   7   1   2  102.59   10.90
  -7   1  -2  105.89   10.80
  -7   1  -2   91.69   10.10
   7   1   2   85.39   10.90
   7   1   2   87.59   11.20
  -7   1  -2   93.79   10.70
  -7   1  -2  103.29   11.30
   7   1   2   79.59   10.00
   7   1   2  105.89   11.20
  -7   1  -2   95.69    9.80
   8  -1   2   42.40    8.50
   8  -1   2   55.79   10.20
  -8  -1  -2   27.90    8.80
   8  -1   2   60.49   10.40
  -8  -1  -2   46.40    7.60
   8  -1   2   64.09    9.50
   8  -1   2   49.50    9.10
  -8  -1  -2   41.50    9.50
  -8  -1  -2   38.40    8.40
  -8  -1  -2   36.90    7.80
   8  -1   2   45.80    8.80
  -8  -1  -2   58.49    9.40
   8   1   2   43.10    8.90
  -8   1  -2   48.00    8.70
   8   1   2   54.29    9.80
   8   1   2   48.50    9.90
   8   1   2   37.30    8.90
   8   1   2   37.00    8.40
  -8   1  -2   47.60    9.10
  -8   1  -2   41.30    8.20
  -8   1  -2   47.20    9.30
  -8   1  -2   49.60    8.40
  -8   1  -2   43.80    9.80
   8   1   2   47.30    8.90
   9  -1   2   22.60   10.10
   9  -1   2   37.50    9.40
  -9  -1  -2   20.50    9.80
  -9  -1  -2   44.80    9.10
   9  -1   2   53.69   12.00
  -9  -1  -2   41.60    9.50
   9  -1   2   19.40    7.50
   9  -1   2   36.80   13.60
  -9   1  -2    9.30    9.40
  -9   1  -2   36.60    8.10
   9   1   2   45.20    9.40
   9   1   2   30.50   10.40
  -9   1  -2   23.00    9.00
   9   1   2   26.20    8.60
   9   1   2   20.30    8.80
  -9   1  -2   27.50    8.10
  -9   1  -2   15.20    9.10
  -9   1  -2   38.20    9.20
 -10  -1  -2   -5.80    9.80
  10  -1   2   -4.20    9.20
 -10  -1  -2    7.30   10.30
  10  -1   2    6.80    9.70
  10  -1   2    5.90    8.80
  10  -1   2   -5.30    7.90
 -10  -1  -2   -9.70   10.50
  10   1   2   16.30    9.90
 -10   1  -2   -1.30    9.80
  10   1   2   13.70    8.90
 -10   1  -2  -12.00    8.80
  10   1   2    1.50   10.00
 -10   1  -2   -8.80    9.40
  10   1   2   -9.30   10.10
 -10   1  -2    2.80    8.80
  11  -1   2   12.80   12.50
 -11  -1  -2    3.80   10.40
 -11  -1  -2    3.50    9.50
  11  -1   2   -9.70   10.80
  11  -1   2   17.10    9.00
  11  -1   2   -1.60   10.20
 -11   1  -2    1.10   10.80
 -11   1  -2   25.40   11.50
  11   1   2   -0.20   10.30
 -11   1  -2   -8.70    9.20
  11   1   2    1.30   12.20
  11   1   2  -10.30   10.20
  11   1   2  -19.60   10.70
 -11  -2   2    0.30   10.30
  11  -2  -2   -0.10   10.80
  11  -2  -2   -2.00   10.40
 -11  -2   2   -0.20    7.90
  11  -2  -2    9.70    9.20
 -11  -2   2    4.60    9.30
  11  -2  -2  -12.40   11.30
 -11  -2   2   15.00    7.60
  11   2  -2   14.90   10.10
  11   2  -2   -2.90    9.10
 -11   2   2   13.30   11.30
  11   2  -2    7.40   12.40
  11   2  -2    9.40   11.40
 -11   2   2    7.40    9.10
  11   2  -2   24.00   10.00
 -11   2   2   10.50   10.50
 -10  -2   2   49.50   10.20
  10  -2  -2   57.49   10.70
 -10  -2   2   56.19    9.10
  10  -2  -2   46.50   10.60
 -10  -2   2   65.09    8.80
  10  -2  -2   61.19   11.50
  10  -2  -2   65.89   11.10
  10  -2  -2   70.69   15.00
 -10  -2   2   38.90   10.80
  10   2  -2   47.40   10.20
  10   2  -2   38.90   12.20
  10   2  -2   58.79   11.80
  10   2  -2   35.10   10.10
  10   2  -2   48.40   10.00
 -10   2   2   57.99   11.70
 -10   2   2   45.00   11.00
 -10   2   2   48.00   10.40
  -9  -2   2    8.40    7.50
  -9  -2   2   14.80    7.10
   9  -2  -2    9.00    7.00
  -9  -2   2   14.40    7.80
  -9  -2   2   22.20    8.10
   9  -2  -2   18.50    9.70
   9  -2  -2   12.50    8.10
   9  -2  -2    9.20    7.40
  -9  -2   2   19.70    6.80
   9   2  -2    6.30    7.60
  -9   2   2   27.40    9.60
   9   2  -2   22.10    8.40
  -9   2   2   10.70    6.70
   9   2  -2   21.70    8.20
   9   2  -2    9.70   14.00
   9   2  -2   11.30    9.00
   9   2  -2   12.80    8.60
  -9   2   2   17.10    8.40
  -9   2   2    8.40    9.10
  -9   2   2   -0.10    8.40
  -9   2   2   15.00    7.40
   8  -2  -2   81.49   10.80
  -8  -2   2   91.29    9.90
  -8  -2   2   79.09   10.00
   8  -2  -2   80.39   11.10
  -8  -2   2   76.19    9.00
   8  -2  -2   70.99   10.20
  -8  -2   2   82.69    9.30
  -8  -2   2   97.29   10.50
   8  -2  -2   79.89   10.40
   8  -2  -2   90.49   10.80
  -8  -2   2   95.99   10.30
   8  -2  -2   98.09   12.00
   8   2  -2   97.89   10.80
  -8   2   2   78.69   11.00
   8   2  -2   90.19   10.80
  -8   2   2  100.59   10.40
   8   2  -2   70.59   10.30
   8   2  -2   81.89   10.00
   8   2  -2   90.79   10.70
  -8   2   2   70.39   10.70
   8   2  -2   92.09   11.60
  -8   2   2   86.49   17.90
  -7  -2   2   -8.10    5.90
  -7  -2   2   -1.80    5.20
   7  -2  -2    2.70    6.40
   7  -2  -2    1.90    6.00
   7  -2  -2   -1.80    6.70
  -7  -2   2   -1.70    5.60
  -7  -2   2    2.60    4.70
  -7  -2   2    5.80    5.40
   7  -2  -2    1.10    6.00
   7  -2  -2    4.80    5.70
   7  -2  -2    4.00    6.60
  -7  -2   2    2.90    5.00
   7   2  -2    5.20    6.60
  -7   2   2  -11.30    6.10
   7   2  -2   -7.20    5.20
  -7   2   2   10.40    6.40
  -7   2   2    5.90    5.20
   7   2  -2   -4.60    5.30
  -7   2   2   -3.30    5.40
  -7   2   2   -0.60    5.50
   7   2  -2    6.30    5.80
   7   2  -2   -0.90    5.40
  -7   2   2   -4.20    5.90
   7   2  -2   -0.80    6.40
  -6  -2   2  197.48   16.30
   6  -2  -2  202.08   17.00
   6  -2  -2  197.08   17.00
  -6  -2   2  209.58   15.80
   6  -2  -2  244.58   18.30
   6  -2  -2  236.08   17.00
  -6  -2   2  221.08   16.50
  -6  -2   2  225.58   16.50
   6  -2  -2  244.58   17.80
  -6  -2   2  202.88   16.00
   6  -2  -2  239.38   17.30
  -6  -2   2  240.58   16.70
  -6   2   2  218.28   17.00
  -6   2   2  238.78   16.50
   6   2  -2  220.38   17.40
   6   2  -2  214.48   16.60
  -6   2   2  235.78   17.20
  -6   2   2  203.58   16.80
   6   2  -2  239.28   16.80
   6   2  -2  222.88   17.10
  -6   2   2  196.08   16.50
   6   2  -2  215.38   16.70
  -6   2   2  221.38   17.40
   6   2  -2  249.68   17.10
  -5  -2   2  543.55   34.90
   5  -2  -2  512.95   35.10
  -5  -2   2  548.05   34.90
   5  -2  -2  500.95   34.90
   5  -2  -2  544.55   35.40
  -5  -2   2  512.75   34.40
  -5  -2   2  546.45   34.50
   5  -2  -2  557.04   35.30
   5  -2  -2  553.54   35.10
  -5  -2   2  528.55   34.80
   5  -2  -2  497.95   35.10
  -5   2   2  572.34   35.40
   5   2  -2  558.34   34.90
  -5   2   2  522.75   35.10
   5   2  -2  542.55   35.20
  -5   2   2  531.15   35.70
  -5   2   2  570.84   38.00
   5   2  -2  568.24   35.10
   5   2  -2  482.65   34.90
  -5   2   2  521.85   35.10
  -5   2   2  520.55   35.10
   5   2  -2  501.35   35.00
  -4  -2   2  854.31   51.89
  -4  -2   2  848.92   52.09
   4  -2  -2  833.52   52.39
  -4  -2   2  794.52   52.09
   4  -2  -2  881.01   52.49
  -4  -2   2  715.33   52.09
   4  -2  -2  795.72   52.49
   4  -2  -2  792.82   52.39
  -4  -2   2  848.12   52.19
   4  -2  -2  782.92   52.39
  -4  -2   2  825.22   51.89
   4  -2  -2  862.01   52.69
   4   2  -2  713.43   52.19
   4   2  -2  740.73   52.09
   4   2  -2  826.42   52.29
   4   2  -2  846.42   52.49
  -4   2   2  832.72   52.59
   4   2  -2  778.42   52.19
   4   2  -2  892.01   52.19
  -4   2   2  844.32   52.49
  -4   2   2  825.72   52.39
  -4   2   2  868.51   52.29
  -4   2   2  850.91   52.49
  -4   2   2  807.72   52.49
   3  -2  -2   66.89    6.20
  -3  -2   2   62.79    5.50
   3  -2  -2   54.69    6.10
  -3  -2   2   65.49    5.20
  -3  -2   2   68.39    5.30
   3  -2  -2   63.29    6.30
  -3  -2   2   68.49    5.40
   3  -2  -2   71.09    6.30
  -3  -2   2   66.49    5.70
   3  -2  -2   65.59    6.40
   3  -2  -2   57.09    5.70
   3   2  -2   63.09    5.70
  -3   2   2   70.49    6.50
   3   2  -2   61.99    5.70
  -3   2   2   57.19    5.90
  -3   2   2   67.19    6.00
   3   2  -2   65.09    5.80
  -3   2   2   68.09    6.20
  -3   2   2   68.99    6.40
  -3   2   2   82.29    6.50
   3   2  -2   61.29    5.70
   3   2  -2   60.09    5.50
   3   2  -2   66.39    6.00
  -2  -2   2  149.39    9.40
  -2  -2   2  145.89    9.70
   2  -2  -2  132.19   10.20
  -2  -2   2  157.88    9.80
   2  -2  -2  149.99   10.30
  -2  -2   2  158.18    9.80
   2  -2  -2  162.88   10.40
   2  -2  -2  141.79   10.30
   2  -2  -2  146.29   10.40
   2  -2  -2  151.28   10.30
   2   2  -2  140.79    9.90
  -2   2   2  161.48   10.50
  -2   2   2  148.59   10.40
   2   2  -2  141.19    9.70
   2   2  -2  138.69    9.80
  -2   2   2  146.39   10.40
  -2   2   2  145.39   10.30
  -2   2   2  170.98   10.40
   2   2  -2  130.49    9.60
   2   2  -2  136.49    9.80
  -2   2   2  154.38   10.20
   2   2  -2  138.69    9.90
   1  -2  -2   12.10    2.10
   1  -2  -2   13.90    2.20
   1  -2  -2   13.90    2.30
   1  -2  -2   11.40    2.20
   1  -2  -2    9.50    2.20
   1   2  -2   13.90    1.20
   1   2  -2   15.70    1.40
   1   2  -2   14.40    1.30
  -1   2   2   16.10    2.10
  -1   2   2   11.50    2.20
  -1   2   2   15.50    2.20
  -1   2   2   13.40    2.20
  -1   2   2   15.80    2.30
   1   2  -2   14.20    1.40
  -1   2   2   10.50    2.20
   0  -2  -2   10.10    1.80
   0  -2  -2    8.60    1.50
   0  -2  -2    8.00    1.60
   0  -2  -2    8.60    1.50
   0  -2  -2   16.00    1.90
   0   2  -2   12.10    1.10
   0   2  -2   14.00    1.20
   0   2   2    4.20    1.60
   0   2   2    3.00    1.60
   0   2   2    7.40    1.70
   1  -2   2  302.37   19.40
   1  -2   2  308.47   19.30
  -1  -2  -2  300.27   19.60
  -1  -2  -2  302.07   19.50
  -1  -2  -2  304.07   19.60
  -1  -2  -2  304.97   19.50
  -1  -2  -2  298.27   19.50
  -1  -2  -2  294.37   19.40
   1  -2   2  316.57   19.40
   1  -2   2  318.77   19.40
   1   2   2  303.67   19.50
  -1   2  -2  285.57   19.40
   1   2   2  284.77   19.50
  -1   2  -2  296.17   19.40
  -1   2  -2  303.07   19.50
   1   2   2  317.47   19.60
   1   2   2  315.47   19.50
   1   2   2  270.37   19.90
   1   2   2  305.57   19.60
  -1   2  -2  302.17   19.30
   2  -2   2 2966.30  185.88
   2  -2   2 2844.92  185.98
  -2  -2  -2 3110.29  185.88
   2  -2   2 2993.90  185.98
  -2  -2  -2 3026.80  186.08
  -2  -2  -2 3010.50  185.98
   2  -2   2 3071.59  185.98
  -2  -2  -2 3081.49  185.98
   2  -2   2 2975.30  185.98
  -2  -2  -2 3056.69  185.98
  -2  -2  -2 2957.30  185.88
   2  -2   2 3044.80  185.78
   2   2   2 3023.80  185.98
   2   2   2 2736.83  185.88
  -2   2  -2 3203.08  186.08
  -2   2  -2 2815.42  185.88
  -2   2  -2 2690.43  185.88
   2   2   2 2759.52  185.88
   2   2   2 2847.42  185.98
  -2   2  -2 3056.69  185.88
   2   2   2 2988.10  186.08
   2   2   2 3066.59  185.98
  -3  -2  -2   29.70    4.20
  -3  -2  -2   20.80    4.20
   3  -2   2   23.80    4.20
  -3  -2  -2   35.00    4.30
  -3  -2  -2   28.80    4.00
   3  -2   2   30.90    4.70
  -3  -2  -2   32.70    4.10
   3  -2   2   27.90    4.30
   3  -2   2   32.10    4.50
   3  -2   2   30.70    4.20
  -3  -2  -2   28.20    4.40
   3  -2   2   30.50    4.20
  -3   2  -2   34.60    4.70
   3   2   2   26.10    3.80
  -3   2  -2   33.20    4.40
   3   2   2   40.90    4.70
   3   2   2   36.30    4.50
   3   2   2   24.40    4.40
  -3   2  -2   37.00    4.50
  -3   2  -2   32.90    4.40
   3   2   2   29.80    4.20
   3   2   2   33.70    4.70
  -3   2  -2   25.30    4.80
  -4  -2  -2   60.69    6.30
   4  -2   2   64.09    7.00
  -4  -2  -2   48.90    5.60
   4  -2   2   56.89    6.60
   4  -2   2   56.39    6.60
   4  -2   2   58.69    6.20
   4  -2   2   56.79    6.30
  -4  -2  -2   49.10    6.00
  -4  -2  -2   64.29    6.70
  -4  -2  -2   68.99    6.70
   4  -2   2   53.19    6.10
  -4  -2  -2   51.09    5.80
  -4   2  -2   57.99    6.70
   4   2   2   54.89    6.30
   4   2   2   55.19    6.00
   4   2   2   58.39    6.70
  -4   2  -2   63.59    6.20
  -4   2  -2   75.19    6.70
   4   2   2   62.09    6.40
  -4   2  -2   56.59    6.70
   4   2   2   51.09    6.40
  -4   2  -2   65.89    6.30
   4   2   2   49.40    6.30
  -4   2  -2   60.49    6.50
   5  -2   2 1603.44   96.49
  -5  -2  -2 1546.95   96.29
   5  -2   2 1473.75   96.19
  -5  -2  -2 1469.35   96.89
   5  -2   2 1576.94   96.59
   5  -2   2 1405.66   96.09
  -5  -2  -2 1649.04   97.09
  -5  -2  -2 1546.65   95.89
   5  -2   2 1535.55   96.49
  -5  -2  -2 1475.15   96.09
  -5  -2  -2 1543.15   96.39
   5  -2   2 1580.54   96.39
  -5   2  -2 1493.85   96.39
  -5   2  -2 1422.26   96.29
   5   2   2 1623.74   96.39
   5   2   2 1347.27   95.99
  -5   2  -2 1436.86   96.19
  -5   2  -2 1574.34   96.39
  -5   2  -2 1560.34   96.59
   5   2   2 1434.76   96.89
   5   2   2 1467.95   96.39
  -5   2  -2 1599.24   96.19
   6  -2   2  722.73   48.00
   6  -2   2  715.63   48.10
  -6  -2  -2  706.83   48.10
  -6  -2  -2  735.33   47.60
   6  -2   2  749.42   48.30
  -6  -2  -2  741.13   47.90
   6  -2   2  733.93   48.40
  -6  -2  -2  760.32   48.10
  -6  -2  -2  697.93   47.60
  -6  -2  -2  730.93   47.90
   6  -2   2  758.72   48.20
   6  -2   2  774.22   48.30
   6   2   2  714.83   48.30
   6   2   2  719.03   48.20
  -6   2  -2  727.43   47.90
  -6   2  -2  723.23   48.10
   6   2   2  728.83   48.30
  -6   2  -2  659.03   48.00
   6   2   2  750.12   48.50
  -6   2  -2  709.63   48.10
   6   2   2  779.12   48.10
  -6   2  -2  730.13   47.90
  -6   2  -2  782.82   48.60
  -7  -2  -2   61.39    8.50
   7  -2   2   46.20   15.20
  -7  -2  -2   77.79    8.80
  -7  -2  -2   51.29    8.60
   7  -2   2   67.49    9.00
  -7  -2  -2   73.69    8.70
   7  -2   2   61.69    9.50
   7  -2   2   58.29    8.60
  -7  -2  -2   65.79    8.20
   7  -2   2   47.90    8.30
  -7  -2  -2   55.69    8.90
   7  -2   2   54.19    9.10
   7   2   2   76.59    9.30
   7   2   2   78.19    9.30
  -7   2  -2   42.50    9.30
  -7   2  -2   60.39    9.10
   7   2   2   61.29    8.40
  -7   2  -2   53.69    8.60
   7   2   2   79.99   10.20
  -7   2  -2   68.29    8.90
  -7   2  -2   52.59    9.20
   7   2   2   69.09    9.70
   7   2   2   50.09    8.80
  -7   2  -2   73.89   10.20
   8  -2   2   47.40    9.40
  -8  -2  -2   50.69    8.40
   8  -2   2   56.39   10.10
  -8  -2  -2   25.70    7.50
   8  -2   2   45.50    9.40
  -8  -2  -2   41.90    8.80
   8  -2   2   28.30    8.50
  -8  -2  -2   24.60    7.30
   8  -2   2   38.00    8.30
  -8  -2  -2   41.30    9.30
  -8   2  -2   33.90    9.50
   8   2   2   59.29   10.30
  -8   2  -2   47.00    8.50
  -8   2  -2   50.79    8.70
   8   2   2   31.60    7.90
   8   2   2   44.70    9.70
  -8   2  -2   50.59    8.50
   8   2   2   33.20    8.40
  -8   2  -2   38.00    9.70
   8   2   2   37.80    8.60
  -8   2  -2   28.40    9.00
   8   2   2   49.10    9.00
  -9  -2  -2   10.60    8.70
  -9  -2  -2   -1.60    6.90
   9  -2   2    3.00    7.50
  -9  -2  -2    2.60    8.10
   9  -2   2   -0.70    9.50
  -9  -2  -2  -11.70    7.40
  -9  -2  -2    1.10    7.20
   9  -2   2    7.00    9.10
   9  -2   2   14.70    8.40
  -9   2  -2    6.90    7.10
  -9   2  -2   -6.90    5.90
  -9   2  -2   -2.70    9.30
   9   2   2    4.40    7.70
   9   2   2   12.40    8.20
   9   2   2    1.80    9.60
   9   2   2   -1.50    7.90
  -9   2  -2   -7.60    9.10
  -9   2  -2  -18.20    8.30
   9   2   2   13.50    8.20
  -9   2  -2   14.50    7.70
  10  -2   2   12.40    8.40
  10  -2   2   -7.10    8.70
 -10  -2  -2    0.40    7.00
 -10  -2  -2  -11.60    7.60
  10  -2   2  -11.90   10.10
 -10  -2  -2   -6.50    9.00
  10  -2   2   -3.20    9.30
  10   2   2    6.80   10.60
 -10   2  -2    3.60   10.30
 -10   2  -2   -1.50    8.40
  10   2   2   -3.20    9.10
  10   2   2    2.60   10.30
  10   2   2   13.80    9.50
 -10   2  -2    3.00    9.40
  10   2   2    6.30    9.20
 -11  -2  -2   -7.30    9.90
  11  -2   2   -6.20   12.20
  11  -2   2   -7.50   10.10
  11  -2   2   -9.60   10.00
 -11  -2  -2    0.20    9.00
  11  -2   2    4.70   10.40
 -11  -2  -2   -5.90    9.90
  11   2   2   -9.40    9.90
 -11   2  -2    7.70   10.40
  11   2   2    2.00    9.80
 -11   2  -2    4.00   10.60
  11   2   2   -6.90   10.80
 -11   2  -2  -13.00   11.40
  11   2   2   -0.50   10.00
  11   2   2    9.70   10.20
  11  -3  -2    3.80   10.40
 -11  -3   2  -16.50    9.20
 -11  -3   2   17.30    9.70
  11  -3  -2   27.30   10.80
  11  -3  -2   -8.80   11.20
 -11  -3   2   -1.70    7.60
  11   3  -2   19.40    9.80
 -11   3   2  -11.10   10.10
  11   3  -2    9.40   11.10
  11   3  -2    5.10    9.50
  11   3  -2    1.30   12.40
 -11   3   2    2.00    9.80
 -11   3   2    2.50   10.80
  11   3  -2    9.40   11.10
  10  -3  -2   25.40    9.20
 -10  -3   2   22.40    6.60
 -10  -3   2    7.20    8.20
  10  -3  -2   10.10   10.40
 -10  -3   2   14.20    9.30
 -10  -3   2    9.40    7.10
  10  -3  -2   32.00   10.40
  10  -3  -2   15.80    8.80
  10   3  -2   24.50    9.10
  10   3  -2   27.80    8.90
  10   3  -2    9.10    9.90
 -10   3   2   25.40   11.00
  10   3  -2   25.20    9.40
 -10   3   2    2.90    9.60
  10   3  -2    3.00    9.60
 -10   3   2   17.60    8.80
  -9  -3   2  190.28   16.40
   9  -3  -2  133.19   16.00
  -9  -3   2  187.68   15.00
   9  -3  -2  170.48   17.20
  -9  -3   2  178.28   17.20
   9  -3  -2  157.28   15.70
  -9  -3   2  173.68   14.90
   9  -3  -2  195.18   18.10
  -9  -3   2  171.18   17.10
  -9   3   2  182.68   16.70
  -9   3   2  172.38   16.80
   9   3  -2  152.78   18.00
  -9   3   2  113.59   20.40
  -9   3   2  168.28   16.90
  -9   3   2  181.48   16.90
  -9   3   2  165.58   16.00
   9   3  -2  196.18   17.80
   9   3  -2  170.08   16.70
   9   3  -2  171.18   16.10
   9   3  -2  184.08   17.60
  -8  -3   2   50.89    7.20
  -8  -3   2   48.90    8.70
   8  -3  -2   49.20    8.80
   8  -3  -2   75.29    9.80
  -8  -3   2   51.19    8.40
   8  -3  -2   56.89   10.10
   8  -3  -2   33.10    8.40
   8  -3  -2   46.80    9.10
  -8  -3   2   54.09    7.00
  -8   3   2   59.59    8.90
  -8   3   2   48.30    9.10
   8   3  -2   57.69    8.60
   8   3  -2   46.00    9.00
   8   3  -2   65.69    8.70
   8   3  -2   66.49   10.00
  -8   3   2   59.49   10.00
   8   3  -2   47.60    9.10
   8   3  -2   43.90    8.40
  -8   3   2   29.80    8.50
   7  -3  -2   46.40    8.00
  -7  -3   2   47.70    6.80
  -7  -3   2   49.20    7.20
   7  -3  -2   47.90    8.20
   7  -3  -2   47.40    8.40
   7  -3  -2   54.79    8.30
  -7  -3   2   53.99    6.70
  -7  -3   2   42.60    6.70
  -7  -3   2   40.40    7.40
   7  -3  -2   55.59    9.10
   7  -3  -2   47.00    7.80
  -7  -3   2   60.49    7.20
   7   3  -2   48.20    7.50
   7   3  -2   46.40    7.70
  -7   3   2   51.79    8.20
   7   3  -2   44.10    7.50
   7   3  -2   42.70    8.10
   7   3  -2   41.40    7.50
  -7   3   2   66.89    8.20
  -7   3   2   52.49    8.90
   7   3  -2   49.00    8.00
  -7   3   2   48.90    9.00
  -7   3   2   50.79    7.60
  -6  -3   2   86.89    8.90
   6  -3  -2   90.39    9.70
  -6  -3   2   92.39    8.60
   6  -3  -2   98.39   10.00
  -6  -3   2   80.99    8.50
  -6  -3   2   86.59    9.10
   6  -3  -2  101.39    9.70
   6  -3  -2   84.19    9.20
   6  -3  -2   88.69    9.60
   6  -3  -2   84.49   10.00
  -6  -3   2   99.29    8.60
  -6  -3   2   96.49    8.60
  -6   3   2   86.49    9.50
  -6   3   2   92.49    9.80
   6   3  -2   90.79    9.10
  -6   3   2   95.19    9.30
   6   3  -2   95.39    9.40
   6   3  -2   99.69    9.30
   6   3  -2   84.29    9.00
  -6   3   2   92.59    9.20
   6   3  -2   92.29    9.20
  -6   3   2   97.59    9.70
  -6   3   2   99.19    9.90
   6   3  -2   93.99    9.50
   5  -3  -2  222.98   16.80
  -5  -3   2  215.58   15.10
   5  -3  -2  225.58   16.20
   5  -3  -2  210.08   16.30
  -5  -3   2  208.48   15.70
   5  -3  -2  226.68   16.10
  -5  -3   2  216.18   15.20
  -5  -3   2  216.98   16.00
   5  -3  -2  223.18   16.50
   5  -3  -2  237.88   16.30
  -5  -3   2  219.18   15.70
   5   3  -2  259.27   16.10
  -5   3   2  234.18   16.50
  -5   3   2  202.78   15.80
  -5   3   2  213.08   16.80
  -5   3   2  223.18   16.30
   5   3  -2  185.38   15.60
  -5   3   2  228.78   16.70
   5   3  -2  196.78   15.70
   5   3  -2  224.68   16.00
   5   3  -2  221.58   16.00
  -5   3   2  230.28   17.20
   5   3  -2  228.18   16.40
  -4  -3   2   88.69    8.00
   4  -3  -2   88.79    9.30
  -4  -3   2  113.09    8.00
   4  -3  -2  104.09    9.00
   4  -3  -2  107.09    8.90
  -4  -3   2  102.09    7.40
   4  -3  -2  100.69    8.70
   4  -3  -2  106.89    9.00
   4  -3  -2   92.29    9.30
  -4  -3   2  105.89    8.20
  -4  -3   2   95.69    7.50
   4   3  -2   87.59    8.00
  -4   3   2   90.49    8.90
  -4   3   2   96.09    9.00
   4   3  -2   82.59    8.30
  -4   3   2  100.89    8.80
   4   3  -2   94.29    8.70
   4   3  -2  104.39    8.30
   4   3  -2   92.59    8.30
   4   3  -2   91.69    8.30
  -4   3   2  110.39    9.10
  -4   3   2  104.79    9.30
  -4   3   2  109.59    8.60
  -3  -3   2   78.39    5.70
  -3  -3   2   75.89    6.20
  -3  -3   2   80.89    5.70
  -3  -3   2   80.89    6.90
   3  -3  -2   89.59    7.00
   3  -3  -2   76.09    7.20
   3  -3  -2  100.49    7.30
   3  -3  -2   70.19    6.90
   3  -3  -2   89.29    7.80
  -3  -3   2   82.19    6.40
   3  -3  -2   78.89    7.10
  -3  -3   2   77.99    6.30
  -3   3   2   87.69    7.10
   3   3  -2   77.69    6.30
  -3   3   2   84.99    7.60
   3   3  -2   75.69    6.40
  -3   3   2   88.59    7.50
  -3   3   2   80.99    7.50
  -3   3   2   87.89    7.20
   3   3  -2   81.99    6.80
   3   3  -2   72.69    6.30
   3   3  -2   66.09    6.60
   3   3  -2   66.79    6.50
  -3   3   2   98.39    7.50
   2  -3  -2  550.74   35.90
   2  -3  -2  559.24   36.00
   2  -3  -2  578.14   36.00
   2  -3  -2  578.94   36.00
   2  -3  -2  546.85   35.90
   2  -3  -2  571.34   36.10
  -2  -3   2  573.84   35.50
  -2  -3   2  593.34   35.40
  -2  -3   2  587.74   35.50
  -2   3   2  550.14   35.90
   2   3  -2  531.45   35.30
  -2   3   2  594.04   35.90
   2   3  -2  559.74   35.50
   2   3  -2  539.05   35.30
  -2   3   2  543.15   35.90
  -2   3   2  542.75   36.00
   2   3  -2  556.04   35.50
  -2   3   2  601.44   36.10
  -2   3   2  516.45   35.90
   1  -3  -2  334.97   21.80
   1  -3  -2  328.87   21.80
   1  -3  -2  333.97   21.90
   1  -3  -2  335.17   21.80
   1  -3  -2  341.17   21.80
   1  -3  -2  341.77   21.80
  -1   3   2  320.17   21.80
   1   3  -2  340.77   21.20
  -1   3   2  373.46   21.80
  -1   3   2  351.46   21.80
  -1   3   2  306.37   21.80
   1   3  -2  342.87   21.20
  -1   3   2  342.87   21.90
  -1   3   2  329.37   21.80
   1   3  -2  335.27   21.20
   1   3  -2  342.37   21.20
   0  -3  -2  491.35   30.60
   0  -3  -2  508.25   30.60
   0  -3   2  522.75   30.30
   0  -3   2  494.05   30.20
   0  -3  -2  495.55   30.70
   0  -3   2  495.75   30.30
   0  -3  -2  475.75   30.60
   0  -3  -2  502.15   30.60
   0  -3  -2  476.25   30.60
   0   3   2  514.75   30.60
   0   3   2  469.15   30.60
   0   3  -2  478.95   30.20
   0   3  -2  462.95   30.20
   0   3   2  419.76   31.70
   0   3   2  452.35   30.60
   0   3  -2  473.95   30.30
   0   3   2  457.15   30.60
   0   3  -2  477.85   30.30
   0   3   2  448.06   30.50
   1  -3   2 3208.58  195.18
   1  -3   2 3155.08  195.38
  -1  -3  -2 3159.08  195.48
  -1  -3  -2 3138.59  195.38
   1  -3   2 3133.29  195.38
   1  -3   2 3209.48  195.38
   1  -3   2 3325.57  195.38
  -1  -3  -2 3074.49  195.48
  -1  -3  -2 3174.88  195.48
  -1  -3  -2 3301.17  195.48
  -1  -3  -2 3185.68  195.58
   1   3   2 2864.51  195.58
  -1   3  -2 3087.49  195.28
  -1   3  -2 2975.30  195.38
  -1   3  -2 3080.29  195.38
   1   3   2 3048.90  195.48
  -1   3  -2 3076.09  195.38
   1   3   2 3401.86  195.58
   1   3   2 2989.30  195.48
  -1   3  -2 2961.70  195.38
  -1   3  -2 3238.28  195.48
   1   3   2 3207.18  195.58
   1   3   2 2872.91  195.38
   2  -3   2 5494.25  339.67
  -2  -3  -2 5535.35  339.57
   2  -3   2 5568.24  339.57
   2  -3   2 5694.93  339.67
  -2  -3  -2 5771.22  339.57
  -2  -3  -2 5654.73  339.47
  -2  -3  -2 5433.96  339.57
  -2  -3  -2 5553.84  339.67
   2   3   2 5305.97  339.67
   2   3   2 5048.29  339.57
  -2   3  -2 5289.87  339.57
  -2   3  -2 5664.33  339.57
   2   3   2 5377.56  341.07
  -2   3  -2 5101.69  339.67
  -2   3  -2 5280.87  339.67
   2   3   2 5308.57  339.67
  -2   3  -2 5010.80  339.67
   2   3   2 5856.51  339.77
   2   3   2 5188.08  339.67
  -2   3  -2 5517.45  339.67
  -3  -3  -2  170.88   12.90
  -3  -3  -2  182.58   12.50
  -3  -3  -2  179.88   13.00
   3  -3   2  169.88   13.00
  -3  -3  -2  186.98   12.80
  -3  -3  -2  181.18   12.70
   3  -3   2  184.88   12.80
  -3  -3  -2  184.28   13.00
   3  -3   2  178.38   12.60
   3  -3   2  183.78   12.80
   3  -3   2  170.68   12.90
   3  -3   2  184.48   13.00
  -3   3  -2  178.28   13.20
   3   3   2  161.08   12.70
   3   3   2  184.98   12.90
  -3   3  -2  157.78   13.20
  -3   3  -2  176.28   13.10
  -3   3  -2  179.78   12.70
   3   3   2  186.28   13.00
   3   3   2  167.98   13.20
  -3   3  -2  186.88   13.10
   3   3   2  190.98   12.90
  -3   3  -2  169.28   12.90
   4  -3   2   14.50    4.70
  -4  -3  -2   25.60    4.80
   4  -3   2   16.30    4.60
  -4  -3  -2   22.20    4.50
  -4  -3  -2   19.30    4.70
   4  -3   2   16.60    4.60
   4  -3   2   14.50    4.60
  -4  -3  -2   20.60    3.90
   4  -3   2   26.00    4.90
  -4  -3  -2   24.90    4.90
  -4  -3  -2   25.00    4.50
  -4   3  -2   17.00    5.30
  -4   3  -2   16.60    5.00
  -4   3  -2   20.90    4.90
   4   3   2   23.40    4.90
   4   3   2   31.80    5.30
   4   3   2   22.10    4.70
  -4   3  -2   21.80    4.80
   4   3   2   15.30    4.30
   4   3   2   25.10    5.00
  -5  -3  -2    4.70    4.90
   5  -3   2    1.50    4.70
   5  -3   2    0.80    4.70
  -5  -3  -2    5.20    4.60
   5  -3   2    8.30    5.00
   5  -3   2    1.60    4.40
  -5  -3  -2    4.30    4.40
  -5  -3  -2    0.10    5.20
  -5  -3  -2    4.40    4.70
   5  -3   2    7.00    5.30
  -5  -3  -2    0.70    4.00
   5  -3   2    1.40    4.40
  -5   3  -2    5.40    4.90
   5   3   2   -0.10    4.40
   5   3   2    3.40    5.00
   5   3   2   -0.20    5.00
  -5   3  -2   10.70    4.90
   5   3   2    0.80    5.00
   5   3   2    1.10    4.50
  -5   3  -2    9.20    4.70
  -5   3  -2    8.20    5.40
  -5   3  -2    1.60    4.70
   6  -3   2   -1.50    5.50
   6  -3   2    0.30    5.30
   6  -3   2    0.80    5.70
  -6  -3  -2   -2.50    4.30
  -6  -3  -2    9.10    5.80
   6  -3   2  -10.90    6.00
  -6  -3  -2   -8.90    5.70
  -6  -3  -2   -7.50    4.80
   6  -3   2   -5.20    5.10
  -6  -3  -2   -4.40    4.80
  -6  -3  -2    2.00    4.70
   6   3   2    5.60    5.70
  -6   3  -2    2.80    6.00
  -6   3  -2   -8.90    4.70
   6   3   2    5.40    5.60
  -6   3  -2  -12.60    5.90
   6   3   2   -0.10    5.40
   6   3   2   -0.50    5.30
  -6   3  -2   -0.80    5.80
  -6   3  -2    7.30    5.80
  -6   3  -2   -3.00    5.60
  -7  -3  -2    4.20    5.70
   7  -3   2  -12.00    6.30
  -7  -3  -2    9.00    6.50
  -7  -3  -2   12.00    6.80
  -7  -3  -2    6.30    6.10
   7  -3   2    4.50    6.80
   7  -3   2    3.40    6.70
  -7  -3  -2   -2.50    5.60
   7  -3   2    8.20    6.40
   7  -3   2   -1.90    7.00
   7  -3   2    9.20    7.20
  -7  -3  -2    3.00    5.20
  -7   3  -2   -4.40    6.50
   7   3   2   -1.40    6.30
  -7   3  -2   -6.30    6.80
   7   3   2    2.70    6.50
  -7   3  -2   -6.50    6.20
  -7   3  -2   -0.80    7.10
  -7   3  -2    2.30    7.70
   7   3   2   -7.10    6.20
   7   3   2    5.10    7.30
  -7   3  -2   -4.20    5.70
   7   3   2    1.40   12.10
   7   3   2   -6.40    6.90
   8  -3   2   43.50    9.70
  -8  -3  -2   32.50    8.50
   8  -3   2   48.80    8.50
   8  -3   2   35.20    8.90
  -8  -3  -2   36.60    8.70
  -8  -3  -2   27.00    8.30
  -8  -3  -2   45.50    8.40
   8  -3   2   33.80    8.70
   8  -3   2   37.80    9.80
  -8  -3  -2   41.00    6.90
   8  -3   2   49.40    9.20
  -8   3  -2   47.10   10.10
   8   3   2   39.10    9.60
  -8   3  -2   32.20    8.20
  -8   3  -2   43.60    8.70
  -8   3  -2   35.20    9.00
   8   3   2   53.39   11.30
   8   3   2   50.49    9.20
   8   3   2   50.59    8.70
   8   3   2   36.90    8.40
  -8   3  -2   42.20    9.10
   8   3   2   27.40    9.10
  -9  -3  -2    7.10    8.60
   9  -3   2    8.00    8.40
   9  -3   2   11.50    8.00
   9  -3   2   14.10   10.00
  -9  -3  -2    3.80    7.30
   9  -3   2   20.30    9.20
   9  -3   2   31.60    8.40
  -9  -3  -2    7.90    7.50
  -9  -3  -2   20.00    6.80
  -9  -3  -2   16.40    8.50
  -9   3  -2    8.20    9.00
   9   3   2    3.10    8.00
  -9   3  -2   16.60    8.30
  -9   3  -2    2.10    9.60
   9   3   2   25.60    8.90
  -9   3  -2   20.90    8.00
   9   3   2    4.40    9.30
   9   3   2   11.00    8.00
   9   3   2   -2.30    8.00
  -9   3  -2    7.60   16.60
 -10  -3  -2   -2.90    6.80
  10  -3   2   -1.50    7.90
 -10  -3  -2   13.00    8.20
  10  -3   2    0.20   11.00
  10  -3   2  -10.20    9.30
 -10  -3  -2   -3.70    8.70
 -10  -3  -2   -3.10    9.60
  10  -3   2   -5.70    8.90
 -10   3  -2    4.60    8.70
  10   3   2   -6.10    8.60
  10   3   2   -5.80   10.80
 -10   3  -2  -12.10   10.20
  10   3   2   -0.40    8.80
 -10   3  -2   24.50    9.50
  10   3   2    5.00    8.90
 -10   3  -2   -8.50    9.50
  10   3   2    4.20   10.10
  11  -3   2   12.90   10.40
 -11  -3  -2   30.20   10.30
  11  -3   2   17.60   10.80
 -11  -3  -2   -2.40   18.10
  11  -3   2    8.20   12.20
 -11  -3  -2    7.10    8.90
  11  -3   2   -3.00   10.30
  11   3   2   30.70   12.20
  11   3   2    0.70   11.60
  11   3   2   -3.00   10.70
  11   3   2   20.80    9.50
 -11   3  -2    4.20   11.50
 -11   3  -2  -10.50   10.70
 -11   3  -2   17.70   11.60
  11   3   2    0.70   11.90
 -11  -4   2    4.40    6.50
 -11  -4   2   -0.40    7.20
  11  -4  -2   -3.40   10.50
 -11  -4   2   -8.40    9.10
 -11  -4   2   13.80    8.50
  11  -4  -2   10.90   11.40
  11  -4  -2   -9.80   11.90
  11   4  -2   10.10   10.20
  11   4  -2   -4.00   10.80
 -11   4   2    1.80   10.80
 -11   4   2    7.30   10.80
  11   4  -2   11.30    9.10
  11   4  -2   29.50    9.90
 -11   4   2    0.00   10.60
  11   4  -2    2.20   11.90
  10  -4  -2   23.70   10.60
  10  -4  -2   20.40    8.70
 -10  -4   2    0.90    6.60
  10  -4  -2   -7.40    9.50
 -10  -4   2   -0.20    7.60
 -10  -4   2    0.60    8.60
  10  -4  -2    7.50   12.70
 -10  -4   2   11.30    6.10
  10   4  -2    7.90   11.00
  10   4  -2    2.20    7.10
 -10   4   2   -2.40   10.80
  10   4  -2    0.60    9.30
  10   4  -2   14.70    9.20
  10   4  -2  -16.50    7.90
 -10   4   2    6.70    9.90
 -10   4   2   -4.90    8.50
 -10   4   2    9.20   11.00
   9  -4  -2   35.60    9.20
   9  -4  -2   55.19   16.10
   9  -4  -2   46.40   11.00
  -9  -4   2   51.49    9.50
  -9  -4   2   47.40    8.60
   9  -4  -2   44.40    9.10
  -9  -4   2   53.99    7.50
   9  -4  -2   36.80    9.40
   9   4  -2   50.79   10.00
   9   4  -2   46.70    9.70
   9   4  -2   48.10   10.20
  -9   4   2   34.10    9.70
  -9   4   2   66.49   11.00
   9   4  -2   31.10    8.80
   9   4  -2   43.80   10.20
   9   4  -2   56.69   10.20
  -8  -4   2    1.00    5.20
   8  -4  -2    9.70    7.10
   8  -4  -2    6.60    7.30
  -8  -4   2   -3.20    5.80
  -8  -4   2  -10.20    4.80
  -8  -4   2    8.70    6.80
   8  -4  -2    2.40    8.30
  -8  -4   2    0.00    5.40
   8  -4  -2    5.10    7.80
   8  -4  -2   -2.30    6.80
  -8   4   2   -5.00    8.00
  -8   4   2  -10.60   11.00
  -8   4   2    2.40    7.90
   8   4  -2   -1.70    7.20
   8   4  -2   -1.60    6.00
   8   4  -2    0.60    8.00
  -8   4   2   10.60    6.90
   8   4  -2   -0.80    7.20
   8   4  -2    8.40    7.30
   8   4  -2    3.20    6.30
  -8   4   2    4.40    7.40
   7  -4  -2    7.00    6.60
   7  -4  -2    6.20    6.00
  -7  -4   2    3.80    5.80
   7  -4  -2    8.00    6.50
   7  -4  -2    6.80    7.20
  -7  -4   2    3.70    4.30
  -7  -4   2    5.60    5.50
   7  -4  -2   15.20    7.30
  -7  -4   2   17.00    4.90
   7  -4  -2    9.40    6.30
  -7  -4   2   12.10    4.50
  -7  -4   2   14.00    6.00
  -7   4   2    5.30    7.00
   7   4  -2    7.00    7.00
   7   4  -2    7.60    5.60
   7   4  -2   -1.10    5.20
   7   4  -2    9.80    6.30
   7   4  -2   14.50    5.90
  -7   4   2    2.70    6.70
  -7   4   2    7.50    6.90
   7   4  -2    5.00    6.00
  -7   4   2    5.30    6.00
  -7   4   2    9.20    5.90
  -7   4   2   20.00    7.10
   6  -4  -2   79.89    9.00
  -6  -4   2   79.39    7.50
  -6  -4   2   72.09    7.60
   6  -4  -2   79.39    9.00
   6  -4  -2   69.99    8.70
   6  -4  -2   81.39    9.20
  -6  -4   2   69.39    7.90
  -6  -4   2   81.49    7.20
  -6  -4   2   75.29    7.80
   6  -4  -2   77.49    9.70
   6  -4  -2   97.09    9.60
   6   4  -2   80.69    8.50
  -6   4   2   80.59   10.90
   6   4  -2   70.59    8.20
  -6   4   2   81.89    8.70
  -6   4   2   62.99    8.90
  -6   4   2   96.29    9.20
   6   4  -2   83.49    9.10
  -6   4   2   71.49    9.80
   6   4  -2   97.19    9.40
   6   4  -2   81.79    8.30
   6   4  -2  106.79    9.70
   5  -4  -2  149.39   11.90
   5  -4  -2  147.59   12.60
   5  -4  -2  141.29   12.10
  -5  -4   2  137.79   10.00
   5  -4  -2  143.59   12.20
  -5  -4   2  133.29   10.10
   5  -4  -2  138.79   11.80
  -5  -4   2  142.99   11.00
  -5  -4   2  149.69   11.00
  -5  -4   2  117.69   10.80
   5  -4  -2  130.29   12.00
  -5  -4   2  137.29   10.80
   5   4  -2  113.19   10.90
   5   4  -2  139.89   11.30
   5   4  -2  146.09   11.50
   5   4  -2  134.49   11.60
  -5   4   2  162.48   12.60
  -5   4   2  136.59   12.10
  -5   4   2  145.89   11.50
  -5   4   2  127.69   12.00
   5   4  -2  134.49   11.40
  -5   4   2  133.69   11.70
  -5   4   2  145.09   12.20
   5   4  -2  153.48   11.50
  -4  -4   2    6.20    3.20
  -4  -4   2    1.00    3.00
  -4  -4   2    6.70    3.20
  -4  -4   2    2.70    3.00
  -4  -4   2    6.70    2.10
   4  -4  -2    8.70    4.30
   4  -4  -2    5.20    4.50
   4  -4  -2    6.50    3.90
  -4  -4   2    7.00    2.00
   4  -4  -2    8.80    4.10
   4  -4  -2   13.00    4.30
   4  -4  -2    4.30    4.10
  -4   4   2   14.30    4.60
   4   4  -2    4.20    3.20
   4   4  -2    9.50    3.30
  -4   4   2   12.90    7.90
  -4   4   2    9.80    4.40
  -4   4   2    5.00    4.00
   4   4  -2    6.90    3.30
   4   4  -2    5.20    3.30
  -4   4   2   12.20    4.30
   4   4  -2    3.80    3.30
  -4   4   2    8.70    4.60
   4   4  -2    5.90    3.60
   3  -4  -2 1362.86   81.29
  -3  -4   2 1322.17   80.69
   3  -4  -2 1271.67   81.09
   3  -4  -2 1319.27   81.19
   3  -4  -2 1305.67   81.39
   3  -4  -2 1300.27   81.29
   3  -4  -2 1236.58   81.09
  -3  -4   2 1331.17   80.69
  -3  -4   2 1262.67   80.59
  -3  -4   2 1275.17   80.69
   3   4  -2 1272.97   80.59
  -3   4   2 1409.56   81.49
  -3   4   2 1323.47   81.29
  -3   4   2 1263.97   81.29
   3   4  -2 1138.39   80.79
  -3   4   2 1264.37   81.19
  -3   4   2 1168.78   81.19
   3   4  -2 1260.07   80.79
  -3   4   2 1301.57   81.09
   2  -4  -2 1844.62  109.09
  -2  -4   2 1752.32  108.39
   2  -4  -2 1751.02  108.89
   2  -4  -2 1734.23  108.89
  -2  -4   2 1809.92  108.39
   2  -4  -2 1809.42  108.99
  -2  -4   2 1749.12  108.39
   2  -4  -2 1831.72  108.99
   2  -4  -2 1745.73  109.09
   2   4  -2 1702.83  108.49
  -2   4   2 1630.44  108.99
   2   4  -2 1515.85  108.39
   2   4  -2 1636.84  108.29
  -2   4   2 1604.74  108.99
   2   4  -2 1634.44  108.49
  -2   4   2 1829.52  109.09
  -2   4   2 1851.21  108.99
  -2   4   2 1870.41  109.09
  -2   4   2 1637.84  108.99
   1  -4  -2    2.70    2.30
  -1  -4   2    0.10    0.80
   1  -4  -2   -2.80    2.50
   1  -4  -2   -1.10    2.10
   1  -4  -2    3.40    2.70
   1  -4  -2   -0.10    2.10
   1  -4  -2   -1.10    2.10
  -1  -4   2    0.70    1.00
  -1  -4   2    0.50    1.00
  -1  -4   2   -0.80    0.80
  -1   4   2    0.70    2.30
   1   4  -2    0.60    1.10
  -1   4   2    0.10    2.50
   1   4  -2    1.30    1.00
  -1   4   2    2.20    2.60
   1   4  -2    0.90    1.00
  -1   4   2    0.10    2.30
  -1   4   2   -1.60    2.50
   1   4  -2   -0.10    1.10
  -1   4   2   -0.40    2.20
   0  -4  -2    4.10    2.10
   0  -4  -2    3.70    2.10
   0  -4  -2    3.70    2.00
   0  -4  -2    5.40    2.30
   0  -4  -2    3.00    2.10
   0  -4   2    3.50    1.40
   0  -4   2    4.10    1.40
   0  -4  -2    4.30    2.30
   0   4  -2    5.80    1.40
   0   4  -2    3.00    1.50
   0   4  -2    3.70    1.10
   0   4  -2    6.90    1.50
   0   4   2    2.80    2.50
   0   4  -2    2.10    1.20
   0   4   2    2.80    2.20
   0   4   2    8.40    2.50
   0   4  -2    2.70    1.40
   0   4   2    4.90    2.20
   0   4   2    0.10    4.30
   0   4   2    8.20    2.40
  -1  -4  -2  174.18   11.40
  -1  -4  -2  155.88   11.20
  -1  -4  -2  163.28   11.00
   1  -4   2  178.78   11.10
  -1  -4  -2  154.88   11.20
  -1  -4  -2  164.48   11.20
   1  -4   2  175.68   11.20
   1  -4   2  154.18   10.70
  -1  -4  -2  160.38   11.10
   1  -4   2  169.08   11.10
   1  -4   2  181.28   11.00
   1   4   2  160.88   11.30
   1   4   2  153.88   11.20
   1   4   2  142.79   11.20
  -1   4  -2  169.28   11.20
  -1   4  -2  162.08   11.10
   1   4   2  167.98   11.50
  -1   4  -2  150.48   11.10
  -1   4  -2  159.48   11.20
   1   4   2  160.38   11.50
  -1   4  -2  161.38   11.10
  -1   4  -2  163.88   10.90
   1   4   2  187.38   11.50
  -2  -4  -2    6.90    2.90
   2  -4   2   10.50    2.70
   2  -4   2   14.10    3.20
  -2  -4  -2    5.60    2.70
  -2  -4  -2    9.50    3.20
   2  -4   2   11.00    3.20
   2  -4   2   10.30    2.60
   2  -4   2   12.10    2.80
   2  -4   2   11.90    2.90
  -2  -4  -2    7.80    3.00
  -2  -4  -2   10.80    2.60
  -2  -4  -2    8.50    2.60
   2   4   2    8.10    3.10
  -2   4  -2    5.30    2.60
  -2   4  -2   11.30    3.00
  -2   4  -2   10.50    3.00
   2   4   2    6.90    3.00
  -2   4  -2    9.00    2.90
   2   4   2    3.10    3.30
   2   4   2    7.00    2.90
   2   4   2   10.40    3.40
   2   4   2    9.20    2.80
  -2   4  -2    9.00    3.20
  -2   4  -2   11.00    3.10
   3  -4   2  346.07   22.40
  -3  -4  -2  337.97   22.10
  -3  -4  -2  337.97   22.40
   3  -4   2  353.46   22.40
  -3  -4  -2  346.87   22.30
  -3  -4  -2  337.17   22.20
   3  -4   2  336.27   22.20
   3  -4   2  324.37   22.10
  -3  -4  -2  345.37   22.00
  -3  -4  -2  362.26   21.90
   3  -4   2  323.07   22.20
   3  -4   2  337.37   22.40
   3   4   2  340.97   25.20
   3   4   2  324.37   22.40
   3   4   2  371.56   22.50
  -3   4  -2  307.67   22.30
  -3   4  -2  319.87   22.30
   3   4   2  326.27   22.40
  -3   4  -2  332.77   22.50
  -3   4  -2  305.17   22.30
  -3   4  -2  335.37   22.70
   3   4   2  287.07   22.00
  -3   4  -2  345.87   22.30
   3   4   2  306.67   22.20
  -4  -4  -2  523.05   32.40
   4  -4   2  484.35   32.60
   4  -4   2  517.95   32.50
  -4  -4  -2  498.85   32.20
   4  -4   2  491.15   32.50
  -4  -4  -2  515.95   32.50
   4  -4   2  487.15   32.60
  -4  -4  -2  518.35   32.40
   4  -4   2  506.65   32.50
  -4  -4  -2  494.15   32.60
   4  -4   2  478.45   32.80
  -4  -4  -2  502.85   32.00
   4   4   2  516.25   32.80
   4   4   2  466.55   32.60
  -4   4  -2  478.55   32.50
   4   4   2  489.85   32.60
  -4   4  -2  418.76   32.40
  -4   4  -2  492.65   32.80
  -4   4  -2  513.25   32.60
   4   4   2  521.45   32.70
  -4   4  -2  462.95   32.60
  -4   4  -2  495.25   32.30
   4   4   2  449.06   32.40
   5  -4   2   17.10    5.40
   5  -4   2   23.00    5.50
  -5  -4  -2   15.20    4.90
  -5  -4  -2    4.40    4.40
  -5  -4  -2    9.60    4.90
   5  -4   2   17.60    5.50
   5  -4   2   16.30    4.90
   5  -4   2   17.30    5.70
  -5  -4  -2   14.30    4.10
  -5  -4  -2   17.20    5.20
  -5  -4  -2   23.30    4.90
   5  -4   2   21.00    5.30
   5   4   2   10.90    4.50
   5   4   2   12.50    5.00
  -5   4  -2   15.40    5.50
   5   4   2   13.50    4.80
   5   4   2   11.40    6.10
  -5   4  -2   10.30    6.00
  -5   4  -2   17.30    5.10
  -5   4  -2    7.20    5.70
   5   4   2   10.90    5.20
   6  -4   2    7.90    5.50
   6  -4   2    5.40    6.30
  -6  -4  -2    7.70    5.00
  -6  -4  -2   -0.40    4.60
   6  -4   2    3.30    5.40
  -6  -4  -2    1.10    6.10
   6  -4   2    4.60    5.60
   6  -4   2    9.10    5.50
  -6  -4  -2    5.60    5.10
   6  -4   2   -1.20    5.40
  -6  -4  -2    7.60    5.40
   6   4   2    4.70    5.00
  -6   4  -2    4.10    6.50
   6   4   2   -0.30    6.00
  -6   4  -2   -4.10    5.00
  -6   4  -2   -4.70    5.50
  -6   4  -2    9.30    6.70
  -6   4  -2    2.70    6.20
   6   4   2    6.10    5.60
   6   4   2    2.20    6.10
   7  -4   2  382.96   25.80
   7  -4   2  359.86   25.90
   7  -4   2  341.27   25.40
  -7  -4  -2  354.36   25.10
  -7  -4  -2  385.66   31.00
  -7  -4  -2  323.97   25.80
   7  -4   2  363.96   26.30
  -7  -4  -2  339.67   24.40
  -7  -4  -2  341.57   24.80
   7  -4   2  342.17   25.90
  -7  -4  -2  364.16   25.00
   7  -4   2  355.56   25.80
  -7   4  -2  367.26   26.20
  -7   4  -2  370.46   26.70
   7   4   2  370.56   26.10
  -7   4  -2  334.87   26.10
  -7   4  -2  340.77   25.90
   7   4   2  367.16   25.80
  -7   4  -2  375.16   25.50
   7   4   2  340.47   26.00
   7   4   2  334.77   25.70
   7   4   2  317.47   25.50
  -7   4  -2  351.56   25.20
   7   4   2  345.97   26.20
  -8  -4  -2   71.09    9.40
   8  -4   2   57.69   10.10
   8  -4   2   50.39    9.20
   8  -4   2   64.99   10.60
   8  -4   2   48.10    9.10
   8  -4   2   45.60    9.70
  -8  -4  -2   49.70    9.60
  -8  -4  -2   53.19    8.90
  -8  -4  -2   49.30    8.00
   8  -4   2   62.69    9.90
  -8  -4  -2   46.80    7.60
  -8  -4  -2   49.50    8.40
   8   4   2   43.50   10.00
   8   4   2   49.99    9.20
   8   4   2   36.80    8.70
  -8   4  -2   47.40   10.50
  -8   4  -2   60.09   10.40
   8   4   2   61.59    9.70
  -8   4  -2   53.59    9.10
  -8   4  -2   44.50   10.30
   8   4   2   59.09   11.10
  -8   4  -2   52.09    9.20
   8   4   2   53.29    9.40
  -8   4  -2   37.90    8.20
   9  -4   2   47.20    9.30
   9  -4   2   39.80   10.40
  -9  -4  -2   34.10    8.40
   9  -4   2   43.70   10.80
  -9  -4  -2   24.90    9.80
   9  -4   2   42.90   11.70
  -9  -4  -2   34.60    7.50
   9  -4   2   38.90    9.20
  -9  -4  -2   34.20    9.20
  -9   4  -2   50.39   10.70
  -9   4  -2   33.80   10.10
   9   4   2   29.40    9.00
  -9   4  -2   24.90    8.90
   9   4   2   50.29   10.50
   9   4   2   53.09    9.50
   9   4   2   34.40   11.40
   9   4   2   33.10   10.10
  -9   4  -2   35.30   10.90
  -9   4  -2   32.20   10.00
  10  -4   2   -6.30   10.60
 -10  -4  -2  -11.30    9.20
 -10  -4  -2   -2.60    8.60
  10  -4   2   -7.50    9.00
 -10  -4  -2  -13.30    7.00
  10  -4   2    1.90    8.60
  10   4   2   13.10    8.90
 -10   4  -2   -1.50    8.70
  10   4   2   -2.10    9.00
 -10   4  -2   -5.90   10.10
 -10   4  -2    8.80   10.30
 -10   4  -2   10.40   10.80
  10   4   2   -8.10    9.00
  10   4   2    6.40   10.30
  10   4   2    2.80    9.30
 -11  -4  -2   -4.60    8.70
  11  -4   2    4.60   11.10
  11  -4   2   -1.70   10.00
 -11  -4  -2  -12.00    9.30
  11  -4   2   12.40    9.90
  11  -4   2   -0.90   11.90
 -11  -4  -2    1.20    9.30
  11   4   2   -2.70   11.30
  11   4   2    5.20   12.70
 -11   4  -2   13.20   11.90
  11   4   2    9.00    9.60
 -11   4  -2  -16.90   11.20
  11   4   2   15.60   11.30
 -11   4  -2    5.10   11.50
  11   4   2   -8.90    9.30
  11  -5  -2    8.90   10.00
  11  -5  -2   12.20   12.50
 -11  -5   2   -8.50    7.50
  11  -5  -2   -1.10   11.40
 -11  -5   2    2.10    8.50
 -11  -5   2   12.40    7.30
  11  -5  -2   -1.90   10.20
 -11  -5   2   -2.60    5.80
 -11   5   2   -1.00   11.20
  11   5  -2   -3.70    9.10
 -11   5   2    0.10   10.90
  11   5  -2   15.10   12.00
  11   5  -2   22.20   11.20
  11   5  -2   11.10    8.30
  11   5  -2  -17.50   10.70
 -11   5   2   -2.60   11.10
  10  -5  -2   36.50   10.60
 -10  -5   2   44.50    9.30
  10  -5  -2   32.20   10.50
 -10  -5   2   36.30    8.40
 -10  -5   2   31.70    7.10
  10  -5  -2   36.60   10.00
  10  -5  -2   48.80   12.30
 -10  -5   2   32.30    6.60
  10   5  -2   40.20   11.30
 -10   5   2   33.40   10.40
 -10   5   2   26.60   10.60
  10   5  -2   44.10    9.60
 -10   5   2   26.10   10.40
 -10   5   2   23.90   11.40
  10   5  -2   27.10    9.60
  10   5  -2   32.30   10.30
  10   5  -2   23.80    9.90
   9  -5  -2   26.30    8.30
   9  -5  -2   34.70    9.70
   9  -5  -2   35.90    9.60
  -9  -5   2   22.00    7.90
  -9  -5   2   29.70    6.50
   9  -5  -2   38.90   10.10
  -9  -5   2   31.20    6.40
   9  -5  -2   28.10   10.50
   9   5  -2   31.40   10.20
   9   5  -2   52.19   10.60
   9   5  -2   29.70    8.90
  -9   5   2   26.50   10.80
   9   5  -2   23.90    9.10
   9   5  -2   32.90    8.70
   9   5  -2   40.50    9.20
  -9   5   2   28.00   10.60
  -8  -5   2   -2.20    4.30
   8  -5  -2    7.60    8.00
   8  -5  -2   -0.40    6.80
  -8  -5   2   -4.90    4.60
   8  -5  -2   -2.20    8.40
  -8  -5   2   14.40    8.10
  -8  -5   2   -4.40    5.60
   8  -5  -2   10.30    8.40
   8  -5  -2   -4.00    6.70
   8  -5  -2    0.60    2.90
   8   5  -2    1.80    7.80
  -8   5   2    2.00    6.90
   8   5  -2   -0.10    7.20
   8   5  -2   -3.90    7.10
  -8   5   2    3.00    7.30
  -8   5   2   10.70    8.20
   8   5  -2    8.00    6.70
   8   5  -2   12.80    6.90
  -8   5   2   -5.30    7.70
   8   5  -2    6.30    6.70
  -8   5   2    1.70    8.40
  -7  -5   2  439.66   30.80
  -7  -5   2  457.45   29.70
  -7  -5   2  460.25   29.70
   7  -5  -2  463.05   32.50
   7  -5  -2  449.46   31.50
   7  -5  -2  455.85   32.10
   7  -5  -2  439.76   31.80
   7  -5  -2  476.75   32.50
  -7  -5   2  430.96   30.70
  -7  -5   2  463.55   30.70
   7  -5  -2  476.65   31.70
   7   5  -2  452.95   31.50
   7   5  -2  399.66   30.80
  -7   5   2  455.05   32.40
   7   5  -2  475.35   31.40
  -7   5   2  471.15   31.40
   7   5  -2  441.96   31.00
  -7   5   2  439.06   31.90
  -7   5   2  450.75   32.10
  -7   5   2  439.06   32.00
   7   5  -2  491.45   32.20
   7   5  -2  460.95   31.50
  -7   5   2  457.35   31.60
  -6  -5   2  220.68   16.80
   6  -5  -2  264.87   18.30
   6  -5  -2  221.78   18.10
   6  -5  -2  224.38   17.90
   6  -5  -2  222.78   18.30
   6  -5  -2  248.88   18.00
  -6  -5   2  221.28   15.90
  -6  -5   2  229.08   17.00
  -6  -5   2  226.78   15.80
  -6  -5   2  244.38   17.00
   6  -5  -2  247.18   18.90
  -6   5   2  216.98   19.10
  -6   5   2  206.88   17.80
  -6   5   2  233.78   17.60
   6   5  -2  256.87   17.90
  -6   5   2  246.58   18.20
   6   5  -2  245.08   17.70
   6   5  -2  231.58   17.70
  -6   5   2  239.98   20.20
   6   5  -2  254.17   18.70
   6   5  -2  215.58   17.30
   6   5  -2  235.58   18.00
  -6   5   2  251.27   18.60
   5  -5  -2    8.60    5.30
  -5  -5   2    1.10    2.10
  -5  -5   2   -1.90    3.30
  -5  -5   2   -3.10    3.50
   5  -5  -2    4.10    4.90
   5  -5  -2   -1.30    4.50
   5  -5  -2   17.10    5.80
  -5  -5   2    2.70    3.70
  -5  -5   2    1.90    3.60
  -5  -5   2    1.90    2.00
   5  -5  -2    3.20    5.40
   5  -5  -2    4.10    4.60
  -5   5   2    5.40    5.30
  -5   5   2    9.70    5.70
   5   5  -2    1.30    4.20
   5   5  -2   -1.10    3.60
   5   5  -2   -4.30    4.50
  -5   5   2    6.70    4.50
   5   5  -2   -1.10    4.10
   5   5  -2   -2.70    4.20
  -5   5   2   -4.50    5.70
  -5   5   2    1.00    5.00
   5   5  -2   -3.70    4.20
  -5   5   2    3.50    4.90
  -4  -5   2  313.37   20.50
  -4  -5   2  307.37   20.40
   4  -5  -2  272.37   24.20
   4  -5  -2  294.37   21.30
   4  -5  -2  327.07   21.60
   4  -5  -2  304.87   21.30
  -4  -5   2  318.97   20.40
   4  -5  -2  308.67   21.10
  -4   5   2  323.27   21.40
   4   5  -2  279.07   20.70
  -4   5   2  300.47   21.60
  -4   5   2  317.47   21.60
  -4   5   2  314.67   21.50
  -4   5   2  325.47   21.20
   4   5  -2  335.37   20.60
  -4   5   2  281.97   21.40
   4   5  -2  278.67   20.40
   4   5  -2  310.47   20.70
  -3  -5   2  209.98   13.70
   3  -5  -2  200.58   14.50
  -3  -5   2  207.78   13.70
   3  -5  -2  210.78   14.80
   3  -5  -2  227.78   14.70
  -3  -5   2  203.58   13.70
   3  -5  -2  204.58   14.50
   3  -5  -2  226.48   15.10
   3  -5  -2  195.58   14.80
  -3   5   2  221.58   14.60
  -3   5   2  211.38   15.00
   3   5  -2  178.98   14.00
   3   5  -2  206.38   13.70
  -3   5   2  210.18   15.10
  -3   5   2  240.08   14.90
  -3   5   2  192.08   14.80
  -3   5   2  201.18   14.80
   3   5  -2  205.28   14.00
   3   5  -2  178.48   13.80
   3   5  -2  183.68   13.80
   2  -5  -2  300.27   20.00
  -2  -5   2  321.47   19.70
  -2  -5   2  318.67   19.20
  -2  -5   2  319.57   19.30
   2  -5  -2  307.67   20.20
   2  -5  -2  312.77   20.10
  -2  -5   2  308.97   19.20
   2  -5  -2  307.07   20.10
   2  -5  -2  300.57   20.20
   2  -5  -2  306.47   20.20
  -2   5   2  308.67   20.30
   2   5  -2  292.07   19.40
  -2   5   2  340.77   20.50
  -2   5   2  277.97   20.20
  -2   5   2  316.67   20.10
  -2   5   2  279.27   20.10
  -2   5   2  281.47   20.30
   2   5  -2  274.67   19.40
   2   5  -2  280.17   19.40
   2   5  -2  274.27   19.30
   2   5  -2  301.17   19.10
   1  -5  -2  195.48   12.80
   1  -5  -2  197.98   12.80
  -1  -5   2  185.68   11.90
   1  -5  -2  188.68   13.10
   1  -5  -2  187.18   12.70
  -1  -5   2  192.18   11.90
   1  -5  -2  197.88   12.90
  -1  -5   2  200.58   12.00
   1  -5  -2  182.78   12.80
   1   5  -2  188.88   12.10
  -1   5   2  179.78   12.80
  -1   5   2  173.88   12.90
   1   5  -2  166.58   12.00
   1   5  -2  191.28   12.10
  -1   5   2  154.08   12.70
   1   5  -2  168.48   12.00
  -1   5   2  198.68   13.10
  -1   5   2  192.38   12.80
  -1   5   2  196.48   13.20
   0  -5  -2 2415.96  150.58
   0  -5   2 2447.26  150.18
   0  -5  -2 2504.55  150.58
   0  -5  -2 2480.05  150.48
   0  -5  -2 2421.06  150.58
   0  -5   2 2453.15  150.28
   0  -5   2 2455.85  150.28
   0  -5  -2 2547.95  150.48
   0  -5  -2 2465.45  150.68
   0   5  -2 2423.96  150.28
   0   5   2 2266.57  150.78
   0   5   2 2666.73  150.68
   0   5  -2 2164.78  150.28
   0   5  -2 2360.96  150.28
   0   5   2 2427.56  150.68
   0   5   2 2391.66  150.68
   0   5  -2 2358.96  150.28
   0   5   2 2377.16  150.58
   0   5   2 2161.68  150.48
   0   5  -2 2284.37  150.18
   0   5  -2 2390.16  150.18
  -1  -5  -2  117.79    9.00
   1  -5   2  137.29    8.80
   1  -5   2  126.49    8.90
   1  -5   2  113.19    8.80
   1  -5   2  131.99    8.60
   1  -5   2  124.29    8.80
  -1  -5  -2  131.69    9.20
  -1  -5  -2  122.69    8.80
  -1  -5  -2  126.19    9.10
  -1  -5  -2  135.19    9.00
   1  -5   2  126.39    8.30
   1   5   2  121.79    9.40
  -1   5  -2  136.39    9.10
   1   5   2  131.69    9.20
   1   5   2  123.49    9.40
   1   5   2  114.29    9.10
   1   5   2  124.99    9.20
  -1   5  -2  118.49    8.70
   1   5   2  113.39    8.90
  -1   5  -2  103.99    8.70
  -1   5  -2  121.79    9.00
  -1   5  -2  128.39    9.00
  -1   5  -2  105.59    8.90
  -2  -5  -2  331.97   21.30
   2  -5   2  314.77   21.30
   2  -5   2  331.47   21.60
  -2  -5  -2  335.87   21.60
  -2  -5  -2  328.67   21.70
   2  -5   2  322.47   21.60
  -2  -5  -2  349.77   21.50
   2  -5   2  335.57   21.60
   2  -5   2  329.57   21.70
   2  -5   2  323.67   21.60
  -2  -5  -2  338.77   21.70
  -2   5  -2  324.57   21.70
  -2   5  -2  343.67   21.50
  -2   5  -2  295.07   22.30
  -2   5  -2  339.97   21.90
  -2   5  -2  296.87   21.80
   2   5   2  318.57   21.80
   2   5   2  325.57   21.80
   2   5   2  340.87   21.90
  -2   5  -2  299.27   21.60
   2   5   2  366.36   21.90
   3  -5   2  354.86   24.80
  -3  -5  -2  362.46   24.80
  -3  -5  -2  359.56   24.30
   3  -5   2  363.86   24.80
  -3  -5  -2  392.66   24.70
  -3  -5  -2  392.76   24.90
   3  -5   2  383.86   24.80
   3  -5   2  367.56   24.60
  -3  -5  -2  397.66   24.50
   3  -5   2  358.26   24.90
   3  -5   2  369.96   24.90
  -3   5  -2  400.76   24.80
  -3   5  -2  344.37   25.00
   3   5   2  422.56   25.20
   3   5   2  345.27   24.90
  -3   5  -2  361.96   25.10
  -3   5  -2  360.66   25.10
   3   5   2  394.86   24.90
   4  -5   2    6.20    4.70
  -4  -5  -2    7.40    4.40
  -4  -5  -2   12.80    3.50
   4  -5   2    8.80    4.40
   4  -5   2    5.70    4.50
  -4  -5  -2    4.20    7.00
   4  -5   2    3.10    4.00
  -4  -5  -2    9.20    4.20
  -4  -5  -2   15.60    3.80
   4  -5   2   12.30    4.70
  -4  -5  -2   10.30    4.70
   4  -5   2   10.60    4.80
  -4   5  -2    5.20    4.90
  -4   5  -2   29.20    5.50
   4   5   2   11.80    4.20
  -4   5  -2    6.30    4.60
  -4   5  -2   16.40    4.70
   4   5   2   13.40    4.60
   4   5   2   19.30    9.50
  -4   5  -2   12.00    5.30
   4   5   2   25.20    5.30
   4   5   2    9.20    4.40
   4   5   2   14.00    5.10
  -5  -5  -2   -3.10    4.60
  -5  -5  -2    8.60    3.90
   5  -5   2    8.40    4.70
  -5  -5  -2   -0.90    4.40
   5  -5   2    8.90    4.80
   5  -5   2    0.50    4.70
   5  -5   2    0.80    5.00
  -5  -5  -2    3.30    4.60
  -5  -5  -2   10.60    5.20
   5  -5   2    0.60    5.00
   5  -5   2   11.20    5.10
  -5  -5  -2    6.30    4.20
   5   5   2    5.90    4.70
   5   5   2   -3.40    5.00
  -5   5  -2    1.40    5.20
  -5   5  -2    3.60    5.20
  -5   5  -2    5.70    5.80
   5   5   2    3.80    5.10
  -5   5  -2    6.40    5.30
  -5   5  -2    4.70    4.90
   5   5   2    0.60    4.20
  -5   5  -2    2.90    5.70
   5   5   2    4.30    5.70
   6  -5   2    3.20    6.30
  -6  -5  -2   -1.60    5.40
   6  -5   2   -1.10    5.30
  -6  -5  -2    4.10    4.30
   6  -5   2   -3.20    5.60
  -6  -5  -2    1.30    5.20
  -6  -5  -2    3.30    5.10
  -6  -5  -2   -0.80    5.80
   6  -5   2    3.90    6.10
   6  -5   2   -2.70    5.80
   6  -5   2   -2.80    5.90
  -6   5  -2   -0.20    5.40
   6   5   2    1.40    6.30
   6   5   2   -3.30    6.00
  -6   5  -2   -0.50    6.70
   6   5   2   -5.40    5.80
   6   5   2    1.30    5.60
  -6   5  -2  -10.90    6.20
  -6   5  -2   -1.70    5.80
   6   5   2    9.40    6.20
   6   5   2    1.10    6.00
  -7  -5  -2    9.40    6.20
   7  -5   2    5.90    6.80
   7  -5   2    7.60    6.80
  -7  -5  -2   -2.60    5.90
  -7  -5  -2   -2.30    5.40
   7  -5   2  -14.10    5.90
  -7  -5  -2    7.50    6.30
   7  -5   2   -0.60    6.30
   7  -5   2    1.80    7.50
  -7  -5  -2   -3.10    5.00
   7  -5   2   -6.00    7.10
  -7  -5  -2   10.30    6.10
   7   5   2    7.50    6.20
  -7   5  -2   13.40    7.00
  -7   5  -2   -9.10    7.00
   7   5   2    8.80    7.00
   7   5   2   -2.80    5.70
  -7   5  -2    8.20    7.40
  -7   5  -2    5.60    6.40
  -7   5  -2    2.20    7.90
   7   5   2   -2.10    6.30
  -8  -5  -2    5.80    6.90
  -8  -5  -2    2.10    6.80
  -8  -5  -2   12.70    6.50
  -8  -5  -2   20.80    7.90
   8  -5   2   -6.70    7.10
  -8  -5  -2    8.10    5.70
  -8  -5  -2   11.00    6.30
   8  -5   2    6.80    8.20
   8  -5   2    1.40    7.00
   8  -5   2    2.30    8.40
   8  -5   2   11.00    7.60
   8  -5   2   14.20    9.00
  -8   5  -2   13.80    9.10
  -8   5  -2    1.90    6.90
   8   5   2    9.90    6.90
   8   5   2   14.40    7.30
   8   5   2    9.50    7.30
  -8   5  -2   -3.40    8.90
   8   5   2    2.60    7.80
   8   5   2    9.70    7.40
   8   5   2    3.60    8.10
  -8   5  -2    5.50    7.60
  -8   5  -2   -6.80    7.80
   9  -5   2   -2.30    7.80
   9  -5   2   13.70    7.90
  -9  -5  -2   -2.60    5.90
   9  -5   2    0.50   10.30
  -9  -5  -2    7.50    8.40
  -9  -5  -2   -4.10    6.60
   9  -5   2   -2.70    9.40
   9   5   2   -3.60    8.30
  -9   5  -2   18.80    8.70
  -9   5  -2    1.50    8.00
  -9   5  -2    4.20    9.10
   9   5   2   -5.20    7.90
   9   5   2  -13.50    7.70
   9   5   2    6.40    9.30
  -9   5  -2    4.20    8.60
   9   5   2   -9.90    6.80
  -9   5  -2  -14.00    9.40
  10  -5   2   40.30   10.80
 -10  -5  -2   46.70   11.10
  10  -5   2   47.70   12.00
 -10  -5  -2   57.39   10.60
  10  -5   2   38.00   12.10
 -10  -5  -2   55.19    8.90
  10  -5   2   58.89   12.90
 -10  -5  -2   62.79    8.60
  10   5   2   22.70   10.90
  10   5   2   51.49   11.10
 -10   5  -2   63.29   12.50
  10   5   2   60.79   12.20
  10   5   2   53.89   12.10
 -10   5  -2   43.90   12.90
 -10   5  -2   39.60   11.60
 -10   5  -2   55.59   12.80
  10   5   2   38.50   10.60
 -11  -5  -2    1.90    7.80
  11  -5   2    2.40   11.10
 -11  -5  -2    1.70   10.30
  11  -5   2   -5.90   11.90
 -11  -5  -2    9.40    7.40
  11  -5   2  -18.40   11.10
 -11  -5  -2    9.40    9.40
 -11   5  -2    2.50   11.60
  11   5   2   -6.20   11.20
  11   5   2  -17.00   10.20
  11   5   2  -14.10   11.30
  11   5   2   -8.70   19.60
 -11   5  -2   12.20   13.50
  11   5   2   -0.70    9.40
 -11   5  -2    5.80   10.90
  10  -6  -2    0.80    9.00
  10  -6  -2  -26.70   10.50
 -10  -6   2   -5.60    7.50
  10  -6  -2    4.60    8.90
  10  -6  -2    9.30    9.60
  10   6  -2   -3.30    8.10
 -10   6   2   -8.30   10.10
 -10   6   2   -2.70   10.50
  10   6  -2   -6.30    9.50
  10   6  -2   17.90   10.30
  10   6  -2   40.30    9.60
  10   6  -2    2.90    9.20
 -10   6   2    3.40   11.10
   9  -6  -2   18.40    8.30
  -9  -6   2   29.30    5.60
   9  -6  -2   18.90    9.40
  -9  -6   2   30.60    8.00
  -9  -6   2   33.30    5.30
   9  -6  -2   16.60   10.30
   9  -6  -2   30.80    9.30
  -9   6   2   19.10   10.80
   9   6  -2   17.80    7.80
   9   6  -2    9.80    8.30
   9   6  -2   10.80    9.30
  -9   6   2   18.80   10.30
   9   6  -2   13.50    7.90
  -9   6   2   12.50    9.60
   9   6  -2   17.40    8.80
  -9   6   2   33.70    8.60
   8  -6  -2    5.70    8.20
  -8  -6   2    1.60    3.80
   8  -6  -2    2.20    6.00
  -8  -6   2   10.30    7.50
   8  -6  -2    2.80    7.50
  -8  -6   2    0.30    6.20
   8  -6  -2    1.10    8.50
   8  -6  -2    9.80    8.20
   8  -6  -2    7.90    6.60
  -8  -6   2    9.70    4.20
  -8  -6   2    6.00    5.70
  -8   6   2   11.90    7.60
  -8   6   2   10.20    8.40
  -8   6   2    6.00    7.40
   8   6  -2    9.60    7.70
   8   6  -2   12.40    6.90
   8   6  -2    6.60    6.90
   8   6  -2    9.00    7.50
  -8   6   2   23.10    9.30
   8   6  -2   15.20    7.60
  -8   6   2    4.20    3.00
  -8   6   2    0.40    8.30
   8   6  -2    2.80    8.40
  -7  -6   2    5.70    5.40
   7  -6  -2   -2.30    6.30
  -7  -6   2    6.20    5.10
   7  -6  -2    2.00    6.40
   7  -6  -2    4.20    6.90
  -7  -6   2    1.90    3.30
  -7  -6   2    3.80    5.60
   7  -6  -2   10.40    8.00
  -7  -6   2   -0.80    4.70
   7  -6  -2    7.40    7.00
   7  -6  -2   12.60    7.40
  -7  -6   2    0.20    3.00
   7   6  -2    4.80    6.00
  -7   6   2    8.80    7.90
  -7   6   2   -6.40    6.00
  -7   6   2    6.50    7.10
   7   6  -2    2.30    6.00
   7   6  -2    7.90    6.50
   7   6  -2    3.50    6.20
  -7   6   2    3.90    8.00
  -7   6   2    2.80    6.70
  -7   6   2   -6.10    7.60
   7   6  -2    2.40    6.30
   7   6  -2    8.30    6.80
   6  -6  -2   19.40    7.00
   6  -6  -2   19.00    6.20
   6  -6  -2   28.20    6.70
   6  -6  -2   10.40    5.80
  -6  -6   2   26.40    5.00
  -6  -6   2   19.80    4.80
  -6  -6   2   15.70    2.40
  -6  -6   2   14.00    5.00
   6  -6  -2   24.00    7.40
   6  -6  -2   16.10    6.80
  -6  -6   2   13.50    4.90
  -6  -6   2   16.40    2.60
  -6   6   2   17.40    5.60
   6   6  -2   14.20    6.20
  -6   6   2   12.30    6.10
   6   6  -2   10.20    5.30
   6   6  -2   12.80    5.40
  -6   6   2   18.00    6.10
  -6   6   2   19.10    7.70
   6   6  -2    4.90    5.70
   6   6  -2   14.90    9.30
  -6   6   2   16.80    7.30
  -6   6   2   20.50    6.90
   6   6  -2    8.70    5.40
  -5  -6   2  295.37   19.10
   5  -6  -2  258.77   20.10
   5  -6  -2  264.37   19.80
   5  -6  -2  269.47   20.30
  -5  -6   2  280.37   18.90
  -5  -6   2  283.17   18.90
   5  -6  -2  297.97   20.70
   5  -6  -2  277.97   20.50
  -5  -6   2  274.77   19.10
   5  -6  -2  276.87   20.30
   5   6  -2  249.08   19.20
   5   6  -2  250.97   19.30
  -5   6   2  255.67   20.50
  -5   6   2  300.27   20.50
   5   6  -2  275.97   19.60
  -5   6   2  299.07   20.70
   5   6  -2  270.67   19.70
   5   6  -2  269.27   19.50
  -5   6   2  306.77   20.30
  -5   6   2  264.87   20.60
  -5   6   2  284.07   20.50
   5   6  -2  285.57   19.50
   4  -6  -2  416.06   30.10
   4  -6  -2  443.46   29.20
   4  -6  -2  448.96   29.50
   4  -6  -2  452.85   29.20
  -4  -6   2  418.06   28.20
  -4  -6   2  428.76   28.30
  -4  -6   2  450.25   28.30
   4  -6  -2  443.46   29.40
  -4  -6   2  445.76   28.30
   4   6  -2  470.65   28.60
   4   6  -2  396.56   28.40
  -4   6   2  365.96   29.10
   4   6  -2  395.36   28.60
  -4   6   2  485.55   29.50
  -4   6   2  490.85   29.80
  -4   6   2  449.06   29.40
  -4   6   2  441.56   29.50
   4   6  -2  412.16   28.70
  -4   6   2  443.26   29.10
   3  -6  -2  282.37   18.20
  -3  -6   2  264.17   16.70
  -3  -6   2  264.67   16.80
   3  -6  -2  247.78   17.90
  -3  -6   2  269.77   16.90
   3  -6  -2  282.77   18.10
   3  -6  -2  265.47   17.70
   3  -6  -2  257.97   17.90
   3   6  -2  224.88   16.90
   3   6  -2  244.18   17.20
  -3   6   2  220.88   17.80
   3   6  -2  223.38   16.70
  -3   6   2  266.17   18.00
  -3   6   2  268.47   18.20
   3   6  -2  270.37   17.00
   3   6  -2  227.18   17.10
   3   6  -2  236.88   17.00
  -3   6   2  279.87   18.40
  -3   6   2  289.17   18.20
   2  -6  -2  110.19    8.30
  -2  -6   2   92.99    6.60
   2  -6  -2  101.89    8.60
   2  -6  -2  100.19    8.40
   2  -6  -2  104.09    8.40
  -2  -6   2   85.59    6.60
   2  -6  -2  104.89    8.30
   2  -6  -2  105.19    8.40
  -2  -6   2   92.79    6.80
  -2   6   2   99.89    8.40
   2   6  -2   86.09    7.10
  -2   6   2  109.39    8.20
  -2   6   2   95.09    8.30
  -2   6   2  105.79    8.40
   2   6  -2   73.69    6.70
  -2   6   2   95.89    8.70
   2   6  -2   85.99    6.90
   2   6  -2   95.09    7.00
  -2   6   2   87.39    8.20
   2   6  -2   97.39    6.70
  -1  -6   2 1573.24   95.89
  -1  -6   2 1530.25   95.89
   1  -6  -2 1566.24   96.59
   1  -6  -2 1619.44   96.39
   1  -6  -2 1604.54   96.59
  -1  -6   2 1605.94   95.99
   1  -6  -2 1667.63   96.49
   1  -6  -2 1584.14   96.59
   1  -6  -2 1559.24   96.49
  -1   6   2 1462.05   96.69
  -1   6   2 1586.94   96.69
  -1   6   2 1411.86   96.59
   1   6  -2 1598.54   95.89
  -1   6   2 1528.25   96.59
   1   6  -2 1347.27   95.99
  -1   6   2 1677.53   96.59
   1   6  -2 1532.05   96.09
  -1   6   2 1510.15   96.59
   1   6  -2 1362.96   95.99
   1   6  -2 1342.67   95.99
   0  -6   2  232.58   14.50
   0  -6  -2  240.18   15.10
   0  -6  -2  242.78   14.90
   0  -6  -2  212.28   15.10
   0  -6   2  226.38   14.50
   0  -6   2  230.18   14.40
   0  -6  -2  226.38   14.90
   0  -6  -2  224.58   15.00
   0  -6  -2  219.58   14.80
   0   6   2  228.98   15.20
   0   6   2  182.18   14.80
   0   6   2  208.68   15.10
   0   6   2  223.18   15.10
   0   6   2  252.77   15.20
   0   6  -2  215.88   14.40
   0   6  -2  194.08   14.60
   0   6  -2  202.98   14.50
   0   6  -2  199.68   14.50
   0   6  -2  227.38   14.70
   0   6   2  245.98   15.30
   1  -6   2  377.16   22.80
   1  -6   2  351.56   23.10
   1  -6   2  339.27   23.40
   1  -6   2  365.46   23.20
   1  -6   2  359.46   22.60
  -1  -6  -2  365.96   23.00
  -1  -6  -2  384.86   23.10
  -1  -6  -2  353.46   23.20
  -1  -6  -2  359.46   23.30
   1  -6   2  338.27   23.00
  -1  -6  -2  378.96   23.40
  -1   6  -2  377.76   23.40
   1   6   2  370.96   23.40
  -1   6  -2  342.47   23.20
  -1   6  -2  365.96   23.10
   1   6   2  350.16   23.60
  -1   6  -2  324.67   23.10
  -1   6  -2  362.26   23.30
   1   6   2  357.96   23.40
   1   6   2  328.97   23.40
  -1   6  -2  310.47   23.20
  -2  -6  -2   68.49    5.90
   2  -6   2   65.89    5.90
  -2  -6  -2   65.49    5.70
   2  -6   2   73.39    6.10
  -2  -6  -2   64.39    6.00
  -2  -6  -2   71.29    6.30
   2  -6   2   65.79    6.30
   2  -6   2   71.09    6.50
   2  -6   2   75.39    6.30
  -2  -6  -2   62.59    5.90
  -2   6  -2   55.49    6.10
  -2   6  -2   57.89    6.10
  -2   6  -2   69.09    6.50
   2   6   2   54.69    5.90
   2   6   2   58.09    5.70
  -2   6  -2   44.20    5.90
  -2   6  -2   68.79    7.00
   2   6   2   62.79    6.40
   2   6   2   84.89    7.00
   2   6   2   64.49    6.20
  -2   6  -2   57.39    6.00
   2   6   2   67.99    7.30
   3  -6   2   29.90    4.50
   3  -6   2   49.00    5.30
   3  -6   2   33.80    5.00
   3  -6   2   31.70    7.90
  -3  -6  -2   31.40    4.50
  -3  -6  -2   36.10    4.80
  -3  -6  -2   41.20    4.20
   3  -6   2   29.90    5.10
  -3   6  -2   36.60    5.00
   3   6   2   22.60    4.40
  -3   6  -2   36.00    5.60
   3   6   2   33.10    4.80
  -3   6  -2   33.30    5.50
   3   6   2   27.00    4.90
   3   6   2   29.90    4.80
   3   6   2   38.00    5.40
  -3   6  -2   38.50    4.90
  -3   6  -2   33.10    5.10
  -3   6  -2   30.90    5.40
   3   6   2   31.70    5.10
  -4  -6  -2   68.59    7.30
   4  -6   2   86.69    7.90
  -4  -6  -2   71.79    6.80
   4  -6   2   86.29    7.80
   4  -6   2   81.49    8.10
  -4  -6  -2   88.39    8.20
  -4  -6  -2   68.49    6.90
   4  -6   2   79.39    8.10
   4  -6   2   98.69    8.40
  -4  -6  -2   86.49    7.90
   4  -6   2   78.49    8.00
   4   6   2   74.39    7.90
  -4   6  -2   59.19    7.90
   4   6   2   62.19    7.70
  -4   6  -2   79.49    8.30
  -4   6  -2   79.39    8.10
  -4   6  -2   81.39    7.80
   4   6   2   84.19    8.10
  -4   6  -2   70.59    8.00
  -4   6  -2   77.89    8.50
   4   6   2   75.59    8.10
   4   6   2   85.49    8.20
   4   6   2   65.19    7.40
  -5  -6  -2  529.65   35.80
   5  -6   2  544.45   36.20
   5  -6   2  554.84   36.10
   5  -6   2  539.55   36.40
  -5  -6  -2  531.15   35.70
   5  -6   2  515.35   35.70
  -5  -6  -2  518.85   35.10
  -5  -6  -2  524.45   36.00
  -5  -6  -2  498.75   35.90
   5  -6   2  535.45   36.30
  -5  -6  -2  509.35   35.20
   5  -6   2  552.14   36.10
  -5   6  -2  526.85   36.40
  -5   6  -2  526.65   36.50
   5   6   2  506.55   36.20
   5   6   2  586.04   36.20
  -5   6  -2  605.44   37.00
   5   6   2  502.75   36.00
  -5   6  -2  575.34   36.20
   5   6   2  587.64   41.60
   5   6   2  596.54   36.50
  -5   6  -2  575.64   36.60
   5   6   2  603.34   37.00
  -6  -6  -2    3.80    5.30
   6  -6   2   18.10    6.30
   6  -6   2   10.10    6.70
   6  -6   2   22.10    6.60
  -6  -6  -2    6.50    5.40
  -6  -6  -2   11.70    5.60
   6  -6   2   12.40    6.50
  -6  -6  -2   13.10    5.10
   6  -6   2   20.70    6.30
   6  -6   2   15.60    6.30
  -6  -6  -2   19.80    4.70
  -6  -6  -2   11.00    4.70
  -6   6  -2    9.10    6.60
  -6   6  -2   11.50    6.80
   6   6   2    6.40    6.40
   6   6   2    3.50    5.50
   6   6   2    9.60    5.90
  -6   6  -2   17.00    6.30
   6   6   2   19.70    7.30
   6   6   2   -3.80    5.80
  -6   6  -2   12.90    6.60
  -6   6  -2   18.60    7.60
   6   6   2   18.70    6.50
   7  -6   2  308.17   23.50
  -7  -6  -2  314.37   22.80
   7  -6   2  293.17   22.60
   7  -6   2  302.07   23.10
  -7  -6  -2  299.37   22.00
  -7  -6  -2  282.87   23.20
   7  -6   2  291.47   23.00
  -7  -6  -2  319.17   22.60
   7  -6   2  266.37   22.80
   7  -6   2  300.47   22.60
  -7  -6  -2  307.47   21.30
  -7  -6  -2  315.97   21.40
  -7   6  -2  301.97   24.70
  -7   6  -2  297.47   23.80
   7   6   2  294.87   23.10
   7   6   2  253.77   22.60
   7   6   2  310.07   22.60
  -7   6  -2  306.37   23.50
   7   6   2  288.37   22.70
  -7   6  -2  288.17   23.40
  -8  -6  -2    3.90    5.90
  -8  -6  -2    9.00    5.90
  -8  -6  -2    4.70    7.40
  -8  -6  -2    2.60    7.10
   8  -6   2   19.90    9.00
   8  -6   2    4.20    7.80
  -8  -6  -2   -1.40    6.70
   8  -6   2   -3.50    7.30
   8  -6   2    9.60    7.70
   8  -6   2   20.50    7.90
   8  -6   2   14.60    7.40
  -8  -6  -2   11.10    5.80
  -8   6  -2   -9.90    7.80
   8   6   2   19.10    7.60
  -8   6  -2    0.50    8.20
  -8   6  -2   13.20    8.80
  -8   6  -2   11.90    7.20
   8   6   2   18.10    8.40
   8   6   2    6.70    9.10
   8   6   2   19.00   10.50
   8   6   2   21.90    8.80
  -9  -6  -2   75.99    9.30
   9  -6   2   82.99   11.70
   9  -6   2   80.09   12.60
  -9  -6  -2   88.69   11.60
  -9  -6  -2   76.59    9.30
  -9  -6  -2   90.19   11.50
   9  -6   2   72.29   11.70
  -9   6  -2   63.79   11.60
  -9   6  -2   94.59   12.20
   9   6   2   94.69   13.30
   9   6   2   64.29   11.70
  -9   6  -2   94.09   13.00
  -9   6  -2   67.99   12.50
  -9   6  -2   69.79   13.00
   9   6   2   68.79   10.80
   9   6   2   77.69   12.40
   9   6   2   79.69   14.20
   9   6   2   91.99   13.90
 -10  -6  -2    9.90    9.20
 -10  -6  -2    8.40    7.10
  10  -6   2   -8.40    9.40
 -10  -6  -2   -3.90    6.60
  10  -6   2   -9.70   10.60
  10  -6   2   -7.40    9.90
 -10  -6  -2    8.60    9.00
 -10   6  -2    0.60   10.00
  10   6   2    9.10   10.40
  10   6   2    9.30    9.60
 -10   6  -2    4.80   10.90
 -10   6  -2  -27.90   12.70
 -10   6  -2   -5.80    9.70
  10   6   2   -1.50   11.10
  10   6   2    6.20    9.90
  10   6   2   -9.60    7.30
  10  -7  -2   -2.20    9.90
  10  -7  -2   -8.70   10.40
  10  -7  -2   13.20   11.50
  10  -7  -2   11.20   11.00
 -10  -7   2   11.40    3.60
 -10  -7   2   20.60    4.20
 -10   7   2   31.40   12.60
 -10   7   2   -1.60   11.20
  10   7  -2    8.50   10.40
  10   7  -2   32.10   10.50
  10   7  -2   15.80   10.40
 -10   7   2   -2.80   10.00
  10   7  -2    3.90    8.80
  10   7  -2  -16.30    9.80
   9  -7  -2    2.50    9.40
   9  -7  -2    6.70    8.90
  -9  -7   2    5.80    7.00
   9  -7  -2   11.50    8.80
  -9  -7   2    8.20    3.20
  -9  -7   2    8.70    6.80
   9  -7  -2    5.10   10.20
   9   7  -2   18.10    9.20
   9   7  -2    9.60    8.90
  -9   7   2   17.50    8.90
   9   7  -2   13.40    8.30
  -9   7   2    3.90    8.10
   9   7  -2   16.60    8.30
  -9   7   2   11.10    9.30
  -9   7   2    9.30   10.20
   9   7  -2   11.80    6.90
   9   7  -2    8.10    7.60
  -8  -7   2   26.90    6.60
   8  -7  -2   19.70    8.10
  -8  -7   2   18.00    6.50
   8  -7  -2   14.10    7.10
  -8  -7   2   10.60    6.30
   8  -7  -2   34.20    8.90
   8  -7  -2   23.20    9.50
  -8   7   2   19.90    9.90
  -8   7   2   32.50    9.50
   8   7  -2   15.00    7.50
   8   7  -2   25.40    7.20
   8   7  -2   29.30    8.10
   8   7  -2   34.40    8.10
  -8   7   2   25.90    8.60
  -8   7   2   32.20   10.10
   8   7  -2   24.70    7.70
  -8   7   2    9.10    7.80
   8   7  -2   32.40    8.50
  -7  -7   2   46.50    7.30
  -7  -7   2   54.59    7.30
  -7  -7   2   58.39    7.70
   7  -7  -2   63.69    9.70
  -7  -7   2   56.19    8.30
   7  -7  -2   76.69   10.60
   7  -7  -2   59.19    9.20
   7  -7  -2   54.09    8.80
   7   7  -2   57.89    8.50
   7   7  -2   62.69    8.40
   7   7  -2   62.29    8.70
  -7   7   2   54.49    9.90
   7   7  -2   57.09    8.80
  -7   7   2   58.59    9.70
  -7   7   2   57.49   10.10
   7   7  -2   58.79    8.30
  -7   7   2   76.39   10.50
  -6  -7   2  272.87   19.10
   6  -7  -2  252.07   20.20
   6  -7  -2  278.47   21.10
  -6  -7   2  265.77   19.20
   6  -7  -2  274.77   20.40
  -6  -7   2  272.57   19.10
   6  -7  -2  280.87   21.00
  -6  -7   2  250.67   19.00
   6  -7  -2  270.47   20.70
   6   7  -2  258.17   19.70
  -6   7   2  306.97   21.80
  -6   7   2  274.57   20.90
  -6   7   2  312.17   21.40
  -6   7   2  283.57   21.40
   6   7  -2  269.47   20.20
  -6   7   2  270.37   20.70
   6   7  -2  246.48   19.60
   6   7  -2  306.47   21.00
   6   7  -2  257.37   19.70
  -6   7   2  262.97   21.00
   6   7  -2  253.37   20.00
   5  -7  -2  118.39   11.40
  -5  -7   2  130.39   10.30
   5  -7  -2  122.99   11.70
   5  -7  -2  128.39   12.30
   5  -7  -2  134.39   12.50
  -5  -7   2  121.59   10.00
   5  -7  -2  109.09   11.30
   5  -7  -2  124.59   12.00
  -5  -7   2  116.09   10.00
  -5  -7   2  122.59   10.00
   5   7  -2  122.19   11.00
  -5   7   2  115.09   11.70
   5   7  -2  129.99   11.00
  -5   7   2  126.89   12.40
  -5   7   2  139.19   11.80
   5   7  -2  120.49   10.80
  -5   7   2  109.99   11.40
   5   7  -2  114.29   10.70
  -5   7   2  144.49   12.20
  -5   7   2  137.29   12.30
  -4  -7   2   90.39    7.60
   4  -7  -2  108.89    9.80
   4  -7  -2   81.89    8.70
   4  -7  -2  103.59   14.10
   4  -7  -2   78.99    8.40
   4  -7  -2   85.99    8.20
  -4  -7   2   81.89    7.30
   4  -7  -2   98.99    9.40
  -4  -7   2   82.39    7.30
   4   7  -2   85.29    7.90
  -4   7   2   92.79    8.90
  -4   7   2   80.49    8.90
   4   7  -2   70.99    7.50
   4   7  -2   99.19    8.10
   4   7  -2   73.19    7.50
  -4   7   2   96.79    9.40
   4   7  -2   79.39    7.50
   4   7  -2   76.39    7.80
  -4   7   2   86.79    8.80
  -4   7   2   93.59    9.00
  -4   7   2   74.69    8.80
   3  -7  -2    9.20    4.90
  -3  -7   2    1.60    2.70
   3  -7  -2    5.30    4.30
  -3  -7   2    6.40    2.50
   3  -7  -2    2.60    4.60
   3  -7  -2    7.60    4.50
   3  -7  -2    3.10    4.20
   3  -7  -2    3.10    3.90
  -3  -7   2    5.50    2.40
   3   7  -2    6.90    2.90
  -3   7   2    6.60    4.80
  -3   7   2    2.00    4.70
  -3   7   2    5.60    5.00
   3   7  -2    7.20    2.50
   3   7  -2    7.50    3.00
   3   7  -2    1.40    3.10
   3   7  -2    1.90    3.10
  -3   7   2    4.20    4.70
  -3   7   2    6.40    4.80
  -3   7   2    1.70    4.60
   3   7  -2    5.00    3.00
  -2  -7   2  150.68   10.20
  -2  -7   2  157.78   11.40
  -2  -7   2  155.78   10.20
  -2  -7   2  156.48   10.50
   2  -7  -2  149.49   12.50
   2  -7  -2  163.18   11.50
   2  -7  -2  145.29   11.80
   2  -7  -2  158.28   11.70
   2  -7  -2  162.38   11.60
   2   7  -2  160.38   10.50
  -2   7   2  109.79   13.70
  -2   7   2  142.99   12.10
  -2   7   2  174.98   12.40
   2   7  -2  145.99   10.70
   2   7  -2  156.78   10.70
   2   7  -2  148.79   12.90
  -2   7   2  143.99   12.00
  -2   7   2  153.18   12.50
   2   7  -2  148.69   10.50
  -2   7   2  154.68   12.00
  -1  -7   2   61.59    4.90
   1  -7  -2   56.69    5.40
   1  -7  -2   63.19    5.80
   1  -7  -2   47.50    5.40
   1  -7  -2   62.49    6.00
   1  -7  -2   55.39    5.40
  -1  -7   2   50.79    4.60
   1  -7  -2   64.19    5.80
  -1  -7   2   64.59    4.70
  -1  -7   2   50.19    4.80
   1   7  -2   55.19    5.10
  -1   7   2   43.20    5.70
  -1   7   2   65.99    6.20
   1   7  -2   50.59    4.80
   1   7  -2   52.29    5.00
  -1   7   2   50.19    5.80
  -1   7   2   51.29    6.20
  -1   7   2   55.49    5.90
   1   7  -2   49.00    5.00
  -1   7   2   58.89    5.70
   1   7  -2   48.10    4.50
   1   7  -2   62.99    4.90
   0  -7  -2  218.68   13.80
   0  -7  -2  210.18   14.10
   0  -7   2  209.08   13.40
   0  -7   2  204.38   13.50
   0  -7  -2  222.28   13.80
   0  -7  -2  195.28   14.10
   0  -7  -2  216.58   14.00
   0  -7   2  212.18   13.60
   0   7   2  188.58   14.10
   0   7  -2  176.98   13.40
   0   7   2  212.88   14.40
   0   7   2  184.68   14.30
   0   7   2  202.58   15.20
   0   7  -2  196.88   13.40
   0   7   2  238.68   14.40
   0   7  -2  176.08   13.60
   0   7  -2  183.38   13.50
   0   7  -2  193.88   13.70
   0   7  -2  195.28   13.60
  -1  -7  -2   11.10    2.80
   1  -7   2    5.50    2.80
   1  -7   2   10.00    2.90
  -1  -7  -2   10.70    3.10
   1  -7   2    8.80    1.90
  -1  -7  -2   10.40    3.20
  -1  -7  -2    8.40    3.20
   1  -7   2    9.60    2.80
   1  -7   2    9.90    2.90
  -1  -7  -2    3.70    2.50
   1  -7   2   10.50    2.00
  -1   7  -2    7.00    3.20
  -1   7  -2    6.80    3.00
   1   7   2    8.90    3.70
  -1   7  -2    6.40    3.00
   1   7   2    8.40    3.40
  -1   7  -2    9.30    3.10
   1   7   2    5.30    3.10
  -1   7  -2   10.10    3.40
  -1   7  -2    9.60    3.10
   1   7   2    8.10    3.70
   1   7   2    6.20    3.40
  -2  -7  -2 1273.47   81.59
   2  -7   2 1318.57   81.49
   2  -7   2 1313.77   81.19
   2  -7   2 1258.17   82.19
  -2  -7  -2 1379.66   82.09
  -2  -7  -2 1270.67   81.09
  -2  -7  -2 1313.17   81.19
   2  -7   2 1289.97   81.49
  -2  -7  -2 1280.87   81.49
   2  -7   2 1334.57   81.39
   2   7   2 1273.37   81.89
   2   7   2 1177.58   81.69
  -2   7  -2 1372.26   81.89
  -2   7  -2 1348.77   81.59
  -2   7  -2 1353.76   81.79
  -2   7  -2 1164.78   81.59
  -2   7  -2 1136.49   81.59
   2   7   2 1420.26   81.79
   2   7   2 1357.86   81.79
   2   7   2 1165.78   81.79
  -3  -7  -2    6.10    3.60
   3  -7   2    2.40    3.90
   3  -7   2    3.60    4.00
   3  -7   2    8.60    4.30
   3  -7   2    2.10    3.50
  -3  -7  -2    6.40    3.70
  -3  -7  -2    3.80    3.90
  -3  -7  -2   -0.70    3.60
  -3  -7  -2    4.50    2.60
   3  -7   2    7.70    4.30
   3  -7   2    0.80    3.90
  -3  -7  -2    5.70    3.00
   3   7   2    6.80    3.80
   3   7   2    3.90    4.20
   3   7   2    9.60    4.50
  -3   7  -2    7.60    4.20
   3   7   2   -1.10    4.10
  -3   7  -2    1.00    3.80
  -3   7  -2    0.90    4.70
  -3   7  -2    5.40    4.30
   3   7   2    6.00    4.00
   3   7   2    0.10    3.90
  -3   7  -2    6.40    4.30
  -3   7  -2    1.00    4.00
  -4  -7  -2  118.99    9.50
   4  -7   2  128.09   10.60
  -4  -7  -2  106.79   10.40
   4  -7   2  137.49   12.30
   4  -7   2  127.79   11.00
  -4  -7  -2  117.49   10.20
   4  -7   2  127.19   10.60
  -4  -7  -2  117.59   10.30
   4  -7   2  116.39   10.80
   4  -7   2  117.49   10.80
  -4   7  -2  106.19   11.00
  -4   7  -2  111.09   11.10
   4   7   2  115.59   11.20
  -4   7  -2  140.09   12.10
  -4   7  -2  130.19   11.60
   4   7   2  128.59   11.70
  -4   7  -2  133.69   10.90
  -4   7  -2  119.89   11.70
   4   7   2  121.59   10.90
   4   7   2  126.29   11.70
   4   7   2  121.89   11.10
   4   7   2  116.59   11.00
  -5  -7  -2   25.70    5.40
   5  -7   2   10.20    5.20
   5  -7   2   21.10    6.40
   5  -7   2   24.30    6.20
  -5  -7  -2   31.90    6.00
   5  -7   2   23.10    6.30
   5  -7   2   23.90    6.00
  -5  -7  -2   31.30    5.50
  -5  -7  -2   25.40    4.50
   5  -7   2   26.20    5.80
  -5  -7  -2   24.30    4.10
  -5   7  -2   24.80    7.70
   5   7   2   24.40    5.70
  -5   7  -2   29.70    7.30
  -5   7  -2   15.40    6.90
  -5   7  -2   22.70    6.80
   5   7   2   25.00    7.10
  -5   7  -2   17.90    6.30
  -5   7  -2   22.20    6.10
   5   7   2   24.50    5.80
   5   7   2   28.20    6.30
   5   7   2   20.70    6.10
   5   7   2   21.90    6.20
  -6  -7  -2  257.17   18.00
  -6  -7  -2  255.87   19.20
  -6  -7  -2  244.18   18.10
   6  -7   2  264.07   20.70
   6  -7   2  255.87   19.30
   6  -7   2  280.17   20.40
   6  -7   2  276.67   20.40
  -6  -7  -2  265.97   19.30
  -6  -7  -2  259.07   19.60
   6  -7   2  235.58   19.80
   6  -7   2  246.68   19.60
   6   7   2  265.77   20.00
  -6   7  -2  246.28   20.50
   6   7   2  279.37   21.10
  -6   7  -2  272.67   21.10
  -6   7  -2  268.37   20.50
   6   7   2  218.38   19.90
   6   7   2  229.68   19.20
  -6   7  -2  270.37   20.70
  -6   7  -2  257.27   20.50
   6   7   2  295.47   20.30
  -6   7  -2  258.67   20.30
  -7  -7  -2   28.20    7.00
   7  -7   2   44.90    9.00
   7  -7   2   38.20    8.60
  -7  -7  -2   37.00    5.70
   7  -7   2   31.00    7.50
   7  -7   2   40.30    8.10
  -7  -7  -2   39.00    7.80
   7  -7   2   28.20    8.40
  -7  -7  -2   28.40    8.10
   7  -7   2   26.30    8.30
  -7   7  -2   28.40   10.20
  -7   7  -2   48.70    8.40
   7   7   2   28.50    8.00
   7   7   2   40.50    7.80
   7   7   2   37.10    8.00
   7   7   2   27.40    8.40
  -7   7  -2   18.50    9.60
   7   7   2   33.00    8.90
  -7   7  -2   32.20    8.60
  -8  -7  -2    5.20    5.50
   8  -7   2   -6.50    8.60
  -8  -7  -2    5.10    5.20
   8  -7   2    6.20    7.20
   8  -7   2    7.40    6.40
  -8  -7  -2    4.90    6.60
   8  -7   2   -3.50    8.30
   8  -7   2    7.00    8.30
  -8  -7  -2    2.00   13.20
   8  -7   2   17.20    8.70
   8   7   2    1.30    7.80
  -8   7  -2   -5.50   10.10
   8   7   2    4.20    8.20
  -8   7  -2   -1.80    9.20
  -8   7  -2    4.20    9.80
   8   7   2  -10.20    6.70
   8   7   2    0.70    9.00
  -8   7  -2   11.70    8.70
   8   7   2   -1.90    8.80
   9  -7   2   46.90   10.40
  -9  -7  -2   34.40    6.80
  -9  -7  -2   53.89    9.70
   9  -7   2   60.29   11.70
  -9  -7  -2   49.20    9.50
   9  -7   2   23.40    9.10
  -9  -7  -2   47.80    7.70
   9   7   2   40.20   10.70
   9   7   2   36.50    9.90
  -9   7  -2   41.20   11.90
   9   7   2   48.30   10.00
  -9   7  -2   37.50   10.10
   9   7   2   59.79    9.80
   9   7   2   33.60   11.00
  -9   7  -2   58.69   12.30
  -9   7  -2   69.69   18.40
 -10  -7  -2   14.20    6.30
  10  -7   2   27.50   11.60
  10  -7   2   14.70   10.10
 -10  -7  -2   10.80    8.90
 -10  -7  -2   10.40    8.20
  10  -7   2    8.20   10.60
 -10  -7  -2   17.00    7.20
  10   7   2   11.90   11.80
  10   7   2   17.10    9.40
 -10   7  -2    5.30   10.10
 -10   7  -2   26.80   11.70
  10   7   2   10.90   10.40
  10   7   2    0.00    9.40
 -10   7  -2    5.70   11.50
 -10   7  -2    0.80   11.80
  10   7   2   18.10    9.50
  10  -8  -2    0.90   10.40
  10  -8  -2    8.60   11.60
 -10  -8   2   -1.80    7.00
 -10  -8   2   -1.10    6.50
  10  -8  -2    0.90   10.30
  10   8  -2   -6.50    9.10
  10   8  -2    5.80    8.70
 -10   8   2   -1.10   10.30
 -10   8   2   33.30   12.10
 -10   8   2    2.60    9.90
  10   8  -2   -8.10    8.40
  10   8  -2    3.70    7.60
  10   8  -2   12.60    9.60
  -9  -8   2   25.70    7.50
   9  -8  -2   27.90    9.90
   9  -8  -2   35.00   11.40
   9  -8  -2   33.60    9.60
   9  -8  -2   34.00   11.20
  -9  -8   2   35.20    7.70
   9   8  -2   52.59   10.80
   9   8  -2   35.50    9.80
   9   8  -2   61.09    9.60
  -9   8   2   36.50    9.70
   9   8  -2   31.60    9.00
   9   8  -2   34.50    8.70
  -9   8   2   34.40   10.80
  -9   8   2   47.80   11.90
  -9   8   2   37.80   10.10
   9   8  -2   22.70    9.10
  -8  -8   2   -5.40    5.30
  -8  -8   2    9.60    6.00
  -8  -8   2    8.60    5.80
   8  -8  -2   -4.90    8.20
   8  -8  -2    6.60    8.80
   8  -8  -2    9.30    7.70
   8  -8  -2   -8.40    7.30
  -8   8   2   13.90    9.60
  -8   8   2    0.70    8.50
   8   8  -2   -1.40    7.00
   8   8  -2    9.60    7.20
   8   8  -2   -3.40    7.50
  -8   8   2    7.10    8.70
   8   8  -2   -1.90    6.50
  -8   8   2   -4.50    7.80
  -8   8   2   -1.20    7.40
   8   8  -2   -3.00    7.20
   8   8  -2   -4.40    6.50
   7  -8  -2    8.80    7.30
   7  -8  -2   -7.20    8.10
  -7  -8   2   -6.30    4.70
   7  -8  -2   19.80    8.30
  -7  -8   2    8.40    5.20
   7  -8  -2   -8.20    7.20
   7  -8  -2   -3.70    6.90
   7  -8  -2   -3.10    6.30
  -7  -8   2   -1.60    5.00
  -7  -8   2    8.80    4.90
   7   8  -2    4.40    6.40
   7   8  -2   -6.60    6.60
  -7   8   2    6.70    7.80
  -7   8   2   -5.80    8.10
   7   8  -2   -3.60    5.30
   7   8  -2   -6.10    5.90
   7   8  -2    1.60    5.90
   7   8  -2    3.40    6.40
  -7   8   2    8.90    8.80
  -7   8   2   -1.30    7.50
  -7   8   2   -0.10    6.90
  -6  -8   2   79.59    8.20
   6  -8  -2   92.89   10.00
   6  -8  -2   78.19   12.10
   6  -8  -2   66.99    9.90
  -6  -8   2   83.09    8.00
   6  -8  -2   90.79   10.20
  -6  -8   2   98.09    9.10
   6  -8  -2  103.59   10.60
  -6  -8   2   88.39    8.10
   6  -8  -2   80.19   10.10
  -6   8   2   72.69   10.40
  -6   8   2   82.09   10.20
   6   8  -2   85.59    9.30
  -6   8   2   90.79   10.60
  -6   8   2   90.89   11.50
  -6   8   2   89.39   10.80
   6   8  -2   81.89    9.10
  -6   8   2   82.29   10.50
   6   8  -2   76.79    8.50
   6   8  -2   97.59    9.50
   6   8  -2   87.39    9.40
   5  -8  -2  300.97   20.90
   5  -8  -2  292.07   21.20
   5  -8  -2  354.26   21.60
   5  -8  -2  284.27   21.30
  -5  -8   2  273.37   19.50
   5  -8  -2  271.97   21.30
  -5  -8   2  280.87   19.40
  -5  -8   2  277.57   19.40
  -5  -8   2  267.57   19.50
   5  -8  -2  281.87   21.50
   5   8  -2  266.37   20.40
  -5   8   2  319.47   21.30
  -5   8   2  282.47   21.70
   5   8  -2  277.67   20.40
  -5   8   2  276.67   21.40
   5   8  -2  307.37   20.40
  -5   8   2  287.07   21.40
  -5   8   2  284.17   21.50
   5   8  -2  268.07   20.10
  -5   8   2  313.57   22.20
   4  -8  -2   -5.20    4.90
  -4  -8   2    1.90    3.20
   4  -8  -2    3.20    4.50
   4  -8  -2   -2.60    4.30
   4  -8  -2    2.00    5.00
  -4  -8   2   -1.70    2.80
   4  -8  -2   13.70    5.40
   4  -8  -2    3.30    5.30
   4   8  -2   -3.20    3.60
   4   8  -2    5.20    3.90
  -4   8   2    1.40    5.30
  -4   8   2    0.40    5.30
  -4   8   2   -0.10    4.90
   4   8  -2    1.30    3.40
  -4   8   2   -1.00    4.80
  -4   8   2    0.40    5.90
   4   8  -2   -4.60    3.60
  -4   8   2    2.10    5.90
   4   8  -2    3.00    3.50
   4   8  -2   -1.20    3.90
   3  -8  -2  763.22   48.60
   3  -8  -2  718.13   48.50
   3  -8  -2  777.12   48.50
   3  -8  -2  749.53   48.50
  -3  -8   2  737.53   47.30
  -3  -8   2  713.23   47.30
  -3  -8   2  776.82   47.50
   3  -8  -2  702.33   48.20
   3   8  -2  684.63   47.70
   3   8  -2  649.54   47.50
   3   8  -2  825.62   47.80
  -3   8   2  836.72   48.90
  -3   8   2  764.62   48.90
  -3   8   2  820.72   48.60
   3   8  -2  739.53   48.20
   3   8  -2  742.53   47.70
   3   8  -2  707.73   47.80
  -3   8   2  780.52   48.90
  -3   8   2  787.62   48.90
   2  -8  -2   15.60    4.60
   2  -8  -2   15.00    4.50
  -2  -8   2   13.10    2.70
   2  -8  -2   17.50    4.80
   2  -8  -2   13.40    4.00
  -2  -8   2   14.50    2.30
   2  -8  -2   10.80    4.00
   2  -8  -2   16.10    4.30
  -2  -8   2   14.10    2.90
   2   8  -2   15.50    3.30
   2   8  -2   16.90    3.30
  -2   8   2    6.60    4.00
   2   8  -2   12.90    2.80
  -2   8   2   14.00    4.40
  -2   8   2   14.10    4.80
   2   8  -2   10.90    3.20
  -2   8   2   16.40    5.40
   2   8  -2   13.90    3.00
  -2   8   2   14.80    4.60
  -2   8   2   15.30    4.70
   2   8  -2   11.60    2.60
   1  -8  -2    4.50    3.20
   1  -8  -2    3.70    3.40
  -1  -8   2    7.70    2.20
  -1  -8   2    6.10    2.20
   1  -8  -2    5.60    3.40
  -1  -8   2    7.60    2.20
  -1  -8   2    9.40    2.50
   1  -8  -2   13.20    4.00
   1  -8  -2    7.80    3.50
   1  -8  -2    5.50    4.00
  -1   8   2    7.50    4.00
  -1   8   2    5.40    3.70
  -1   8   2    6.90    4.00
   1   8  -2    6.60    2.70
  -1   8   2    9.20    4.30
  -1   8   2    5.70    4.10
   1   8  -2    5.50    2.70
  -1   8   2    1.80    3.70
   1   8  -2    3.20    2.60
   1   8  -2    7.80    2.60
   1   8  -2    4.40    2.30
   1   8  -2    7.20    2.60
   0  -8  -2  107.19    8.30
   0  -8   2  115.29    7.90
   0  -8  -2  114.29    8.80
   0  -8   2  112.29    7.80
   0  -8   2   99.09    8.60
   0  -8  -2  107.49    8.80
   0  -8   2  104.29   10.20
   0  -8  -2  111.59    8.20
   0   8   2  115.79    9.20
   0   8   2   91.29    9.10
   0   8  -2   88.69    8.20
   0   8  -2  100.29    8.30
   0   8  -2   97.19    8.20
   0   8  -2  109.69    8.00
   0   8   2   76.59    8.60
   0   8   2  110.29    9.00
   0   8   2   91.09    8.60
   0   8  -2   83.79    7.80
   0   8  -2   99.49    8.30
   0   8   2  118.09    9.50
   1  -8   2 1077.09   66.09
  -1  -8  -2  911.41   66.19
   1  -8   2 1081.99   66.09
   1  -8   2 1042.50   65.99
   1  -8   2 1011.90   65.99
  -1  -8  -2 1047.60   66.19
  -1  -8  -2 1074.19   66.19
   1  -8   2 1073.79   65.39
   1  -8   2 1043.10   65.29
  -1  -8  -2 1029.40   66.59
  -1  -8  -2 1100.69   65.79
  -1  -8  -2 1040.70   65.79
  -1   8  -2 1060.29   66.39
  -1   8  -2  976.20   66.09
   1   8   2 1048.90   66.59
  -1   8  -2 1132.29   66.29
  -1   8  -2  944.41   66.19
   1   8   2 1165.48   66.49
  -1   8  -2 1103.49   66.09
  -1   8  -2  942.61   66.09
   1   8   2 1119.39   66.49
   1   8   2  937.61   66.29
   1   8   2 1035.10   66.49
  -2  -8  -2   -1.60    3.20
  -2  -8  -2   -2.10    3.30
  -2  -8  -2   -0.80    3.40
  -2  -8  -2   -3.90    2.50
   2  -8   2    1.90    3.30
   2  -8   2    1.40    2.60
  -2  -8  -2   -2.80    2.30
   2  -8   2    8.90    3.90
   2  -8   2    5.60    3.40
   2  -8   2    4.20    3.10
   2   8   2   -1.80    3.90
   2   8   2    2.20    3.90
  -2   8  -2    0.30    3.70
   2   8   2    0.70    4.00
  -2   8  -2    3.80    4.10
  -2   8  -2   -4.20    3.50
   2   8   2    0.60    4.10
  -2   8  -2    4.70    4.30
   2   8   2    3.50    3.90
  -2   8  -2    4.40    3.90
   2   8   2   -1.20    3.40
  -2   8  -2    5.00    4.10
  -3  -8  -2 1088.69   68.19
   3  -8   2 1103.89   69.09
   3  -8   2 1093.09   69.09
   3  -8   2 1119.49   68.89
   3  -8   2 1086.19   68.59
  -3  -8  -2 1106.09   68.89
  -3  -8  -2 1041.90   68.09
  -3  -8  -2 1086.39   68.89
  -3  -8  -2 1049.30   69.49
   3  -8   2 1082.89   69.09
   3  -8   2 1049.49   69.09
  -3  -8  -2 1089.89   68.69
   3   8   2 1108.99   69.39
   3   8   2 1054.89   69.09
   3   8   2  992.40   68.89
  -3   8  -2 1102.99   69.49
  -3   8  -2 1055.09   69.29
  -3   8  -2 1143.29   69.39
   3   8   2 1141.59   69.19
   3   8   2 1144.89   69.29
  -3   8  -2  952.90   69.19
  -3   8  -2 1129.29   69.39
   3   8   2 1078.29   69.39
   4  -8   2   16.00    5.50
   4  -8   2   14.40    5.60
   4  -8   2   22.30    5.30
   4  -8   2   11.50    4.90
  -4  -8  -2   14.90    3.30
  -4  -8  -2   21.80    5.10
   4  -8   2   17.40    4.70
  -4  -8  -2   22.50    4.70
  -4  -8  -2   12.90    3.10
  -4  -8  -2   16.90    4.50
   4   8   2   13.70    5.20
  -4   8  -2   23.50    6.30
  -4   8  -2    0.70    5.20
  -4   8  -2   16.90    5.80
   4   8   2   14.50    5.70
   4   8   2   10.10    5.10
  -4   8  -2   24.60    6.50
  -4   8  -2   22.80    5.90
   4   8   2   15.20    5.70
  -4   8  -2    8.20    5.60
   4   8   2   11.00    4.70
   4   8   2   22.30    5.90
   5  -8   2   22.90    6.00
  -5  -8  -2   26.50    3.80
   5  -8   2   14.60    6.10
  -5  -8  -2   16.00    6.50
   5  -8   2   18.80    7.30
  -5  -8  -2   16.40    5.10
  -5  -8  -2   19.80    3.90
   5  -8   2   11.60    6.20
  -5  -8  -2   18.10    5.50
   5  -8   2   17.10    6.10
  -5  -8  -2   19.00    5.10
   5  -8   2   19.20    5.70
   5   8   2   10.40    5.80
   5   8   2   33.70    7.20
  -5   8  -2   19.50    7.30
   5   8   2   18.20    6.00
  -5   8  -2   15.30    6.40
   5   8   2   21.80    6.10
  -5   8  -2    7.60   11.20
[truncated: 4,537,230 more chars]
