# Supplementary material for: The crystal structures determination and Hirshfeld surface analysis of N-(4-bromo-3-meth­oxy­phen­yl)- and N-{[3-bromo-1-(phenyl­sulfon­yl)-1H-indol-2-yl]meth­yl}- derivatives of N-{[3-bromo-1-(phenylsulfon­yl)-1H-indol-2-yl]meth­yl}benzene­sulfonamide
Source: Acta Crystallogr E Crystallogr Commun. 2024 Oct 4;80(Pt 11):1110–7. doi: 10.1107/S2056989024009587 (PMC11660482; doi:10.1107/S2056989024009587)
Supplement: Supplementary file 2 [file e-80-01110-Isup2.hkl]

data_I                                                                          
_shelx_title ' KH1_a.res in P2(1)/n'                                            
_shelx_refln_list_code          4                                               
_shelx_F_calc_maximum      310.01                                               
_exptl_crystal_F_000      1384.00                                               
_reflns_d_resolution_high  0.8205                                               
                                                                                
loop_                                                                           
 _space_group_symop_operation_xyz                                               
 'x, y, z'                                                                      
 '-x+1/2, y+1/2, -z+1/2'                                                        
 '-x, -y, -z'                                                                   
 'x-1/2, -y-1/2, z-1/2'                                                         
                                                                                
_cell_length_a     9.5718                                                       
_cell_length_b    14.4498                                                       
_cell_length_c    20.0041                                                       
_cell_angle_alpha  90.000                                                       
_cell_angle_beta   92.874                                                       
_cell_angle_gamma  90.000                                                       
                                                                                
_shelx_F_squared_multiplier     1.000                                           
                                                                                
loop_                                                                           
 _refln_index_h                                                                 
 _refln_index_k                                                                 
 _refln_index_l                                                                 
 _refln_F_squared_calc                                                          
 _refln_F_squared_meas                                                          
 _refln_F_squared_sigma                                                         
 _refln_observed_status                                                         
   2   0   0       5522.57       6133.00       122.58 o                         
   4   0   0      12095.00      12310.31       224.65 o                         
   6   0   0       3085.85       2944.97        61.07 o                         
   8   0   0         74.97         42.00        19.56 o                         
  10   0   0        167.69        244.15        30.83 o                         
   2   1   0       1409.52       1683.89        24.14 o                         
   3   1   0       6867.33       7143.23        92.73 o                         
   4   1   0         24.16         27.92         7.01 o                         
   5   1   0        147.49         61.74         9.61 o                         
   6   1   0        380.58        444.00        13.84 o                         
   7   1   0         86.68         41.14        12.21 o                         
   8   1   0       1487.34       1535.25        29.85 o                         
   9   1   0         32.37         63.03        17.52 o                         
  10   1   0         38.62        -13.83        21.88 o                         
  11   1   0        149.45        142.71        26.99 o                         
   1   2   0       5614.20       5274.62       105.23 o                         
   2   2   0      44525.29      43023.02       572.25 o                         
   3   2   0       1421.28       1504.20        22.07 o                         
   4   2   0      15909.72      17568.90       230.73 o                         
   5   2   0        143.11        164.02        10.71 o                         
   6   2   0         12.95        -10.53        10.53 o                         
   7   2   0        276.51        260.17        13.99 o                         
   8   2   0       2275.27       2392.22        39.86 o                         
   9   2   0        193.85        218.22        18.62 o                         
  10   2   0         42.71         15.49        21.05 o                         
  11   2   0         23.27         26.62        27.41 o                         
   1   3   0       8320.32       8040.48       107.75 o                         
   2   3   0      27650.28      28352.69       369.70 o                         
   3   3   0      14549.55      14999.89       196.38 o                         
   4   3   0        654.30        617.09        13.58 o                         
   5   3   0        265.16        223.14        10.62 o                         
   6   3   0       2136.34       2386.46        37.37 o                         
   7   3   0        934.50       1025.41        22.93 o                         
   8   3   0        205.23        191.23        15.78 o                         
   9   3   0       1986.91       1722.62        39.27 o                         
  10   3   0         21.31         11.21        21.33 o                         
  11   3   0        253.80        293.53        27.72 o                         
   0   4   0      38841.21      37750.12       710.28 o                         
   1   4   0         91.14         67.42         4.66 o                         
   2   4   0       1625.81       1547.97        22.49 o                         
   3   4   0       2815.27       2486.64        35.11 o                         
   4   4   0       6075.67       6253.63        92.61 o                         
   5   4   0        597.83        553.90        14.92 o                         
   6   4   0       4929.74       4755.58        65.87 o                         
   7   4   0       2843.32       3018.55        47.94 o                         
   8   4   0         85.32         56.70        14.26 o                         
   9   4   0         54.98         65.36        18.22 o                         
  10   4   0          2.65         -5.52        20.74 o                         
  11   4   0         13.89        -21.89        24.45 o                         
   1   5   0       8064.08       8013.45       113.00 o                         
   2   5   0       2713.62       2848.35        40.94 o                         
   3   5   0       7164.95       7492.15       101.92 o                         
   4   5   0       7174.74       7061.46        95.01 o                         
   5   5   0       3439.20       3417.60        51.44 o                         
   6   5   0         23.12         22.59        10.90 o                         
   7   5   0        632.00        616.03        18.30 o                         
   8   5   0          2.52          2.94        15.31 o                         
   9   5   0        110.42        160.57        18.89 o                         
  10   5   0          1.45          2.17        21.14 o                         
  11   5   0        458.53        437.62        32.29 o                         
   0   6   0       1956.27       2125.96        41.19 o                         
   1   6   0      10244.79       9423.70       139.91 o                         
   2   6   0       1741.31       1621.13        25.25 o                         
   3   6   0          3.29         17.06         6.37 o                         
   4   6   0         55.42         49.27         8.39 o                         
   5   6   0        552.98        550.42        14.78 o                         
   6   6   0        114.42        157.51        12.44 o                         
   7   6   0       3932.13       4075.84        60.30 o                         
   8   6   0         68.69         84.38        16.72 o                         
   9   6   0         30.12          6.04        18.58 o                         
  10   6   0        124.91        175.16        22.17 o                         
   1   7   0       1244.30       1114.97        19.08 o                         
   2   7   0       2359.63       2123.56        33.81 o                         
   3   7   0       9083.74       9568.30       136.20 o                         
   4   7   0        712.10        613.33        14.65 o                         
   5   7   0       2491.81       2723.00        40.58 o                         
   6   7   0        493.86        550.08        16.79 o                         
   7   7   0        615.64        670.39        19.04 o                         
   8   7   0         10.41          1.93        14.45 o                         
   9   7   0        240.81        142.81        26.64 o                         
  10   7   0         12.55         17.93        23.77 o                         
   0   8   0        374.80        288.35        11.31 o                         
   1   8   0        433.36        308.84         8.95 o                         
   2   8   0         37.61          7.31         7.24 o                         
   3   8   0          9.38          6.41         8.16 o                         
   4   8   0        130.19        181.67        10.76 o                         
   5   8   0        414.68        438.22        14.61 o                         
   6   8   0        211.05        147.35        13.52 o                         
   7   8   0         51.11         31.32        12.79 o                         
   8   8   0        358.23        252.94        18.92 o                         
   9   8   0        962.69       1004.22        43.30 o                         
  10   8   0         70.84         59.41        23.11 o                         
   1   9   0        650.45        586.00        13.02 o                         
   2   9   0       2047.21       2039.53        32.42 o                         
   3   9   0       1701.53       1609.13        27.61 o                         
   4   9   0        142.85        127.42        10.81 o                         
   5   9   0        276.05        232.58        13.02 o                         
   6   9   0       1604.98       1539.63        31.82 o                         
   7   9   0         39.70         78.01        16.58 o                         
   8   9   0          1.28         21.30        18.88 o                         
   9   9   0        216.99        229.14        26.02 o                         
  10   9   0         23.35        109.48        33.95 o                         
   0  10   0       2363.69       2009.71        45.88 o                         
   1  10   0       1676.77       1735.64        27.80 o                         
   2  10   0       1548.24       1562.21        26.75 o                         
   3  10   0       1276.70       1246.66        23.83 o                         
   4  10   0        353.65        330.68        13.10 o                         
   5  10   0         28.91         -0.37        11.75 o                         
   6  10   0        626.87        531.70        18.16 o                         
   7  10   0        923.79        899.52        27.41 o                         
   8  10   0        561.62        692.67        27.28 o                         
   9  10   0         26.01         23.79        22.93 o                         
   1  11   0         10.30          2.52         8.40 o                         
   2  11   0         67.78         96.14        10.07 o                         
   3  11   0        273.04        267.44        12.35 o                         
   4  11   0       1461.62       1459.51        28.92 o                         
   5  11   0        128.68        184.44        13.01 o                         
   6  11   0        817.02        905.60        24.11 o                         
   7  11   0         17.50         21.66        18.01 o                         
   8  11   0         35.66         25.88        19.86 o                         
   9  11   0         73.88         67.69        23.11 o                         
   0  12   0       1426.51       1256.29        35.56 o                         
   1  12   0        784.32        835.97        19.29 o                         
   2  12   0          1.12          2.36        10.06 o                         
   3  12   0        109.02        121.62        12.88 o                         
   4  12   0        397.15        437.60        15.99 o                         
   5  12   0         94.72        109.91        15.07 o                         
   6  12   0        978.73       1097.50        27.52 o                         
   7  12   0         19.68         57.27        19.59 o                         
   8  12   0         52.40         76.81        20.89 o                         
   1  13   0        837.94        776.59        18.69 o                         
   2  13   0        955.74        913.09        21.10 o                         
   3  13   0         21.08         19.22        12.47 o                         
   4  13   0          3.29          0.56        14.41 o                         
   5  13   0        610.54        679.12        22.83 o                         
   6  13   0        100.17        152.76        18.01 o                         
   7  13   0          7.20        -22.76        22.76 o                         
   0  14   0        732.97        602.04        26.25 o                         
   1  14   0        636.62        644.35        18.84 o                         
   2  14   0       2402.09       2421.11        45.29 o                         
   3  14   0        403.53        384.39        17.94 o                         
   4  14   0         22.17        -14.96        14.96 o                         
   5  14   0          5.18         12.28        15.90 o                         
   6  14   0        263.27        213.96        20.76 o                         
   7  14   0          5.77         -8.73        23.37 o                         
   1  15   0        669.86        619.93        21.07 o                         
   2  15   0          0.22         34.02        17.01 o                         
   3  15   0        782.29        796.85        24.48 o                         
   4  15   0         15.62          8.51        15.57 o                         
   5  15   0          1.12        -17.22        17.22 o                         
   6  15   0         77.67         85.39        18.84 o                         
   0  16   0        571.66        631.69        30.83 o                         
   1  16   0         67.90         66.31        16.23 o                         
   2  16   0          1.58        -16.21        16.21 o                         
   3  16   0         62.27         31.60        15.15 o                         
   4  16   0         26.03         11.38        14.63 o                         
   1  17   0        238.66        299.07        20.84 o                         
   2  17   0         17.16        -14.13        18.12 o                         
   3  17   0         48.83         51.01        16.69 o                         
 -11   0   1        162.94         80.35        35.84 o                         
  -9   0   1       6514.38       6562.67       134.57 o                         
  -7   0   1       1843.97       1830.60        44.48 o                         
  -5   0   1        390.11        350.34        18.37 o                         
  -3   0   1       6462.27       5973.02       109.98 o                         
   3   0   1       6697.85       7541.41       138.33 o                         
   5   0   1       1919.34       2045.26        46.56 o                         
   7   0   1        808.13        734.50        33.63 o                         
   9   0   1        333.69        212.07        26.92 o                         
  11   0   1        587.82        715.56        67.33 o                         
 -11   1   1          9.32          8.81        29.61 o                         
 -10   1   1         18.79         -2.26        26.10 o                         
  -9   1   1        106.37        136.11        17.68 o                         
  -8   1   1        559.57        662.45        19.10 o                         
  -7   1   1         15.78         19.53        11.65 o                         
  -6   1   1         69.93         18.84        10.83 o                         
  -5   1   1        484.07        522.39        13.29 o                         
  -4   1   1       7878.19       8246.73       109.70 o                         
  -3   1   1       1322.70       1465.04        21.31 o                         
  -2   1   1       3142.05       3716.63        51.94 o                         
  -1   1   1         36.78          0.27         2.18 o                         
   2   1   1      63175.21      64351.61      2374.81 o                         
   3   1   1      15760.45      15343.65       205.75 o                         
   4   1   1       2299.75       2069.98        30.16 o                         
   5   1   1       3459.55       3296.66        49.74 o                         
   6   1   1        260.47        309.12        12.85 o                         
   7   1   1        744.23        721.41        18.59 o                         
   8   1   1        267.22        216.48        15.80 o                         
   9   1   1        786.88        785.05        25.34 o                         
  10   1   1         18.86         27.41        21.73 o                         
  11   1   1        522.00        561.36        32.72 o                         
 -11   2   1        192.76        224.41        28.05 o                         
 -10   2   1         19.77         35.74        22.00 o                         
  -9   2   1       1356.30       1330.24        31.59 o                         
  -8   2   1        269.32        301.91        15.90 o                         
  -7   2   1       4513.24       4270.50        63.12 o                         
  -6   2   1       1653.10       1602.11        27.87 o                         
  -5   2   1         92.82        204.70        11.99 o                         
  -4   2   1       1206.05       1208.45        19.70 o                         
  -3   2   1         74.38         21.05         5.53 o                         
  -2   2   1       7647.42       8426.82       118.78 o                         
  -1   2   1      19514.46      17545.49       394.71 o                         
   1   2   1      10479.34       9857.72       154.39 o                         
   2   2   1        953.81       1171.20        17.33 o                         
   3   2   1       1511.93       1387.51        20.89 o                         
   4   2   1      10245.62      10713.65       145.08 o                         
   5   2   1       5122.86       5124.54        72.36 o                         
   6   2   1        272.80        291.67        12.80 o                         
   7   2   1        293.11        269.27        14.35 o                         
   8   2   1        469.07        505.77        18.36 o                         
   9   2   1        465.00        568.91        21.34 o                         
  10   2   1          1.35        -20.54        20.54 o                         
  11   2   1        314.89        284.00        31.96 o                         
 -11   3   1         46.15         44.03        24.55 o                         
 -10   3   1        167.51        259.38        22.30 o                         
  -9   3   1        121.45        164.62        17.63 o                         
  -8   3   1         12.46         15.76        14.91 o                         
  -7   3   1        272.86        334.74        14.53 o                         
  -6   3   1       4504.16       4382.22        61.73 o                         
  -5   3   1        619.94        587.85        13.80 o                         
  -4   3   1       1652.27       1641.95        25.34 o                         
  -3   3   1       1076.39       1153.20        18.71 o                         
  -2   3   1       2868.44       3187.68        43.96 o                         
  -1   3   1       7238.51       7523.40       108.50 o                         
   0   3   1      33111.00      32258.25       537.76 o                         
   1   3   1       5703.87       5434.22        73.25 o                         
   2   3   1       1503.13       1431.33        21.03 o                         
   3   3   1       8628.63       9455.83       124.98 o                         
   4   3   1       3655.10       3377.82        47.49 o                         
   5   3   1       4586.48       4663.47        69.65 o                         
   6   3   1        134.78        143.45        12.52 o                         
   7   3   1       2790.06       2823.58        44.55 o                         
   8   3   1        475.97        405.58        18.31 o                         
   9   3   1        170.15        218.78        18.61 o                         
  10   3   1        554.71        568.82        29.49 o                         
  11   3   1        519.92        506.84        35.35 o                         
 -11   4   1         85.46        120.42        24.59 o                         
 -10   4   1         10.24         17.18        20.24 o                         
  -9   4   1       2046.57       1904.16        41.45 o                         
  -8   4   1        595.74        539.08        20.89 o                         
  -7   4   1          4.55        -12.20        12.20 o                         
  -6   4   1       2194.94       2176.72        33.88 o                         
  -5   4   1         34.50         42.71         9.73 o                         
  -4   4   1        795.81        638.01        14.29 o                         
  -3   4   1       7561.64       7206.49        93.49 o                         
  -2   4   1      20248.62      20201.98       275.98 o                         
  -1   4   1       2974.99       3185.88        44.65 o                         
   0   4   1      22638.15      21317.32       297.51 o                         
   1   4   1        186.43        180.98         5.52 o                         
   2   4   1       5366.05       5603.66        74.44 o                         
   3   4   1        294.62        340.07         9.40 o                         
   4   4   1       5384.73       5783.03        78.67 o                         
   5   4   1        638.28        725.38        16.08 o                         
   6   4   1       3917.05       4094.59        63.13 o                         
   7   4   1        901.58        863.35        21.37 o                         
   8   4   1         85.22         30.26        14.45 o                         
   9   4   1        111.26         80.81        18.00 o                         
  10   4   1         11.34        -21.89        21.89 o                         
  11   4   1         13.81          5.44        25.33 o                         
 -11   5   1         65.26         57.04        24.02 o                         
 -10   5   1        661.33        561.03        27.51 o                         
  -9   5   1         68.11          3.93        17.85 o                         
  -8   5   1       1645.77       1699.07        33.68 o                         
  -7   5   1        557.41        509.74        16.57 o                         
  -6   5   1        725.88        831.09        19.09 o                         
  -5   5   1       3521.12       3653.75        54.09 o                         
  -4   5   1       8744.33       8455.44       120.96 o                         
  -3   5   1       8392.98       8957.46       127.05 o                         
  -2   5   1       6451.25       6129.84        89.40 o                         
  -1   5   1         57.52        107.45         4.97 o                         
   0   5   1       9527.56       8899.23       122.15 o                         
   1   5   1       2875.50       2754.05        40.18 o                         
   2   5   1      17780.85      17696.62       231.38 o                         
   3   5   1       1941.88       1773.36        26.66 o                         
   4   5   1          7.49         -7.94         7.94 o                         
   5   5   1       1299.49       1327.19        23.80 o                         
   6   5   1        635.05        719.68        20.45 o                         
   7   5   1          4.52        -13.44        13.44 o                         
   8   5   1        194.90        137.85        15.80 o                         
   9   5   1       1552.83       1653.47        45.81 o                         
  10   5   1         85.79        100.31        22.00 o                         
  11   5   1         77.62         38.48        28.25 o                         
 -10   6   1         23.14         -4.99        21.53 o                         
  -9   6   1         18.88          6.52        22.25 o                         
  -8   6   1       2140.54       2124.45        40.95 o                         
  -7   6   1        831.99        696.38        18.20 o                         
  -6   6   1        758.63        710.34        17.15 o                         
  -5   6   1         13.98         -4.75         9.12 o                         
  -4   6   1         26.55         41.68         8.49 o                         
  -3   6   1        530.15        522.70        13.20 o                         
  -2   6   1      15723.46      14768.70       207.24 o                         
  -1   6   1         42.31         27.44         5.63 o                         
   0   6   1        847.64        792.99        17.28 o                         
   1   6   1       4162.41       4177.10        60.06 o                         
   2   6   1        711.64        612.18        11.99 o                         
   3   6   1       2799.96       2808.12        39.92 o                         
   4   6   1       3063.85       3072.66        43.18 o                         
   5   6   1       1581.81       1548.94        27.15 o                         
   6   6   1        839.62        897.23        20.40 o                         
   7   6   1       1058.06       1183.09        25.67 o                         
   8   6   1        149.17        255.07        18.02 o                         
   9   6   1         17.02         -2.86        18.83 o                         
  10   6   1         39.07         31.37        21.27 o                         
 -10   7   1         51.34         48.92        22.22 o                         
  -9   7   1          8.52         -5.53        16.99 o                         
  -8   7   1        904.66        911.48        24.22 o                         
  -7   7   1       2034.69       2103.15        37.25 o                         
  -6   7   1       3687.85       3457.71        53.72 o                         
  -5   7   1        838.30        853.01        18.68 o                         
  -4   7   1       8026.13       8238.51       118.15 o                         
  -3   7   1        614.17        570.99        13.83 o                         
  -2   7   1       5386.21       5175.94        76.47 o                         
  -1   7   1         21.56         29.81         5.75 o                         
   0   7   1       8347.92       8488.93       126.55 o                         
   1   7   1        649.04        518.36        10.35 o                         
   2   7   1        673.58        457.26        10.93 o                         
   3   7   1      10286.54      10379.09       143.80 o                         
   4   7   1       1890.98       1842.29        29.25 o                         
   5   7   1        115.46        101.01        11.64 o                         
   6   7   1        346.41        352.47        13.97 o                         
   7   7   1        318.66        318.71        16.91 o                         
   8   7   1         66.64        112.49        18.14 o                         
   9   7   1        104.24         89.48        19.76 o                         
  10   7   1          3.21        -13.98        21.53 o                         
 -10   8   1        595.17        642.39        35.41 o                         
  -9   8   1         23.28         67.60        21.33 o                         
  -8   8   1         13.30        -18.15        18.15 o                         
  -7   8   1          4.06          4.41        13.96 o                         
  -6   8   1        793.43        660.06        19.02 o                         
  -5   8   1        242.68        236.56        12.53 o                         
  -4   8   1       1469.73       1431.80        25.68 o                         
  -3   8   1        751.94        826.95        17.60 o                         
  -2   8   1        662.19        722.82        15.38 o                         
  -1   8   1       2796.38       3174.23        51.42 o                         
   0   8   1       6435.18       6009.95        82.04 o                         
   1   8   1       4584.78       4377.44        60.68 o                         
   2   8   1        465.17        529.04        12.96 o                         
   3   8   1       1813.68       1817.20        29.24 o                         
   4   8   1       3411.67       3378.87        48.37 o                         
   5   8   1        355.14        297.33        11.85 o                         
   6   8   1        502.45        526.56        16.35 o                         
   7   8   1        160.22        236.13        17.90 o                         
   8   8   1         33.37         18.22        17.33 o                         
   9   8   1         13.60         41.76        23.82 o                         
  10   8   1        282.62        295.59        29.32 o                         
 -10   9   1          1.50         14.56        25.38 o                         
  -9   9   1         95.08        144.20        23.26 o                         
  -8   9   1         43.47         53.69        17.47 o                         
  -7   9   1        112.74        143.55        15.94 o                         
  -6   9   1       3391.81       3853.30        64.58 o                         
  -5   9   1        823.15        803.81        19.45 o                         
  -4   9   1       4568.03       4240.06        62.58 o                         
  -3   9   1        344.48        405.85        13.62 o                         
  -2   9   1       3961.17       3936.19        58.35 o                         
  -1   9   1          2.03          0.39         7.43 o                         
   0   9   1       6693.34       6216.35        85.00 o                         
   1   9   1       4413.80       4372.25        58.09 o                         
   2   9   1        316.78        406.57        11.58 o                         
   3   9   1        579.92        542.38        13.76 o                         
   4   9   1       1984.14       2052.05        33.62 o                         
   5   9   1        499.01        504.00        16.05 o                         
   6   9   1        997.86       1056.34        25.02 o                         
   7   9   1        682.68        565.25        22.64 o                         
   8   9   1        145.86        127.09        16.82 o                         
   9   9   1         97.85         97.24        20.34 o                         
  -9  10   1         47.75         73.26        22.55 o                         
  -8  10   1        327.48        289.06        21.86 o                         
  -7  10   1        120.35        165.75        16.73 o                         
  -6  10   1        155.05        175.78        14.46 o                         
  -5  10   1        663.96        685.35        19.28 o                         
  -4  10   1        661.67        712.42        17.31 o                         
  -3  10   1        328.10        340.02        12.30 o                         
  -2  10   1       9550.12       9590.38       136.60 o                         
  -1  10   1       4656.76       4257.25        64.51 o                         
   0  10   1        345.96        411.41        11.10 o                         
   1  10   1        113.55        160.48         8.47 o                         
   2  10   1        132.18        144.13         9.67 o                         
   3  10   1       1493.55       1540.78        27.12 o                         
   4  10   1       1726.67       1654.10        29.68 o                         
   5  10   1        729.88        820.63        21.52 o                         
   6  10   1       1033.02        948.63        23.23 o                         
   7  10   1        107.40         54.95        17.93 o                         
   8  10   1        139.23        159.45        22.18 o                         
   9  10   1         65.94         49.38        24.43 o                         
  -9  11   1         84.46         69.76        22.40 o                         
  -8  11   1        101.17        129.09        20.99 o                         
  -7  11   1         25.12         14.44        16.75 o                         
  -6  11   1          0.38         10.45        12.15 o                         
  -5  11   1         70.32         90.38        13.35 o                         
  -4  11   1       3097.27       3112.69        51.23 o                         
  -3  11   1       3305.98       3227.51        49.14 o                         
  -2  11   1        295.34        317.88        13.01 o                         
  -1  11   1       1523.31       1461.58        26.69 o                         
   0  11   1         35.04         45.62         8.15 o                         
   1  11   1        242.08        279.62        12.02 o                         
   2  11   1       2561.59       2369.44        37.65 o                         
   3  11   1        569.08        569.17        15.48 o                         
   4  11   1        662.59        642.31        17.15 o                         
   5  11   1        678.15        641.43        18.55 o                         
   6  11   1        244.66        280.45        17.63 o                         
   7  11   1         55.02        118.46        18.71 o                         
   8  11   1          2.84        -20.00        22.16 o                         
   9  11   1        287.10        249.96        26.30 o                         
  -8  12   1         44.05         49.29        21.66 o                         
  -7  12   1         84.57         56.13        19.53 o                         
  -6  12   1        683.17        595.58        23.20 o                         
  -5  12   1        887.80        889.19        22.94 o                         
  -4  12   1          1.16          8.27        11.74 o                         
  -3  12   1       6109.81       6148.64        95.30 o                         
  -2  12   1        492.74        494.23        15.32 o                         
  -1  12   1        104.75        135.95        10.49 o                         
   0  12   1        378.58        442.85        14.26 o                         
   1  12   1         37.91         36.05        10.60 o                         
   2  12   1         58.29         81.55        10.27 o                         
   3  12   1       1273.27       1332.20        27.86 o                         
   4  12   1       1890.93       1801.22        33.56 o                         
   5  12   1         19.70         -5.33        13.95 o                         
   6  12   1         61.97         44.15        15.78 o                         
   7  12   1        642.46        796.36        27.03 o                         
   8  12   1        376.09        384.45        26.38 o                         
  -7  13   1          0.32         -7.81        22.42 o                         
  -6  13   1        278.42        381.09        24.90 o                         
  -5  13   1         56.70         14.90        13.64 o                         
  -4  13   1         77.06         98.33        13.30 o                         
  -3  13   1         95.32         91.02        12.28 o                         
  -2  13   1          0.64          0.57        11.82 o                         
  -1  13   1       1586.53       1657.51        32.19 o                         
   0  13   1       6072.77       5945.02        87.57 o                         
   1  13   1        724.04        740.86        19.45 o                         
   2  13   1        327.31        340.31        14.21 o                         
   3  13   1         22.62          3.30        11.47 o                         
   4  13   1        765.39        777.21        22.45 o                         
   5  13   1         60.25         57.84        16.41 o                         
   6  13   1        217.77        217.99        18.53 o                         
   7  13   1         66.72         33.43        18.61 o                         
  -7  14   1        167.46        159.97        24.23 o                         
  -6  14   1        146.83        193.10        16.94 o                         
  -5  14   1        111.09        148.32        14.43 o                         
  -4  14   1         65.28         68.57        12.96 o                         
  -3  14   1         27.50         21.73        11.38 o                         
  -2  14   1         87.87         82.85        12.06 o                         
  -1  14   1       2274.45       2297.36        44.01 o                         
   0  14   1        154.92        186.63        14.41 o                         
   1  14   1        163.17        172.91        14.74 o                         
   2  14   1         62.00         58.75        13.46 o                         
   3  14   1         22.41         12.17        12.72 o                         
   4  14   1         50.19         52.83        16.43 o                         
   5  14   1         81.27         90.38        16.45 o                         
   6  14   1        207.09        208.35        20.80 o                         
   7  14   1         13.39         12.35        23.73 o                         
  -6  15   1        278.30        303.99        21.77 o                         
  -5  15   1         18.31         38.33        14.38 o                         
  -4  15   1         32.63         28.29        12.79 o                         
  -3  15   1         77.32         45.02        13.44 o                         
  -2  15   1         89.74         95.52        13.69 o                         
  -1  15   1        333.34        348.98        17.93 o                         
   0  15   1        177.62        178.59        14.82 o                         
   1  15   1         22.61         -0.32        13.58 o                         
   2  15   1       1303.16       1326.83        30.79 o                         
   3  15   1        125.18        139.60        16.88 o                         
   4  15   1        462.14        506.87        21.29 o                         
   5  15   1         44.72         36.90        18.14 o                         
   6  15   1         83.45         60.28        20.29 o                         
  -4  16   1         37.67         34.17        24.99 o                         
  -3  16   1        197.29        265.48        15.50 o                         
  -2  16   1          0.09        -12.20        14.82 o                         
  -1  16   1         24.84         27.26        16.41 o                         
   0  16   1          7.59        -11.60        14.58 o                         
   1  16   1        519.38        551.75        21.51 o                         
   2  16   1          3.46          7.57        16.13 o                         
   3  16   1         14.48        -15.68        17.85 o                         
   4  16   1         12.59         -6.12        21.48 o                         
  -3  17   1          6.99          7.47        17.25 o                         
  -2  17   1          1.00        -15.46        15.46 o                         
  -1  17   1         65.50         61.17        17.43 o                         
   0  17   1        133.51        150.09        19.39 o                         
   1  17   1        150.82        102.08        17.64 o                         
   2  17   1         82.72         81.98        18.48 o                         
 -10   0   2        122.13        142.04        30.97 o                         
  -8   0   2        800.33        718.57        27.60 o                         
  -6   0   2       8012.99       8127.21       166.24 o                         
  -4   0   2       2511.96       2892.49        56.39 o                         
  -2   0   2      16026.28      16094.52       303.69 o                         
   2   0   2      22546.13      23191.76       419.37 o                         
   4   0   2      17357.42      17921.98       325.69 o                         
   6   0   2         30.30          8.20        16.02 o                         
   8   0   2        263.98        171.12        22.47 o                         
  10   0   2         35.46         17.46        32.43 o                         
 -11   1   2          1.43        -13.06        26.19 o                         
 -10   1   2        245.66        270.93        24.94 o                         
  -9   1   2         33.99         22.01        16.90 o                         
  -8   1   2        792.20        732.60        19.72 o                         
  -7   1   2       1275.52       1260.79        25.86 o                         
  -6   1   2       6448.61       6550.72        91.35 o                         
  -5   1   2       5515.44       6036.96        88.06 o                         
  -4   1   2       6705.78       6180.13        86.59 o                         
  -3   1   2          6.86         34.08         5.24 o                         
  -2   1   2       6658.62       6578.92        86.67 o                         
  -1   1   2       4988.67       4220.30       145.51 o                         
   0   1   2        252.16          8.91         6.93 o                         
   1   1   2       3384.82       2622.44       103.02 o                         
   2   1   2      25481.36      27492.40       358.36 o                         
   3   1   2      25980.13      26698.23       341.29 o                         
   4   1   2       8058.58       8114.75       108.31 o                         
   5   1   2        412.10        403.24        13.20 o                         
   6   1   2       9050.73       9536.91       125.86 o                         
   7   1   2        981.40        948.72        21.39 o                         
   8   1   2        415.43        465.82        18.05 o                         
   9   1   2        304.01        316.14        24.52 o                         
  10   1   2         39.52         -1.63        23.99 o                         
  11   1   2          6.12          9.68        28.63 o                         
 -11   2   2         61.33         62.35        24.25 o                         
 -10   2   2        549.82        533.22        25.65 o                         
  -9   2   2        166.48        136.52        17.38 o                         
  -8   2   2        720.90        853.62        22.38 o                         
  -7   2   2         31.48          2.57        11.50 o                         
  -6   2   2       2063.65       2209.37        34.09 o                         
  -5   2   2       4951.74       5292.68        74.24 o                         
  -4   2   2       8660.18       8139.32       105.74 o                         
  -3   2   2        663.52        648.86        12.13 o                         
  -2   2   2       1393.43       1466.90        21.23 o                         
  -1   2   2         89.12        138.57         4.63 o                         
   0   2   2         96.74        107.79        11.80 o                         
   1   2   2       2869.16       2993.24        43.16 o                         
   2   2   2      28192.98      29465.01       392.64 o                         
   3   2   2        360.78        308.24         8.97 o                         
   4   2   2        536.20        580.70        12.84 o                         
   5   2   2      14379.94      15058.57       203.53 o                         
   6   2   2       7000.84       7265.45        99.35 o                         
   7   2   2        696.72        631.35        19.67 o                         
   8   2   2        391.81        420.19        18.49 o                         
   9   2   2         47.38         19.04        17.53 o                         
  10   2   2         50.48          0.69        22.90 o                         
  11   2   2          9.13        -24.22        26.18 o                         
 -11   3   2          5.32         39.56        26.61 o                         
 -10   3   2        200.07        168.47        22.06 o                         
  -9   3   2       1670.85       1716.75        37.11 o                         
  -8   3   2        405.61        530.27        19.80 o                         
  -7   3   2        515.96        494.27        15.99 o                         
  -6   3   2        962.67        914.30        18.75 o                         
  -5   3   2       2418.88       2189.38        33.26 o                         
  -4   3   2       1140.47        983.65        17.57 o                         
  -3   3   2        702.60        805.62        13.65 o                         
  -2   3   2       6008.69       5572.92        81.26 o                         
  -1   3   2       3414.58       3349.11        53.62 o                         
   0   3   2       4395.24       4767.03        69.36 o                         
   1   3   2      30497.46      31003.53       403.60 o                         
   2   3   2      54637.67      53907.45       752.31 o                         
   3   3   2       1651.65       1768.97        26.65 o                         
   4   3   2        229.55        215.08        10.44 o                         
   5   3   2         24.26         35.15         9.98 o                         
   6   3   2          6.94        -11.53        11.53 o                         
   7   3   2         14.55          6.33        13.17 o                         
   8   3   2        407.78        409.35        18.67 o                         
   9   3   2        127.21        121.31        18.74 o                         
  10   3   2          1.12         -4.13        21.54 o                         
  11   3   2         37.19         90.25        28.15 o                         
 -11   4   2         52.41         44.66        24.29 o                         
 -10   4   2         26.49         39.66        20.72 o                         
  -9   4   2        396.77        473.62        23.95 o                         
  -8   4   2         55.95         11.74        14.57 o                         
  -7   4   2         78.57         83.11        11.97 o                         
  -6   4   2        741.46        804.32        18.34 o                         
  -5   4   2       1325.42       1382.43        23.17 o                         
  -4   4   2         63.55         68.27         6.90 o                         
  -3   4   2      12750.72      12740.49       184.13 o                         
  -2   4   2      17537.70      17223.80       247.17 o                         
  -1   4   2          4.24          2.66         2.99 o                         
   0   4   2        107.45         42.46         3.82 o                         
   1   4   2       1621.64       1629.76        23.07 o                         
   2   4   2         47.48         93.21         5.90 o                         
   3   4   2       3583.88       3307.23        45.25 o                         
   4   4   2       4971.91       4888.58        67.15 o                         
   5   4   2        211.06        148.46        11.02 o                         
   6   4   2          8.23         34.26        12.28 o                         
   7   4   2       3496.89       3498.59        52.27 o                         
   8   4   2        481.03        521.15        18.82 o                         
   9   4   2        432.16        384.23        22.02 o                         
  10   4   2          4.60        -14.05        23.36 o                         
  11   4   2          2.26          9.03        26.60 o                         
 -11   5   2         23.24         24.38        22.81 o                         
 -10   5   2        247.03        342.32        22.88 o                         
  -9   5   2        352.56        321.88        21.89 o                         
  -8   5   2         60.74         18.40        13.21 o                         
  -7   5   2       4710.11       4504.33        64.90 o                         
  -6   5   2       2177.29       2331.76        36.72 o                         
  -5   5   2         36.52         15.81         7.78 o                         
  -4   5   2       2630.28       3047.85        49.42 o                         
  -3   5   2       1789.60       2044.65        31.83 o                         
  -2   5   2       2656.45       2994.58        42.81 o                         
  -1   5   2       1853.89       1851.22        28.48 o                         
   0   5   2      26213.68      23853.63       325.16 o                         
   1   5   2       1166.91       1227.60        18.47 o                         
   2   5   2       3226.59       3260.09        46.86 o                         
   3   5   2       3633.36       3716.68        57.97 o                         
   4   5   2        151.60        121.26        10.05 o                         
   5   5   2         47.25         39.07        10.00 o                         
   6   5   2         15.35         -1.74        12.26 o                         
   7   5   2         36.98         19.11        13.76 o                         
   8   5   2         38.83         64.87        15.19 o                         
   9   5   2          4.55         -3.64        19.22 o                         
  10   5   2        389.63        510.46        26.81 o                         
  11   5   2          6.02        -11.14        26.53 o                         
 -10   6   2          6.55         30.46        29.45 o                         
  -9   6   2        253.83        231.64        20.06 o                         
  -8   6   2        111.31         67.85        12.71 o                         
  -7   6   2         18.41         33.29        11.45 o                         
  -6   6   2        165.94        164.39        10.22 o                         
  -5   6   2       2677.56       2748.95        41.94 o                         
  -4   6   2       4637.91       4342.70        65.88 o                         
  -3   6   2       2483.77       2557.43        42.45 o                         
  -2   6   2       1065.48        951.29        16.88 o                         
  -1   6   2      16748.81      15248.11       213.33 o                         
   0   6   2       2234.60       2207.98        32.82 o                         
   1   6   2       3883.59       3531.15        50.13 o                         
   2   6   2        726.00        648.31        13.23 o                         
   3   6   2        404.56        341.45        11.07 o                         
   4   6   2        677.59        775.87        16.21 o                         
   5   6   2       5422.12       5412.38        75.02 o                         
   6   6   2        114.39        124.06        12.34 o                         
   7   6   2       3206.75       2952.37        50.56 o                         
   8   6   2         93.75         87.83        16.19 o                         
   9   6   2        749.27        794.46        27.51 o                         
  10   6   2         14.56         -6.97        22.73 o                         
 -10   7   2        188.94        101.52        30.39 o                         
  -9   7   2        102.86         96.17        17.32 o                         
  -8   7   2        194.37        236.81        18.39 o                         
  -7   7   2        486.42        588.60        21.04 o                         
  -6   7   2       2745.72       2699.34        43.85 o                         
  -5   7   2       1326.79       1233.12        24.91 o                         
  -4   7   2        832.03        854.56        18.80 o                         
  -3   7   2         76.15         47.80         7.47 o                         
  -2   7   2       1558.03       1519.78        25.37 o                         
  -1   7   2        457.48        553.53        12.28 o                         
   0   7   2       2159.74       2010.54        31.51 o                         
   1   7   2         42.72         85.20         6.09 o                         
   2   7   2      12328.31      12822.58       180.78 o                         
   3   7   2         36.75         40.33         7.73 o                         
   4   7   2       1318.18       1210.63        23.16 o                         
   5   7   2        244.44        241.63        12.16 o                         
   6   7   2       2567.43       2572.68        41.98 o                         
   7   7   2        409.53        346.21        18.29 o                         
   8   7   2         20.25         26.76        17.45 o                         
   9   7   2        383.91        461.44        24.70 o                         
  10   7   2        106.03        123.94        23.34 o                         
 -10   8   2          1.87         28.85        24.44 o                         
  -9   8   2        358.27        375.69        23.68 o                         
  -8   8   2          0.18         12.62        16.66 o                         
  -7   8   2         45.69          6.15        13.65 o                         
  -6   8   2        850.67        854.79        20.83 o                         
  -5   8   2       2758.55       2862.77        45.99 o                         
  -4   8   2          1.93          6.83         9.24 o                         
  -3   8   2       7733.19       7467.00       109.44 o                         
  -2   8   2        121.78        137.83         7.56 o                         
  -1   8   2         70.70         64.64         6.20 o                         
   0   8   2       1169.48       1027.32        21.74 o                         
   1   8   2      10598.86      10373.51       136.57 o                         
   2   8   2          2.90         10.01         7.15 o                         
   3   8   2      10891.48      10741.02       142.59 o                         
   4   8   2        148.75        161.80        10.42 o                         
   5   8   2        207.51        189.47        11.87 o                         
   6   8   2        212.61        155.15        13.65 o                         
   7   8   2       1369.36       1438.04        35.75 o                         
   8   8   2          9.90         -3.06        20.80 o                         
   9   8   2        961.87        889.75        31.45 o                         
  10   8   2         37.61         61.64        22.54 o                         
 -10   9   2          7.45         -1.05        33.66 o                         
  -9   9   2        318.98        417.11        25.18 o                         
  -8   9   2        275.39        292.82        19.80 o                         
  -7   9   2         99.17         21.65        12.59 o                         
  -6   9   2         75.60         73.72        12.27 o                         
  -5   9   2          5.83        -11.49        11.49 o                         
  -4   9   2        852.56        776.35        19.74 o                         
  -3   9   2        312.62        340.46        10.51 o                         
  -2   9   2       1828.15       1761.67        28.31 o                         
  -1   9   2        601.36        589.14        13.20 o                         
   0   9   2       2064.06       2128.40        34.47 o                         
   1   9   2        469.40        610.73        13.94 o                         
   2   9   2       3102.98       3067.11        42.67 o                         
   3   9   2       2986.29       2996.26        42.49 o                         
   4   9   2        349.84        340.45        11.86 o                         
   5   9   2         84.50         75.23        10.75 o                         
   6   9   2         46.48         24.79        12.02 o                         
   7   9   2          9.13        -14.48        14.48 o                         
   8   9   2        618.36        625.65        28.77 o                         
   9   9   2        154.44         74.70        23.29 o                         
  -9  10   2         22.13          5.03        24.07 o                         
  -8  10   2          1.30          9.19        17.90 o                         
  -7  10   2         69.07         10.00        14.37 o                         
  -6  10   2          2.81        -14.19        14.19 o                         
  -5  10   2        682.05        643.40        17.66 o                         
  -4  10   2        455.04        569.85        14.78 o                         
  -3  10   2       2373.41       2365.62        37.43 o                         
  -2  10   2        882.86        901.57        17.67 o                         
  -1  10   2       2418.27       2384.28        36.79 o                         
   0  10   2          5.57          3.46         7.96 o                         
   1  10   2       2017.46       2028.23        32.21 o                         
   2  10   2          9.59         -3.35         7.27 o                         
   3  10   2         25.93         13.62        10.49 o                         
   4  10   2         83.40         95.04        11.69 o                         
   5  10   2       2394.88       2362.18        40.97 o                         
   6  10   2        774.87        919.93        26.01 o                         
   7  10   2        223.27        183.57        22.30 o                         
   8  10   2         12.45          5.79        23.87 o                         
   9  10   2        244.94        347.21        29.00 o                         
  -9  11   2          0.35         -1.93        28.21 o                         
  -8  11   2        149.72        133.37        20.30 o                         
  -7  11   2        261.84        283.15        20.33 o                         
  -6  11   2        360.78        268.26        17.23 o                         
  -5  11   2       1011.52       1010.10        22.90 o                         
  -4  11   2        419.97        404.40        13.56 o                         
  -3  11   2         53.34         45.94         9.43 o                         
  -2  11   2          6.32         -1.63         8.43 o                         
  -1  11   2         43.45         35.41         8.69 o                         
   0  11   2       8216.57       8382.52       117.05 o                         
   1  11   2       2616.85       2425.45        37.85 o                         
   2  11   2          7.53          6.78         8.84 o                         
   3  11   2        121.70        148.36        11.67 o                         
   4  11   2       1748.59       1734.55        34.14 o                         
   5  11   2         51.87         80.79        13.51 o                         
   6  11   2        240.12        238.25        20.58 o                         
   7  11   2          8.06          0.33        18.65 o                         
   8  11   2         15.33         54.02        24.42 o                         
  -8  12   2          6.20         11.97        20.66 o                         
  -7  12   2        266.13        240.24        18.86 o                         
  -6  12   2          3.04         -4.99        14.16 o                         
  -5  12   2        558.46        493.78        16.27 o                         
  -4  12   2        231.72        253.37        12.44 o                         
  -3  12   2         85.55         98.95        10.51 o                         
  -2  12   2        351.94        327.01        12.17 o                         
  -1  12   2        725.07        753.91        17.62 o                         
   0  12   2        659.05        751.68        16.49 o                         
   1  12   2        302.99        302.67        13.13 o                         
   2  12   2       3373.84       3238.47        52.55 o                         
   3  12   2       1685.09       1690.65        31.10 o                         
   4  12   2        320.40        331.21        15.60 o                         
   5  12   2         64.12         80.88        14.99 o                         
   6  12   2         31.17          1.65        15.54 o                         
   7  12   2        381.90        462.18        24.14 o                         
   8  12   2        294.55        390.75        28.90 o                         
  -7  13   2          9.34         22.65        14.90 o                         
  -6  13   2         27.23         -7.89        14.18 o                         
  -5  13   2         78.72        102.96        13.66 o                         
  -4  13   2        222.70        186.51        15.17 o                         
  -3  13   2        450.90        401.35        13.52 o                         
  -2  13   2        452.52        434.79        15.25 o                         
  -1  13   2       4324.92       4377.75        69.93 o                         
   0  13   2        113.97        106.61        12.53 o                         
   1  13   2         12.88         -7.32        11.42 o                         
   2  13   2        767.81        793.19        19.54 o                         
   3  13   2        857.96        839.69        20.97 o                         
   4  13   2        429.64        405.87        18.98 o                         
   5  13   2          3.92         27.32        15.25 o                         
   6  13   2         53.34         17.12        18.08 o                         
   7  13   2          1.60         -6.20        19.58 o                         
  -7  14   2        141.04        145.57        15.79 o                         
  -6  14   2          0.21         -7.66        13.21 o                         
  -5  14   2        309.09        297.82        14.19 o                         
  -4  14   2        944.37       1126.92        24.20 o                         
  -3  14   2        169.34        143.06        11.11 o                         
  -2  14   2        271.42        264.42        13.05 o                         
  -1  14   2         64.73         72.16        11.27 o                         
   0  14   2        427.48        401.53        16.38 o                         
   1  14   2        102.93         78.41        13.27 o                         
   2  14   2         13.88         -6.03        14.78 o                         
   3  14   2         67.09         42.11        14.82 o                         
   4  14   2        335.48        368.01        18.15 o                         
   5  14   2        348.09        350.43        21.30 o                         
   6  14   2        392.21        414.07        22.07 o                         
  -6  15   2          6.41         -8.42        18.07 o                         
  -5  15   2         81.90         91.51        13.01 o                         
  -4  15   2          2.75         32.52        11.82 o                         
  -3  15   2        286.51        331.23        15.48 o                         
  -2  15   2        150.43        149.06        12.48 o                         
  -1  15   2        294.14        278.90        15.47 o                         
   0  15   2        282.15        367.07        17.98 o                         
   1  15   2        338.72        343.41        16.57 o                         
   2  15   2        133.49        101.60        15.75 o                         
   3  15   2        321.18        353.68        18.08 o                         
   4  15   2        214.68        243.75        16.76 o                         
   5  15   2          4.28          9.35        18.29 o                         
  -4  16   2        134.08        139.19        17.03 o                         
  -3  16   2        484.72        492.09        17.48 o                         
  -2  16   2         81.89         98.24        13.22 o                         
  -1  16   2        328.65        302.49        17.54 o                         
   0  16   2         19.80         50.59        18.47 o                         
   1  16   2         87.50         84.93        19.46 o                         
   2  16   2         39.83         51.98        17.01 o                         
   3  16   2         35.52         21.94        17.58 o                         
   4  16   2        595.60        523.56        27.51 o                         
  -2  17   2         17.32         -5.46        22.64 o                         
  -1  17   2        171.49        213.73        15.77 o                         
   0  17   2          3.65        -15.36        19.35 o                         
   1  17   2         31.45         20.78        17.59 o                         
   2  17   2        179.05        115.64        19.03 o                         
 -11   0   3        379.19        413.27        39.47 o                         
  -9   0   3         80.68         10.74        23.28 o                         
  -7   0   3        376.48        333.16        21.89 o                         
  -5   0   3         80.29         28.80        11.87 o                         
  -3   0   3      28223.66      28248.25       509.93 o                         
  -1   0   3      37358.92      34485.69      2209.41 o                         
   1   0   3      43000.41      39873.28      1761.81 o                         
   3   0   3       3096.89       3082.63        59.61 o                         
   5   0   3       7227.92       7139.31       140.27 o                         
   7   0   3        100.65        104.16        19.37 o                         
   9   0   3        151.08        128.27        27.22 o                         
  11   0   3         61.23         77.48        40.46 o                         
 -11   1   3        127.17        130.54        33.85 o                         
 -10   1   3         49.13         63.70        20.08 o                         
  -9   1   3         51.26         22.45        16.35 o                         
  -8   1   3        471.42        438.02        17.40 o                         
  -7   1   3        234.73        204.24        12.72 o                         
  -6   1   3        671.44        604.81        16.14 o                         
  -5   1   3       4809.28       4898.61        69.20 o                         
  -4   1   3       1426.94       1280.15        20.27 o                         
  -3   1   3      13559.50      13360.03       175.17 o                         
  -2   1   3       4087.14       3785.00        50.49 o                         
  -1   1   3      13343.68      12491.41       184.01 o                         
   0   1   3       4855.25       4772.04       113.53 o                         
   1   1   3       3175.40       3344.08        44.92 o                         
   2   1   3        295.37        277.06         7.63 o                         
   3   1   3      17463.76      18498.84       247.44 o                         
   4   1   3         89.61         40.11         8.13 o                         
   5   1   3       8167.57       8321.66       117.57 o                         
   6   1   3       1444.61       1444.74        27.56 o                         
   7   1   3      13848.24      14278.30       186.91 o                         
   8   1   3       1296.60       1243.90        27.90 o                         
   9   1   3        925.98        809.10        24.55 o                         
  10   1   3         24.17          0.55        22.60 o                         
  11   1   3        166.06        200.10        30.40 o                         
 -11   2   3         77.13        140.79        24.38 o                         
 -10   2   3        534.49        528.15        26.05 o                         
  -9   2   3         18.21         10.16        16.33 o                         
  -8   2   3         16.25         14.09        13.87 o                         
  -7   2   3        502.71        517.97        15.71 o                         
  -6   2   3         11.11         20.12         9.71 o                         
  -5   2   3       7017.62       7259.86        99.91 o                         
  -4   2   3       1859.07       1643.79        26.26 o                         
  -3   2   3       2970.91       2899.08        38.83 o                         
  -2   2   3      15207.01      15144.49       206.87 o                         
  -1   2   3      69813.05      68287.12      2556.64 o                         
   0   2   3       1910.90       2013.85        30.84 o                         
   1   2   3      16037.57      16884.09       225.32 o                         
   2   2   3      11954.02      12404.83       159.30 o                         
   3   2   3       2547.07       2640.95        36.70 o                         
   4   2   3        484.25        561.33        12.96 o                         
   5   2   3       1923.82       1736.35        30.31 o                         
   6   2   3       5351.04       5486.57        80.79 o                         
   7   2   3        200.56        269.95        14.79 o                         
   8   2   3       1395.81       1378.54        29.73 o                         
   9   2   3        344.50        241.98        21.16 o                         
  10   2   3          0.66        -23.92        23.92 o                         
  11   2   3        122.45         96.36        28.83 o                         
 -11   3   3         63.45        119.57        26.41 o                         
 -10   3   3        330.88        459.89        24.33 o                         
  -9   3   3          4.08         23.79        17.35 o                         
  -8   3   3        192.20        186.78        15.26 o                         
  -7   3   3       1445.64       1531.85        30.27 o                         
  -6   3   3         90.20        111.33        10.58 o                         
  -5   3   3        490.86        480.94        12.51 o                         
  -4   3   3        282.50        351.62        10.01 o                         
  -3   3   3       1329.98       1470.33        23.08 o                         
  -2   3   3        171.30        329.74         9.18 o                         
  -1   3   3        354.87        177.79         8.43 o                         
   0   3   3       7147.14       7351.69       106.26 o                         
   1   3   3       1809.53       1937.87        27.71 o                         
   2   3   3      10531.49      10971.96       144.34 o                         
   3   3   3      22912.27      23591.69       308.78 o                         
   4   3   3      12875.75      14212.17       192.04 o                         
   5   3   3       5808.83       6249.61        87.59 o                         
   6   3   3        282.42        287.30        14.03 o                         
   7   3   3       3316.11       3197.88        49.43 o                         
   8   3   3        120.20        108.54        15.87 o                         
   9   3   3        997.70       1045.35        28.51 o                         
  10   3   3        448.06        466.39        27.35 o                         
  11   3   3        348.49        351.07        30.43 o                         
 -11   4   3        273.47        269.49        27.12 o                         
 -10   4   3        117.56         92.29        21.82 o                         
  -9   4   3        115.90        135.60        18.95 o                         
  -8   4   3        384.14        313.90        18.35 o                         
  -7   4   3         63.53         74.88        12.26 o                         
  -6   4   3       7102.11       7407.86       102.83 o                         
  -5   4   3        539.86        467.65        12.27 o                         
  -4   4   3        995.69        856.55        16.86 o                         
  -3   4   3       9848.79      10468.86       151.56 o                         
  -2   4   3      22194.17      21314.68       297.85 o                         
  -1   4   3       5191.52       5647.87       104.09 o                         
   0   4   3       9239.69       8887.80       124.95 o                         
   1   4   3        220.17        244.36         6.39 o                         
   2   4   3        299.49        372.47         9.15 o                         
   3   4   3      14049.03      14601.03       196.46 o                         
   4   4   3      15083.54      15519.27       220.18 o                         
   5   4   3       1517.66       1551.00        27.32 o                         
   6   4   3       2006.66       2099.71        34.39 o                         
   7   4   3         10.20         11.31        13.75 o                         
   8   4   3        888.86        828.17        24.64 o                         
   9   4   3          1.28         -0.03        18.65 o                         
  10   4   3        214.66        246.26        24.22 o                         
  11   4   3         15.33         43.29        29.31 o                         
 -11   5   3         77.88        129.45        23.85 o                         
 -10   5   3         64.13         60.62        21.04 o                         
  -9   5   3        154.74        243.98        20.78 o                         
  -8   5   3        123.98         58.90        14.70 o                         
  -7   5   3        682.32        741.91        18.68 o                         
  -6   5   3        549.12        449.56        13.26 o                         
  -5   5   3        253.77        303.58        11.45 o                         
  -4   5   3       1361.95       1738.27        37.55 o                         
  -3   5   3         23.50         31.30         5.86 o                         
  -2   5   3      10074.78      10471.83       150.99 o                         
  -1   5   3       1648.55       1496.46        26.92 o                         
   0   5   3       3738.52       3924.09        56.07 o                         
   1   5   3      11684.14      10653.36       143.13 o                         
   2   5   3         37.12         50.73         6.64 o                         
   3   5   3       7659.15       8366.63       116.67 o                         
   4   5   3        741.48        732.37        16.90 o                         
   5   5   3          1.49        -10.38        10.38 o                         
   6   5   3        706.25        659.73        17.52 o                         
   7   5   3        369.27        406.80        17.14 o                         
   8   5   3        128.22         86.76        15.98 o                         
   9   5   3         14.20          7.25        19.65 o                         
  10   5   3         77.66         84.40        23.99 o                         
  11   5   3        201.69        328.01        59.88 o                         
 -10   6   3        625.00        605.29        27.88 o                         
  -9   6   3        130.12        107.20        17.42 o                         
  -8   6   3        748.84        806.36        21.55 o                         
  -7   6   3        305.20        333.61        13.80 o                         
  -6   6   3       2206.14       2054.70        34.73 o                         
  -5   6   3        273.40        186.33        10.48 o                         
  -4   6   3      14103.53      14013.47       193.19 o                         
  -3   6   3        142.32        168.40         7.64 o                         
  -2   6   3      10429.13      10811.85       160.08 o                         
  -1   6   3        366.26        426.86         9.14 o                         
   0   6   3       9620.42       9314.92       130.86 o                         
   1   6   3        815.45        850.16        14.35 o                         
   2   6   3      27384.22      27339.92       382.20 o                         
   3   6   3        280.40        402.35        11.32 o                         
   4   6   3        152.87        138.75         9.86 o                         
   5   6   3        377.28        359.37        14.33 o                         
   6   6   3       1214.63       1222.02        25.50 o                         
   7   6   3         77.90         47.35        15.16 o                         
   8   6   3         59.69         61.23        15.63 o                         
   9   6   3        207.29        147.11        20.88 o                         
  10   6   3         37.36         17.69        23.51 o                         
 -10   7   3         65.85         78.75        23.28 o                         
  -9   7   3         24.91         60.79        20.33 o                         
  -8   7   3         64.86         58.08        16.04 o                         
  -7   7   3        788.61        741.49        21.25 o                         
  -6   7   3        252.20        179.78        12.79 o                         
  -5   7   3       1628.12       1598.18        29.55 o                         
  -4   7   3         27.89         45.27         8.38 o                         
  -3   7   3      12689.29      12856.16       185.84 o                         
  -2   7   3       1571.09       1533.00        23.91 o                         
  -1   7   3       9048.54       8919.66       122.60 o                         
   0   7   3        120.29         36.32         5.85 o                         
   1   7   3       6380.34       6424.01        91.73 o                         
   2   7   3        216.78        248.04         8.95 o                         
   3   7   3        139.63         96.32         8.80 o                         
   4   7   3          2.39         -4.50        10.03 o                         
   5   7   3         11.48          6.04        10.46 o                         
   6   7   3          2.26         12.41        12.86 o                         
   7   7   3        881.60        867.20        22.61 o                         
   8   7   3          0.14          4.10        17.65 o                         
   9   7   3         28.59         51.67        21.47 o                         
  10   7   3          2.52         19.91        23.36 o                         
 -10   8   3        103.99        110.11        24.49 o                         
  -9   8   3          7.45        -16.94        19.84 o                         
  -8   8   3       2163.35       2027.28        43.42 o                         
  -7   8   3        292.19        268.53        15.49 o                         
  -6   8   3       4583.15       4696.22        71.40 o                         
  -5   8   3          5.02         14.15        10.17 o                         
  -4   8   3        152.53        157.35         9.64 o                         
  -3   8   3        194.34        165.58         7.36 o                         
  -2   8   3      11370.48      11138.54       149.71 o                         
  -1   8   3          1.18         -5.31         5.31 o                         
   0   8   3      10240.33       9851.26       139.64 o                         
   1   8   3        877.36        854.14        16.78 o                         
   2   8   3       1216.12       1363.29        22.62 o                         
   3   8   3        158.49        189.11        10.04 o                         
   4   8   3       7931.33       7840.74       105.87 o                         
   5   8   3        311.21        370.51        15.04 o                         
   6   8   3        515.11        493.73        18.24 o                         
   7   8   3         29.74          3.01        15.36 o                         
   8   8   3        112.82         79.41        17.66 o                         
   9   8   3        116.43        154.08        22.11 o                         
  10   8   3        171.92        161.82        24.47 o                         
  -9   9   3          3.38         39.13        24.94 o                         
  -8   9   3         58.29         21.84        16.54 o                         
  -7   9   3        458.65        438.69        17.37 o                         
  -6   9   3         35.49          5.45        13.27 o                         
  -5   9   3          2.99        -10.46        10.46 o                         
  -4   9   3          3.18         -9.76         9.76 o                         
  -3   9   3        435.29        439.14        11.84 o                         
  -2   9   3       1658.61       1668.87        26.29 o                         
  -1   9   3       4898.84       4621.59        65.61 o                         
   0   9   3        358.10        456.99        11.64 o                         
   1   9   3         15.85          2.54         7.51 o                         
   2   9   3        738.98        683.59        14.45 o                         
   3   9   3       1087.20       1056.71        22.00 o                         
   4   9   3        521.51        583.49        15.11 o                         
   5   9   3       2672.72       2580.54        40.66 o                         
   6   9   3        418.50        354.40        17.13 o                         
   7   9   3          1.13         -3.49        17.21 o                         
   8   9   3         87.86        122.18        29.44 o                         
   9   9   3         62.21         29.64        23.66 o                         
  -9  10   3          4.20        -13.34        19.67 o                         
  -8  10   3        223.84        318.39        23.69 o                         
  -7  10   3          0.64        -14.45        14.45 o                         
  -6  10   3         85.79         78.87        13.07 o                         
  -5  10   3        449.12        512.65        15.82 o                         
  -4  10   3       2096.37       2040.76        33.92 o                         
  -3  10   3       4360.71       4545.17        64.40 o                         
  -2  10   3         19.96          3.97         6.65 o                         
  -1  10   3        330.50        319.54         9.76 o                         
   0  10   3       1876.51       1853.13        30.76 o                         
   1  10   3        116.30         94.56         9.04 o                         
   2  10   3       6867.94       6987.79        96.14 o                         
   3  10   3          4.04         14.59         9.38 o                         
   4  10   3         96.23         99.32        10.65 o                         
   5  10   3        424.71        497.90        15.21 o                         
   6  10   3         53.60         20.74        13.21 o                         
   7  10   3         55.85         36.51        16.88 o                         
   8  10   3          5.80         -8.26        18.01 o                         
   9  10   3         24.40         36.58        19.47 o                         
  -9  11   3        348.73        299.04        26.37 o                         
  -8  11   3          7.15         24.32        18.63 o                         
  -7  11   3          0.65        -10.09        17.14 o                         
  -6  11   3         85.66        139.28        13.27 o                         
  -5  11   3        956.93        824.57        22.10 o                         
  -4  11   3        125.77        120.26         9.22 o                         
  -3  11   3        674.66        706.54        16.05 o                         
  -2  11   3         86.43         79.32         8.62 o                         
  -1  11   3         56.17         73.51         8.45 o                         
   0  11   3       5178.77       4790.14        70.76 o                         
   1  11   3       7833.54       7902.22       110.92 o                         
   2  11   3        386.54        404.32        13.18 o                         
   3  11   3        521.32        482.08        13.43 o                         
   4  11   3        223.06        174.07        14.45 o                         
   5  11   3         16.08         23.89        12.48 o                         
   6  11   3        571.76        550.44        21.57 o                         
   7  11   3         20.82         -0.19        19.94 o                         
   8  11   3        125.85        150.93        24.19 o                         
  -8  12   3        143.49        110.35        18.88 o                         
  -7  12   3         26.15         41.73        14.47 o                         
  -6  12   3        133.92        141.70        11.80 o                         
  -5  12   3        241.65        337.99        15.93 o                         
  -4  12   3        126.66         85.53         7.82 o                         
  -3  12   3        221.23        215.67         9.89 o                         
  -2  12   3        298.40        305.61        11.33 o                         
  -1  12   3        815.83        802.04        17.60 o                         
   0  12   3         18.58         23.08         9.64 o                         
   1  12   3         93.95         72.20         9.80 o                         
   2  12   3        207.23        198.11        14.00 o                         
   3  12   3       1658.11       1697.39        31.21 o                         
   4  12   3        352.40        336.80        17.16 o                         
   5  12   3        180.13        161.52        15.94 o                         
   6  12   3         31.59         22.62        17.58 o                         
   7  12   3          5.15          9.58        21.43 o                         
   8  12   3         64.08         43.45        24.01 o                         
  -7  13   3        455.47        367.08        17.64 o                         
  -6  13   3         33.11         27.24        13.77 o                         
  -5  13   3        118.71        136.39        14.09 o                         
  -4  13   3         27.83          6.20         9.93 o                         
  -3  13   3          6.61         -8.58        10.13 o                         
  -2  13   3        828.98        863.24        19.56 o                         
  -1  13   3       1626.58       1773.98        33.77 o                         
   0  13   3        499.83        444.49        15.20 o                         
   1  13   3        893.10        804.95        20.45 o                         
   2  13   3       1202.90       1145.88        25.66 o                         
   3  13   3        387.74        386.13        17.53 o                         
   4  13   3        545.27        536.83        20.18 o                         
   5  13   3        103.84         67.97        16.60 o                         
   6  13   3         85.64        122.93        19.11 o                         
   7  13   3        177.50         99.23        22.79 o                         
  -6  14   3         82.70         95.52        17.42 o                         
  -5  14   3        336.79        385.73        21.85 o                         
  -4  14   3        276.23        262.35        16.44 o                         
  -3  14   3        210.96        242.93        15.95 o                         
  -2  14   3          2.22          7.74        10.68 o                         
  -1  14   3        161.74        142.65        10.81 o                         
   0  14   3        190.74        186.86        11.94 o                         
   1  14   3        165.64        184.53        14.17 o                         
   2  14   3        238.58        192.18        15.14 o                         
   3  14   3        983.13        947.89        25.50 o                         
   4  14   3         43.75         23.76        14.86 o                         
   5  14   3        549.74        618.77        24.15 o                         
   6  14   3         27.30         29.51        18.86 o                         
  -6  15   3        176.95        214.67        33.41 o                         
  -5  15   3         73.97         53.14        22.31 o                         
  -4  15   3         32.48         16.94        15.77 o                         
  -3  15   3         56.55         52.05        15.36 o                         
  -2  15   3         22.60         54.64        11.93 o                         
  -1  15   3          3.69         24.45         9.94 o                         
   0  15   3         73.34        103.67        16.64 o                         
   1  15   3        761.00        848.05        24.07 o                         
   2  15   3        205.57        186.97        16.04 o                         
   3  15   3         91.04         73.36        17.62 o                         
   4  15   3        174.37        222.80        19.91 o                         
   5  15   3        172.84        248.23        21.34 o                         
  -4  16   3        209.87        267.48        25.30 o                         
  -3  16   3        154.51        168.90        21.39 o                         
  -2  16   3        304.64        343.80        18.65 o                         
  -1  16   3          1.52          7.19        12.47 o                         
   0  16   3        115.68        118.31        16.32 o                         
   1  16   3          4.03          5.13        16.39 o                         
   2  16   3          0.86         32.00        16.73 o                         
   3  16   3        153.03        139.14        20.81 o                         
   4  16   3        174.83        214.48        20.30 o                         
  -2  17   3         79.44         94.54        17.54 o                         
  -1  17   3         29.71          3.02        16.69 o                         
   0  17   3        315.97        313.28        16.92 o                         
   1  17   3        146.96        116.87        19.14 o                         
   2  17   3        199.49        235.47        19.40 o                         
 -10   0   4        445.74        532.11        34.46 o                         
  -8   0   4       1087.54        868.20        32.52 o                         
  -6   0   4       4616.82       4605.72        97.65 o                         
  -4   0   4       6809.15       6623.24       122.46 o                         
  -2   0   4       5812.57       6720.25       122.58 o                         
   0   0   4       3932.13       3739.44        71.97 o                         
   2   0   4        745.98        737.51        19.50 o                         
   4   0   4        430.21        285.51        16.72 o                         
   6   0   4        409.45        417.21        21.13 o                         
   8   0   4        656.94        670.34        30.03 o                         
  10   0   4       1007.14       1083.59        54.70 o                         
 -11   1   4         54.05         62.55        24.42 o                         
 -10   1   4       1407.98       1368.76        36.01 o                         
  -9   1   4        284.24        295.29        19.61 o                         
  -8   1   4       3584.06       3681.89        56.57 o                         
  -7   1   4        576.11        499.73        16.03 o                         
  -6   1   4       7539.57       7807.85       105.44 o                         
  -5   1   4         29.08         27.72         8.42 o                         
  -4   1   4       8073.55       8150.02       108.25 o                         
  -3   1   4       8437.53       7852.12       103.78 o                         
  -2   1   4      20037.85      18516.63       241.58 o                         
  -1   1   4      16530.88      16329.92       208.25 o                         
   0   1   4       1196.73       1205.49        17.72 o                         
   1   1   4       5324.08       5526.49        73.45 o                         
   2   1   4        789.50       1057.31        16.93 o                         
   3   1   4       2447.82       2928.60        40.51 o                         
   4   1   4       1646.35       1816.20        29.51 o                         
   5   1   4        570.17        537.81        15.70 o                         
   6   1   4        111.76        142.31        13.02 o                         
   7   1   4       1090.85       1103.36        23.87 o                         
   8   1   4       1295.70       1363.38        30.55 o                         
   9   1   4        150.60        181.05        17.89 o                         
  10   1   4         65.31         89.57        24.86 o                         
  11   1   4        204.48        175.30        29.81 o                         
 -11   2   4         19.67         13.62        25.90 o                         
 -10   2   4       1055.86        978.97        31.15 o                         
  -9   2   4         21.40         17.62        17.45 o                         
  -8   2   4       1024.48       1132.13        25.16 o                         
  -7   2   4        673.33        738.14        18.46 o                         
  -6   2   4        886.45        857.21        17.75 o                         
  -5   2   4        160.04        203.21        10.10 o                         
  -4   2   4        331.33        293.37         8.99 o                         
  -3   2   4       8675.82       8880.73       119.63 o                         
  -2   2   4       2234.34       2498.14        35.68 o                         
  -1   2   4       3456.37       3004.99        43.02 o                         
   0   2   4      14205.17      14519.06       198.47 o                         
   1   2   4       1316.60       1514.04        22.04 o                         
   2   2   4      12970.54      13462.69       176.77 o                         
   3   2   4       1531.13       1606.07        25.04 o                         
   4   2   4        293.62        244.82        11.15 o                         
   5   2   4        457.03        554.56        15.15 o                         
   6   2   4        104.72        138.84        13.92 o                         
   7   2   4        542.74        561.28        18.51 o                         
   8   2   4       2325.21       2201.14        40.07 o                         
   9   2   4        194.68        191.86        20.57 o                         
  10   2   4         62.51         20.44        23.76 o                         
  11   2   4         33.59         23.18        29.53 o                         
 -11   3   4          6.25         -3.82        22.69 o                         
 -10   3   4        748.76        927.76        29.90 o                         
  -9   3   4        263.07        277.28        18.38 o                         
  -8   3   4        164.81        170.22        14.82 o                         
  -7   3   4         74.24        110.69        12.05 o                         
  -6   3   4       3612.94       3725.21        54.62 o                         
  -5   3   4         83.29         73.65         8.33 o                         
  -4   3   4      16175.78      16072.07       226.05 o                         
  -3   3   4       5520.82       5289.56        77.73 o                         
  -2   3   4      15765.78      15963.45       229.12 o                         
  -1   3   4       4536.93       4767.21        71.43 o                         
   0   3   4      52435.21      51160.13       885.33 o                         
   1   3   4      48451.78      48981.58       683.86 o                         
   2   3   4        548.65        535.39        10.91 o                         
   3   3   4       3174.95       3381.79        46.36 o                         
   4   3   4       1135.78       1159.02        22.31 o                         
   5   3   4       1950.61       1995.08        32.53 o                         
   6   3   4         32.25         24.00        11.83 o                         
   7   3   4       2317.20       2270.54        39.66 o                         
   8   3   4        167.78        183.18        17.16 o                         
   9   3   4        179.43        129.64        20.27 o                         
  10   3   4          1.73         -2.93        26.47 o                         
  11   3   4        265.63        293.99        40.19 o                         
 -11   4   4        193.57        198.90        27.04 o                         
 -10   4   4        106.05        119.51        23.88 o                         
  -9   4   4        188.40        246.93        21.19 o                         
  -8   4   4        635.35        549.34        19.63 o                         
  -7   4   4        238.72        290.74        13.69 o                         
  -6   4   4         14.86         20.58         9.74 o                         
  -5   4   4       4306.48       4125.21        56.39 o                         
  -4   4   4       2020.31       2043.63        33.32 o                         
  -3   4   4       6230.74       6274.31        89.37 o                         
  -2   4   4         18.49         20.66         3.85 o                         
  -1   4   4        417.44        427.01        13.15 o                         
   0   4   4       4306.35       4468.80        63.76 o                         
   1   4   4      10215.03       9800.87       131.75 o                         
   2   4   4       6011.08       6567.05        91.69 o                         
   3   4   4         20.98          9.90         7.60 o                         
   4   4   4       9931.87      10068.24       140.45 o                         
   5   4   4       2407.33       2232.08        36.46 o                         
   6   4   4        646.66        683.00        18.20 o                         
   7   4   4       1375.60       1425.09        29.47 o                         
   8   4   4         12.02         -0.97        15.94 o                         
   9   4   4        303.04        237.27        21.72 o                         
  10   4   4         13.38         34.45        23.13 o                         
  11   4   4         65.86        101.86        30.07 o                         
 -11   5   4         78.95         81.25        26.74 o                         
 -10   5   4         26.52         63.18        24.16 o                         
  -9   5   4        203.30        197.74        18.83 o                         
  -8   5   4       1684.64       1728.35        35.02 o                         
  -7   5   4        979.29        848.97        19.15 o                         
  -6   5   4       6081.00       6284.72        88.34 o                         
  -5   5   4        231.29        250.68        11.05 o                         
  -4   5   4        112.86        131.52         8.51 o                         
  -3   5   4         47.31         77.07         6.81 o                         
  -2   5   4       8615.68       8461.86       138.22 o                         
  -1   5   4      10897.11      11416.79       208.21 o                         
   0   5   4       2990.82       3361.30        51.27 o                         
   1   5   4       3061.55       3009.08        43.24 o                         
   2   5   4       3041.76       2972.13        45.87 o                         
   3   5   4        426.70        346.77        10.72 o                         
   4   5   4       8635.92       8964.14       123.22 o                         
   5   5   4       2774.27       2856.35        43.27 o                         
   6   5   4       1995.73       2090.21        34.98 o                         
   7   5   4        396.17        330.82        16.58 o                         
   8   5   4        213.44        175.85        18.16 o                         
   9   5   4         51.24         37.68        20.18 o                         
  10   5   4         43.20         54.01        23.35 o                         
 -10   6   4          6.10        -18.85        19.49 o                         
  -9   6   4        382.53        298.16        19.81 o                         
  -8   6   4          0.53          2.61        12.09 o                         
  -7   6   4        859.97       1044.57        23.35 o                         
  -6   6   4        494.84        350.64        13.96 o                         
  -5   6   4          2.67         -5.60         9.08 o                         
  -4   6   4        763.44        671.09        15.34 o                         
  -3   6   4       3594.75       3364.27        49.71 o                         
  -2   6   4       5614.02       6242.04       116.06 o                         
  -1   6   4       2984.94       2676.73        50.66 o                         
   0   6   4       3064.02       3055.30        43.57 o                         
   1   6   4         17.03         14.35         5.98 o                         
   2   6   4        245.97        374.01        10.04 o                         
   3   6   4      11694.33      11322.64       160.81 o                         
   4   6   4        669.32        683.00        16.18 o                         
   5   6   4        204.13        221.57        12.11 o                         
   6   6   4          2.19         -2.38        12.30 o                         
   7   6   4       1296.02       1318.51        31.99 o                         
   8   6   4        381.53        306.83        20.43 o                         
   9   6   4        666.88        700.32        27.12 o                         
  10   6   4        193.07        177.84        27.22 o                         
 -10   7   4         38.01        -14.59        23.88 o                         
  -9   7   4        143.69         51.84        20.87 o                         
  -8   7   4          3.78         17.90        15.35 o                         
  -7   7   4        778.87        840.16        22.01 o                         
  -6   7   4        396.47        360.69        13.93 o                         
  -5   7   4       2964.88       2880.15        44.69 o                         
  -4   7   4       2731.61       2784.03        40.95 o                         
  -3   7   4       2614.65       2642.19        41.34 o                         
  -2   7   4       5986.41       6035.02       111.48 o                         
  -1   7   4       2879.99       2705.21        48.61 o                         
   0   7   4       7049.42       7157.14       101.62 o                         
   1   7   4       4484.98       4946.63        70.17 o                         
   2   7   4       1578.43       1793.94        27.01 o                         
   3   7   4        553.57        485.77        12.40 o                         
   4   7   4        128.78         96.38        10.48 o                         
   5   7   4       1006.86       1143.06        25.88 o                         
   6   7   4        534.28        509.89        16.72 o                         
   7   7   4          6.44         16.18        14.40 o                         
   8   7   4       2238.72       2300.18        49.21 o                         
   9   7   4          4.77        -20.90        20.90 o                         
  10   7   4        122.55        108.52        24.79 o                         
 -10   8   4        132.27         63.12        25.21 o                         
  -9   8   4         68.53        129.35        21.07 o                         
  -8   8   4        351.37        378.15        19.63 o                         
  -7   8   4          1.31          7.77        12.77 o                         
  -6   8   4         61.20          9.71        11.46 o                         
  -5   8   4       3794.43       3830.87        55.74 o                         
  -4   8   4          7.14         27.39         7.09 o                         
  -3   8   4        312.31        334.22        13.27 o                         
  -2   8   4          2.10         -4.81         6.65 o                         
  -1   8   4        476.70        486.33        11.18 o                         
   0   8   4        583.25        507.22        12.74 o                         
   1   8   4      17469.79      17228.53       236.22 o                         
   2   8   4       1602.38       1920.89        28.82 o                         
   3   8   4        199.17        208.33        10.72 o                         
   4   8   4        388.65        401.88        13.29 o                         
   5   8   4       4506.15       4643.83        69.46 o                         
   6   8   4        266.00        340.78        17.40 o                         
   7   8   4       1266.50       1115.55        27.99 o                         
   8   8   4          2.34         -1.94        18.57 o                         
   9   8   4         41.32         15.12        21.63 o                         
  10   8   4         45.47         70.58        24.72 o                         
  -9   9   4         51.00         66.80        21.91 o                         
  -8   9   4          6.93         27.91        16.18 o                         
  -7   9   4          7.25        -10.35        14.45 o                         
  -6   9   4        216.05        242.84        13.21 o                         
  -5   9   4       2122.99       1998.02        32.87 o                         
  -4   9   4         93.47        102.77         9.23 o                         
  -3   9   4       2146.49       2106.74        37.75 o                         
  -2   9   4        158.09        129.21         8.86 o                         
  -1   9   4          0.84         17.31         5.99 o                         
   0   9   4       5410.58       5258.11        76.42 o                         
   1   9   4         17.38         47.81         8.16 o                         
   2   9   4         98.31        107.48         8.16 o                         
   3   9   4       1973.34       1996.96        32.50 o                         
   4   9   4        819.97        822.20        20.17 o                         
   5   9   4       1392.70       1342.31        34.50 o                         
   6   9   4       2283.00       2256.95        45.39 o                         
   7   9   4        839.57        951.18        27.59 o                         
   8   9   4         13.25        -19.52        19.52 o                         
   9   9   4         11.85         33.26        22.43 o                         
  -9  10   4          1.12        -20.53        20.53 o                         
  -8  10   4          2.28        -18.90        18.90 o                         
  -7  10   4        415.79        406.13        20.08 o                         
  -6  10   4         28.32        -15.58        15.58 o                         
  -5  10   4         71.99         94.01        10.47 o                         
  -4  10   4        895.30        964.74        20.70 o                         
  -3  10   4        709.29        659.49        18.80 o                         
  -2  10   4        691.48        649.00        16.39 o                         
  -1  10   4         69.26         74.94         6.94 o                         
   0  10   4        253.83        224.82         9.87 o                         
   1  10   4        250.05        284.89        11.12 o                         
   2  10   4       1604.72       1432.56        26.35 o                         
   3  10   4       8719.20       8609.50       115.64 o                         
   4  10   4        470.33        473.02        15.29 o                         
   5  10   4        809.26        824.54        21.94 o                         
   6  10   4       1421.13       1430.78        32.23 o                         
   7  10   4        110.81        154.22        19.76 o                         
   8  10   4         78.86        100.66        22.87 o                         
   9  10   4         49.85        101.77        34.54 o                         
  -8  11   4        638.72        535.18        22.61 o                         
  -7  11   4          0.25        -13.63        13.63 o                         
  -6  11   4        265.45        346.91        14.15 o                         
  -5  11   4        629.50        644.75        17.70 o                         
  -4  11   4        175.39        186.33        14.86 o                         
  -3  11   4        133.88        184.56        11.31 o                         
  -2  11   4        929.96        942.09        21.12 o                         
  -1  11   4       4308.58       4054.37        58.76 o                         
   0  11   4        110.05        121.00         9.71 o                         
   1  11   4        353.23        362.30        12.66 o                         
   2  11   4       1470.25       1386.16        26.85 o                         
   3  11   4        139.19        137.09        10.67 o                         
   4  11   4       1192.00       1157.43        25.57 o                         
   5  11   4       2507.23       2609.84        46.69 o                         
   6  11   4          4.40         13.83        15.03 o                         
   7  11   4          1.65         -4.45        16.58 o                         
   8  11   4         18.37          3.84        18.90 o                         
  -8  12   4         81.03         62.17        15.23 o                         
  -7  12   4        355.33        252.46        17.65 o                         
  -6  12   4        565.65        562.79        23.67 o                         
  -5  12   4        419.31        347.20        17.25 o                         
  -4  12   4        160.39        142.16        15.05 o                         
  -3  12   4        259.60        242.07        12.80 o                         
  -2  12   4       1327.69       1311.77        30.25 o                         
  -1  12   4        212.34        183.30        10.19 o                         
   0  12   4        109.30        104.65        10.25 o                         
   1  12   4        775.83        805.51        19.13 o                         
   2  12   4       1336.75       1211.75        25.59 o                         
   3  12   4          3.94         -9.57         9.57 o                         
   4  12   4        479.60        534.17        16.49 o                         
   5  12   4        317.36        321.89        18.38 o                         
   6  12   4        124.98        129.39        20.03 o                         
   7  12   4        391.86        375.68        25.18 o                         
   8  12   4         20.44         49.07        24.66 o                         
  -7  13   4         32.88         41.93        14.76 o                         
  -6  13   4        648.80        593.04        22.73 o                         
  -5  13   4         30.74         31.12        14.82 o                         
  -4  13   4        156.94        142.24        15.26 o                         
  -3  13   4        390.87        439.00        16.06 o                         
  -2  13   4        141.52        133.91        12.30 o                         
  -1  13   4        751.12        726.50        17.31 o                         
   0  13   4         15.38         -6.41        10.02 o                         
   1  13   4       1287.46       1233.88        26.12 o                         
   2  13   4        894.43        927.51        20.90 o                         
   3  13   4        553.47        501.03        19.24 o                         
   4  13   4        409.68        416.79        18.50 o                         
   5  13   4        321.43        364.35        22.01 o                         
   6  13   4        447.23        454.34        25.85 o                         
   7  13   4         39.22         71.28        22.06 o                         
  -6  14   4          3.40         22.56        17.90 o                         
  -5  14   4        665.51        576.28        21.98 o                         
  -4  14   4        745.46        704.43        45.58 o                         
  -3  14   4          1.68          0.37        11.44 o                         
  -2  14   4          2.21         -8.56        12.36 o                         
  -1  14   4         49.00         51.06         9.42 o                         
   0  14   4        132.58        153.55        13.32 o                         
   1  14   4        831.87        899.49        21.68 o                         
   2  14   4        810.76        863.58        24.10 o                         
   3  14   4         26.11         31.90        16.25 o                         
   4  14   4         86.26        113.95        18.87 o                         
   5  14   4         56.93         45.91        18.97 o                         
   6  14   4          0.91         19.63        21.37 o                         
  -5  15   4          9.22          4.11        15.45 o                         
  -4  15   4        185.34        258.51        21.20 o                         
  -3  15   4        167.23        240.35        18.80 o                         
  -2  15   4         57.30         60.49        13.83 o                         
  -1  15   4       1480.50       1573.49        34.86 o                         
   0  15   4        104.74         75.02        11.87 o                         
   1  15   4          4.14         -3.66        17.93 o                         
   2  15   4         42.43         51.13        15.48 o                         
   3  15   4         12.99         68.84        17.37 o                         
   4  15   4         15.82         40.11        20.16 o                         
   5  15   4        133.18        111.80        17.93 o                         
  -4  16   4         81.95         97.35        24.47 o                         
  -3  16   4        518.91        492.42        21.64 o                         
  -2  16   4          1.85         -9.66        14.57 o                         
  -1  16   4        193.95        186.57        13.85 o                         
   0  16   4        320.07        369.02        17.72 o                         
   1  16   4        265.60        240.27        18.33 o                         
   2  16   4        304.95        273.45        22.44 o                         
   3  16   4        115.65        123.63        19.11 o                         
   4  16   4         31.39         59.05        20.64 o                         
  -2  17   4        394.75        433.39        19.37 o                         
  -1  17   4        338.94        295.05        21.03 o                         
   0  17   4         20.68         61.60        16.24 o                         
   1  17   4        223.06        213.67        19.90 o                         
   2  17   4          7.04         30.59        18.86 o                         
 -11   0   5        356.03        221.37        45.45 o                         
  -9   0   5       2968.15       3212.28        87.96 o                         
  -7   0   5        768.62        744.31        25.99 o                         
  -5   0   5      16545.39      16680.34       317.51 o                         
  -3   0   5       9581.54       9189.53       175.37 o                         
  -1   0   5      22679.86      22134.41       399.07 o                         
   3   0   5        721.40        680.08        19.62 o                         
   5   0   5       4641.23       4714.56       100.72 o                         
   7   0   5       1242.34       1326.81        40.86 o                         
   9   0   5         75.50         63.60        29.91 o                         
  11   0   5        196.30        290.06        45.02 o                         
 -11   1   5         15.63         31.81        22.76 o                         
 -10   1   5        305.32        332.07        22.24 o                         
  -9   1   5       1390.07       1394.39        31.84 o                         
  -8   1   5          5.64          4.46        14.24 o                         
  -7   1   5          6.32         -0.71        11.69 o                         
  -6   1   5        168.79        142.91        10.50 o                         
  -5   1   5        814.70        907.66        18.75 o                         
  -4   1   5       6690.38       6386.92        89.47 o                         
  -3   1   5       1489.15       1570.42        24.37 o                         
  -2   1   5       6549.96       6587.50        88.99 o                         
  -1   1   5      16316.91      15601.36       208.18 o                         
   0   1   5       6690.22       6997.30        92.24 o                         
   1   1   5       5103.72       4984.09        65.24 o                         
   2   1   5      14320.59      15321.91       196.92 o                         
   3   1   5         17.72         12.39         7.53 o                         
   4   1   5         79.16        160.79        10.32 o                         
   5   1   5        112.28        102.34        11.30 o                         
   6   1   5        521.44        435.59        16.42 o                         
   7   1   5       2099.64       2286.26        38.69 o                         
   8   1   5         20.10         27.07        16.12 o                         
   9   1   5       1751.92       1676.21        45.96 o                         
  10   1   5          0.10         -7.58        23.94 o                         
  11   1   5        117.28        154.76        29.66 o                         
 -11   2   5        132.06        149.49        24.86 o                         
 -10   2   5        163.46        229.45        23.43 o                         
  -9   2   5        279.26        222.81        18.23 o                         
  -8   2   5        265.34        189.66        14.92 o                         
  -7   2   5       4520.18       4466.51        63.75 o                         
  -6   2   5        146.95        126.08        10.87 o                         
  -5   2   5       2241.99       2440.05        37.16 o                         
  -4   2   5        783.00        756.00        14.55 o                         
  -3   2   5       1821.67       1904.89        26.73 o                         
  -2   2   5       3528.69       3629.22        52.42 o                         
  -1   2   5      96103.63      94254.77      4365.49 o                         
   0   2   5       7177.10       6739.21        88.88 o                         
   1   2   5       5964.77       5810.26        77.26 o                         
   2   2   5       4217.96       4396.13        59.67 o                         
   3   2   5       6160.61       5592.56        75.91 o                         
   4   2   5        195.89        225.11        10.63 o                         
   5   2   5       7819.87       8200.39       113.60 o                         
   6   2   5         76.57         79.42        12.53 o                         
   7   2   5          4.40         -3.49        14.06 o                         
   8   2   5        392.68        376.17        18.35 o                         
   9   2   5        768.98        812.45        26.77 o                         
  10   2   5        200.84        203.71        25.53 o                         
  11   2   5         15.64          7.81        30.04 o                         
 -11   3   5          3.92        -11.20        23.70 o                         
 -10   3   5         14.15         27.40        19.77 o                         
  -9   3   5        787.78        800.37        24.14 o                         
  -8   3   5       3122.65       2925.09        47.24 o                         
  -7   3   5         20.71          7.84        11.66 o                         
  -6   3   5       1199.04       1213.16        24.00 o                         
  -5   3   5        199.80        241.90        10.13 o                         
  -4   3   5          1.13         -5.85         5.85 o                         
  -3   3   5       3103.27       3134.76        46.09 o                         
  -2   3   5      13886.17      14068.01       197.12 o                         
  -1   3   5      20062.19      20874.60       316.99 o                         
   0   3   5        210.30        290.05         7.15 o                         
   1   3   5        160.48        132.46         5.79 o                         
   2   3   5       8224.62       8145.89       110.66 o                         
   3   3   5       4628.99       4912.15        65.73 o                         
   4   3   5      12285.09      12717.75       176.83 o                         
   5   3   5         43.06         38.93        10.77 o                         
   6   3   5       3071.54       3093.04        46.51 o                         
   7   3   5       2684.69       2838.55        46.93 o                         
   8   3   5        111.41         82.64        17.47 o                         
   9   3   5        273.12        286.80        22.48 o                         
  10   3   5        180.14        164.79        25.52 o                         
  11   3   5         55.09         12.03        30.15 o                         
 -11   4   5         83.04         73.03        24.99 o                         
 -10   4   5         33.99        -10.70        19.81 o                         
  -9   4   5          5.97        -18.01        18.01 o                         
  -8   4   5       3685.07       4023.84        65.71 o                         
  -7   4   5         59.27         50.92        11.56 o                         
  -6   4   5        126.81        140.96        10.51 o                         
  -5   4   5       1663.21       1523.27        26.02 o                         
  -4   4   5       4347.49       4663.08        66.62 o                         
  -3   4   5       2623.37       2366.25        35.80 o                         
  -2   4   5       7595.64       6944.37        98.24 o                         
  -1   4   5         83.43        125.53         6.38 o                         
   0   4   5       1042.51       1159.49        19.04 o                         
   1   4   5      13287.48      13357.50       175.22 o                         
   2   4   5        231.44        174.88         7.83 o                         
   3   4   5       1393.68       1703.23        26.97 o                         
   4   4   5        984.28       1136.18        22.04 o                         
   5   4   5       3751.77       3689.06        53.72 o                         
   6   4   5        505.01        494.63        16.63 o                         
   7   4   5       3192.62       3026.03        48.50 o                         
   8   4   5        553.86        618.02        22.89 o                         
   9   4   5          7.99        -21.20        21.20 o                         
  10   4   5         18.76        -10.72        25.03 o                         
 -11   5   5         41.36         26.80        27.73 o                         
 -10   5   5        378.22        337.65        26.07 o                         
  -9   5   5        148.29        133.45        17.22 o                         
  -8   5   5       1415.39       1506.81        31.66 o                         
  -7   5   5         86.92         95.98        13.16 o                         
  -6   5   5       3502.01       3408.15        51.23 o                         
  -5   5   5       1322.76       1379.39        25.03 o                         
  -4   5   5       2684.17       2320.69        35.67 o                         
  -3   5   5       1681.24       1554.40        23.73 o                         
  -2   5   5         91.51         68.26        10.66 o                         
  -1   5   5       2119.86       2411.27        47.91 o                         
   0   5   5       4120.80       4159.25        59.69 o                         
   1   5   5       1255.19       1311.55        22.24 o                         
   2   5   5      11813.42      12324.51       178.63 o                         
   3   5   5       1511.35       1615.18        33.33 o                         
   4   5   5        207.30        146.52        10.36 o                         
   5   5   5       6540.36       6718.50        94.23 o                         
   6   5   5       1314.09       1281.11        25.57 o                         
   7   5   5          2.07         13.58        15.21 o                         
   8   5   5        315.09        296.60        20.29 o                         
   9   5   5          2.06          5.07        21.51 o                         
  10   5   5         35.55        108.20        25.88 o                         
 -10   6   5         54.24         67.95        23.74 o                         
  -9   6   5        267.76        256.13        22.51 o                         
  -8   6   5         23.59         26.49        15.39 o                         
  -7   6   5         61.60         25.67        13.26 o                         
  -6   6   5       3874.35       3981.76        58.52 o                         
  -5   6   5        118.65        154.53        10.63 o                         
  -4   6   5       1447.06       1450.45        23.88 o                         
  -3   6   5        891.48        749.34        16.55 o                         
  -2   6   5         50.76         99.18        17.20 o                         
  -1   6   5        312.38        270.35        13.61 o                         
   0   6   5       7147.86       6523.72        97.71 o                         
   1   6   5         54.03         78.41         7.54 o                         
   2   6   5       2685.71       2627.59        39.67 o                         
   3   6   5          7.41         -8.17         8.17 o                         
   4   6   5       2586.36       2666.22        40.28 o                         
   5   6   5       2516.29       2567.59        39.48 o                         
   6   6   5       2264.98       2267.03        37.29 o                         
   7   6   5         26.43         21.62        14.45 o                         
   8   6   5        796.40        783.12        24.63 o                         
   9   6   5         92.65         55.40        21.46 o                         
  10   6   5         62.90        117.11        25.41 o                         
 -10   7   5        161.54        193.56        25.23 o                         
  -9   7   5         86.16         43.36        20.54 o                         
  -8   7   5        459.56        320.41        18.33 o                         
  -7   7   5         88.78         67.22        12.17 o                         
  -6   7   5        196.60        187.73        13.69 o                         
  -5   7   5        365.57        443.41        13.62 o                         
  -4   7   5        748.07        803.82        15.77 o                         
  -3   7   5        283.01        231.57         8.34 o                         
  -2   7   5        340.61        236.60        15.27 o                         
  -1   7   5      16900.18      17343.05       302.42 o                         
   0   7   5        429.81        495.71        11.65 o                         
   1   7   5         59.64         51.73         7.74 o                         
   2   7   5       1259.16       1100.42        20.12 o                         
   3   7   5       1107.03        922.40        19.17 o                         
   4   7   5       2508.75       2538.09        39.91 o                         
   5   7   5        632.94        604.72        16.81 o                         
   6   7   5        882.37       1009.76        22.96 o                         
   7   7   5       1230.45       1227.79        27.60 o                         
   8   7   5        531.61        539.44        24.23 o                         
   9   7   5          1.31        -23.88        23.88 o                         
  10   7   5        143.48        137.32        26.10 o                         
 -10   8   5         35.76         15.54        23.44 o                         
  -9   8   5        302.56        293.94        22.75 o                         
  -8   8   5        611.58        678.78        23.46 o                         
  -7   8   5       1035.80        804.20        21.84 o                         
  -6   8   5       1149.62       1241.94        26.59 o                         
  -5   8   5        116.27        158.49        10.12 o                         
  -4   8   5       3354.43       3425.56        51.77 o                         
  -3   8   5        589.96        665.66        20.48 o                         
  -2   8   5        642.01        605.03        20.67 o                         
  -1   8   5          6.40          2.26         6.85 o                         
   0   8   5       2333.62       2308.24        36.72 o                         
   1   8   5         78.37         16.00         7.80 o                         
   2   8   5       2845.49       2780.26        40.21 o                         
   3   8   5       1025.78       1085.86        22.50 o                         
   4   8   5        383.60        429.49        16.61 o                         
   5   8   5         46.59         37.35        12.59 o                         
   6   8   5        421.61        420.72        18.48 o                         
   7   8   5         90.23         85.71        16.24 o                         
   8   8   5         46.18         49.81        18.75 o                         
   9   8   5         17.94          0.96        23.29 o                         
  -9   9   5         76.79         79.69        20.32 o                         
  -8   9   5        207.06        223.12        18.75 o                         
  -7   9   5        439.32        467.32        19.16 o                         
  -6   9   5         64.85         88.88        11.78 o                         
  -5   9   5        208.72        200.59        10.68 o                         
  -4   9   5         11.09         10.98         9.66 o                         
  -3   9   5       4334.67       4262.73        83.48 o                         
  -2   9   5        668.94        652.17        18.66 o                         
  -1   9   5        257.99        214.01        10.71 o                         
   0   9   5         59.54         66.04         7.52 o                         
   1   9   5       1384.29       1403.57        24.99 o                         
   2   9   5        137.65         99.77        10.85 o                         
   3   9   5       2708.89       2683.87        40.23 o                         
   4   9   5       1133.68       1120.24        23.20 o                         
   5   9   5       4973.58       4928.45        72.32 o                         
   6   9   5        208.43        186.90        16.23 o                         
   7   9   5          6.97         18.47        17.04 o                         
   8   9   5        392.65        432.43        24.46 o                         
   9   9   5          1.16         -7.80        23.11 o                         
  -9  10   5        104.07        117.36        31.41 o                         
  -8  10   5         37.86         52.34        16.93 o                         
  -7  10   5         34.46         75.03        11.87 o                         
  -6  10   5       2486.38       2309.76        40.93 o                         
  -5  10   5        102.46         74.52        12.00 o                         
  -4  10   5        156.74        201.95        11.71 o                         
  -3  10   5          3.39         -0.31        15.71 o                         
  -2  10   5        678.38        661.30        19.25 o                         
  -1  10   5       3120.18       3071.02        49.84 o                         
   0  10   5       1364.96       1443.64        24.80 o                         
   1  10   5        142.81         76.78         9.60 o                         
   2  10   5       2039.61       1966.72        32.23 o                         
   3  10   5        422.68        395.93        13.38 o                         
   4  10   5        260.14        245.96        13.43 o                         
   5  10   5        116.73        113.07        14.33 o                         
   6  10   5         30.45         36.29        15.97 o                         
   7  10   5         41.85         38.55        18.67 o                         
   8  10   5        762.12        648.19        29.35 o                         
   9  10   5         53.69         70.46        25.93 o                         
  -8  11   5         16.42         -4.83        15.35 o                         
  -7  11   5         93.63         85.38        12.58 o                         
  -6  11   5        194.81        186.79        17.98 o                         
  -5  11   5        597.76        689.58        21.20 o                         
  -4  11   5        360.12        480.21        18.57 o                         
  -3  11   5         86.07         56.53        16.36 o                         
  -2  11   5        757.85        728.78        19.60 o                         
  -1  11   5       1475.77       1512.27        29.24 o                         
   0  11   5        584.36        591.36        14.23 o                         
   1  11   5          3.10          3.61         9.88 o                         
   2  11   5        505.41        546.07        15.47 o                         
   3  11   5         22.26          5.84         9.58 o                         
   4  11   5        227.44        209.92        14.90 o                         
   5  11   5        827.76        811.72        24.04 o                         
   6  11   5        105.73        141.58        17.10 o                         
   7  11   5         78.59         98.18        20.34 o                         
   8  11   5         56.43         43.77        23.95 o                         
  -8  12   5        299.59        343.01        25.74 o                         
  -7  12   5         80.35        148.35        19.25 o                         
  -6  12   5        220.59        255.66        20.31 o                         
  -5  12   5        179.36        232.23        18.87 o                         
  -4  12   5       1077.63        938.65        26.92 o                         
  -3  12   5        561.62        586.00        25.55 o                         
  -2  12   5        511.49        541.59        17.43 o                         
  -1  12   5        178.33        182.26        12.31 o                         
   0  12   5        815.87        843.16        22.41 o                         
   1  12   5       1962.93       1903.01        33.69 o                         
   2  12   5         58.09         32.98        11.70 o                         
   3  12   5         52.39         26.06        12.41 o                         
   4  12   5        376.69        346.55        15.76 o                         
   5  12   5        988.63       1066.04        29.43 o                         
   6  12   5        145.00        137.74        16.87 o                         
   7  12   5       1465.47       1511.43        36.56 o                         
   8  12   5          0.92         -9.76        27.04 o                         
  -7  13   5         67.03         75.10        16.34 o                         
  -6  13   5          8.00          0.28        14.46 o                         
  -5  13   5         86.30        106.04        17.15 o                         
  -4  13   5        596.74        663.38        28.98 o                         
  -3  13   5       1198.84       1154.28        33.97 o                         
  -2  13   5        105.04        114.58        14.47 o                         
  -1  13   5        235.20        242.08        15.21 o                         
   0  13   5        368.09        324.33        12.70 o                         
   1  13   5          4.89         -0.84        11.75 o                         
   2  13   5        499.23        489.32        17.44 o                         
   3  13   5        125.71        125.97        13.87 o                         
   4  13   5         22.64         20.37        11.61 o                         
   5  13   5          4.73         15.73        19.95 o                         
   6  13   5        450.16        559.47        25.77 o                         
   7  13   5         46.92         48.58        21.52 o                         
  -6  14   5        184.44        116.58        17.33 o                         
  -5  14   5          0.14        -13.20        25.50 o                         
  -4  14   5          1.91         -2.39        23.02 o                         
  -3  14   5        127.04        107.83        20.86 o                         
  -2  14   5         13.58          9.72        13.34 o                         
  -1  14   5       1108.34       1196.83        31.10 o                         
   0  14   5        588.36        649.47        18.22 o                         
   1  14   5        627.90        587.81        18.76 o                         
   2  14   5        118.66        155.53        13.64 o                         
   3  14   5        476.11        489.15        21.87 o                         
   4  14   5         79.62         44.91        19.12 o                         
   5  14   5        107.95         96.82        19.10 o                         
   6  14   5        221.43        221.55        22.46 o                         
  -5  15   5          2.27        -24.46        24.46 o                         
  -4  15   5          2.78          2.68        25.01 o                         
  -3  15   5         36.31         78.53        21.33 o                         
  -2  15   5       2763.70       2871.41        60.48 o                         
  -1  15   5          7.89         10.37        15.08 o                         
   0  15   5        408.57        433.20        15.12 o                         
   1  15   5         14.17         10.53        13.05 o                         
   2  15   5         21.30         10.46        15.94 o                         
   3  15   5          1.70         29.47        18.72 o                         
   4  15   5        787.43        815.76        32.09 o                         
   5  15   5         21.40         19.54        22.70 o                         
  -4  16   5        282.95        337.16        30.50 o                         
  -3  16   5         27.94         52.38        26.34 o                         
  -2  16   5        129.49         89.74        26.05 o                         
  -1  16   5         58.38         81.00        16.57 o                         
   0  16   5        487.88        496.31        19.73 o                         
   1  16   5       1181.75       1174.77        32.93 o                         
   2  16   5         29.81         25.65        21.84 o                         
   3  16   5        150.46        126.14        21.41 o                         
   4  16   5         71.72         65.21        23.77 o                         
  -2  17   5          9.17          3.07        48.71 o                         
  -1  17   5          3.89         39.04        21.12 o                         
   0  17   5         90.37         83.22        15.18 o                         
   1  17   5         15.07         51.52        15.90 o                         
 -10   0   6         88.39        101.13        33.33 o                         
  -8   0   6       7139.83       7307.58       146.43 o                         
  -6   0   6         89.14         68.56        14.19 o                         
  -4   0   6       4701.11       4792.97        89.99 o                         
  -2   0   6      30527.21      29509.83       532.54 o                         
   0   0   6          0.26         46.02         8.41 o                         
   2   0   6      25583.49      26115.50       472.60 o                         
   4   0   6      12961.86      13311.32       255.77 o                         
   6   0   6         91.50         72.11        19.83 o                         
   8   0   6       1107.80       1106.83        38.54 o                         
  10   0   6        212.43        267.74        40.66 o                         
 -11   1   6         25.97          7.22        22.72 o                         
 -10   1   6         41.86         35.74        19.40 o                         
  -9   1   6        137.78        179.50        17.92 o                         
  -8   1   6        876.42        922.18        23.43 o                         
  -7   1   6        248.91        342.02        13.91 o                         
  -6   1   6        633.68        578.23        14.50 o                         
  -5   1   6        546.03        524.58        13.21 o                         
  -4   1   6         37.91         33.83         7.23 o                         
  -3   1   6      12757.74      12788.36       175.99 o                         
  -2   1   6         21.01         18.01         4.69 o                         
  -1   1   6       2865.41       2789.88        38.03 o                         
   0   1   6       1360.26       1265.60        19.01 o                         
   1   1   6       4899.89       4884.15        64.18 o                         
   2   1   6        103.82        213.59         8.29 o                         
   3   1   6      11972.83      12252.45       158.66 o                         
   4   1   6       2885.96       3018.88        46.46 o                         
   5   1   6        855.18        802.33        19.47 o                         
   6   1   6       3244.07       3259.63        48.88 o                         
   7   1   6         48.98         29.27        14.96 o                         
   8   1   6        503.71        516.01        21.94 o                         
   9   1   6         94.19         94.43        21.40 o                         
  10   1   6         57.50         27.69        25.31 o                         
  11   1   6          0.46        -10.46        29.38 o                         
 -11   2   6          2.57         46.84        27.56 o                         
 -10   2   6        439.92        542.69        26.05 o                         
  -9   2   6         10.15          4.42        16.69 o                         
  -8   2   6       1659.87       1680.43        32.78 o                         
  -7   2   6        243.16        250.19        14.20 o                         
  -6   2   6       4071.37       3756.04        56.29 o                         
  -5   2   6        229.43        263.43        10.09 o                         
  -4   2   6       2791.28       2466.36        34.80 o                         
  -3   2   6        128.96        105.47         5.78 o                         
  -2   2   6         29.35         15.22         4.83 o                         
  -1   2   6      17726.51      17549.78       234.15 o                         
   0   2   6       2859.44       2891.66        38.72 o                         
   1   2   6       9206.93       9303.92       122.85 o                         
   2   2   6         28.43         31.29         6.81 o                         
   3   2   6       2307.88       2534.40        36.43 o                         
   4   2   6       3299.87       3280.01        52.58 o                         
   5   2   6       2472.90       2390.40        38.79 o                         
   6   2   6       4972.09       5059.94        71.24 o                         
   7   2   6        216.68        178.13        16.36 o                         
   8   2   6        133.84         94.43        17.19 o                         
   9   2   6         13.74         33.85        19.59 o                         
  10   2   6        517.50        594.24        32.13 o                         
  11   2   6        127.23        149.07        32.04 o                         
 -11   3   6         41.23         44.18        22.93 o                         
 -10   3   6          1.20        -13.98        19.23 o                         
  -9   3   6          6.07        -11.40        16.20 o                         
  -8   3   6        507.46        443.73        17.44 o                         
  -7   3   6        302.47        237.70        12.98 o                         
  -6   3   6       1301.32       1373.75        25.58 o                         
  -5   3   6       9342.29       9065.47       123.56 o                         
  -4   3   6         30.16         53.93         7.85 o                         
  -3   3   6         53.41         33.74         6.00 o                         
  -2   3   6       9670.25       9600.80       134.85 o                         
  -1   3   6       4653.91       5202.83        76.04 o                         
   0   3   6       9516.30       9592.36       128.94 o                         
   1   3   6      29309.46      29208.88       389.51 o                         
   2   3   6      15331.74      16019.29       210.59 o                         
   3   3   6       2697.55       2987.94        47.43 o                         
   4   3   6         10.54         -9.58         9.58 o                         
   5   3   6       9823.33       9837.83       132.40 o                         
   6   3   6        791.42        761.98        19.54 o                         
   7   3   6       1520.70       1533.06        29.97 o                         
   8   3   6        928.43        819.13        28.71 o                         
   9   3   6         11.53         13.53        20.98 o                         
  10   3   6        262.57        264.12        27.89 o                         
 -11   4   6         17.88         44.07        24.08 o                         
 -10   4   6        269.56        235.33        27.57 o                         
  -9   4   6          7.39         -5.41        17.71 o                         
  -8   4   6       1065.16        916.31        25.76 o                         
  -7   4   6         41.59         50.72        11.76 o                         
  -6   4   6          5.51         -8.68         8.68 o                         
  -5   4   6       2931.55       2943.54        43.73 o                         
  -4   4   6       2328.40       2408.60        37.71 o                         
  -3   4   6       4346.07       4328.64        68.14 o                         
  -2   4   6       6448.00       6013.22        87.84 o                         
  -1   4   6       2553.86       2280.77        34.18 o                         
   0   4   6         22.05         33.05         5.31 o                         
   1   4   6       5045.93       5286.57        72.52 o                         
   2   4   6       6734.15       7446.34       104.18 o                         
   3   4   6       1526.84       1767.80        28.25 o                         
   4   4   6        594.63        717.34        16.27 o                         
   5   4   6        114.99        117.81        11.93 o                         
   6   4   6        260.44        280.43        14.71 o                         
   7   4   6        579.41        601.68        19.44 o                         
   8   4   6        421.08        465.69        23.63 o                         
   9   4   6        519.01        515.21        26.45 o                         
  10   4   6         80.94         74.76        27.20 o                         
 -10   5   6         44.55         27.43        19.50 o                         
  -9   5   6         85.37         53.12        15.76 o                         
  -8   5   6         35.04         40.12        13.96 o                         
  -7   5   6       1285.05       1293.16        26.19 o                         
  -6   5   6          4.33          9.43        10.70 o                         
  -5   5   6       1972.54       2147.11        35.92 o                         
  -4   5   6       8838.56       8867.00       123.23 o                         
  -3   5   6       2710.88       2231.47        32.68 o                         
  -2   5   6       1610.47       1786.20        37.71 o                         
  -1   5   6       3495.59       3219.37        56.64 o                         
   0   5   6         59.14        121.64         6.27 o                         
   1   5   6       6962.55       7011.63       102.96 o                         
   2   5   6       1172.22       1080.58        19.49 o                         
   3   5   6      17161.58      18073.22       269.00 o                         
   4   5   6       4193.73       4260.85        58.99 o                         
   5   5   6       2471.51       2622.28        40.33 o                         
   6   5   6         19.89         21.67        12.99 o                         
   7   5   6        991.25       1032.13        25.54 o                         
   8   5   6          6.07         -3.56        18.04 o                         
   9   5   6        270.55        284.64        24.96 o                         
  10   5   6        665.39        619.23        32.73 o                         
 -10   6   6        503.97        500.17        29.38 o                         
  -9   6   6        138.89        170.79        21.56 o                         
  -8   6   6        229.32        141.08        17.13 o                         
  -7   6   6       1396.47       1372.67        29.00 o                         
  -6   6   6        157.99        207.97        12.36 o                         
  -5   6   6        930.72        958.18        20.82 o                         
  -4   6   6        202.56        211.05         8.30 o                         
  -3   6   6        706.65        662.29        17.27 o                         
  -2   6   6       1248.49       1294.10        33.38 o                         
  -1   6   6      15981.47      16197.98       323.69 o                         
   0   6   6        361.57        420.30         9.61 o                         
   1   6   6       4089.00       3917.58        59.11 o                         
   2   6   6        986.20       1008.65        19.44 o                         
   3   6   6         64.52         61.10         8.99 o                         
   4   6   6       1072.96       1148.51        22.80 o                         
   5   6   6       1933.74       2000.46        34.14 o                         
   6   6   6        763.80        722.58        19.53 o                         
   7   6   6       1051.40       1133.10        26.61 o                         
   8   6   6         20.44          1.78        19.41 o                         
   9   6   6         11.68         34.75        24.48 o                         
  10   6   6         43.37         61.96        29.34 o                         
 -10   7   6        169.61        211.33        24.54 o                         
  -9   7   6         94.09        141.00        20.93 o                         
  -8   7   6         97.34         69.86        16.14 o                         
  -7   7   6        730.55        734.51        19.75 o                         
  -6   7   6        528.80        617.33        17.33 o                         
  -5   7   6       3157.30       2835.98        44.23 o                         
  -4   7   6        290.52        314.13        10.07 o                         
  -3   7   6       3008.52       3151.40        64.72 o                         
  -2   7   6       4407.50       4559.07        92.00 o                         
  -1   7   6       4960.13       4915.90       102.78 o                         
   0   7   6         48.41         24.56         5.66 o                         
   1   7   6       6091.32       6047.04        87.03 o                         
   2   7   6       3544.24       3402.30        47.87 o                         
   3   7   6        805.35        733.51        16.39 o                         
   4   7   6       1363.36       1351.14        25.83 o                         
   5   7   6       4165.97       4224.19        60.25 o                         
   6   7   6        188.94        161.84        14.99 o                         
   7   7   6       1434.37       1472.10        31.16 o                         
   8   7   6         26.75         38.62        19.03 o                         
   9   7   6        274.84        318.26        29.86 o                         
  10   7   6         12.40        -13.36        25.14 o                         
 -10   8   6         56.31         49.12        27.20 o                         
  -9   8   6        283.46        263.48        21.45 o                         
  -8   8   6        193.84        233.90        18.22 o                         
  -7   8   6        350.90        297.98        15.02 o                         
  -6   8   6         17.32          6.12        10.40 o                         
  -5   8   6         93.11         46.41         8.47 o                         
  -4   8   6       1088.30       1085.95        22.37 o                         
  -3   8   6        322.12        337.67        18.58 o                         
  -2   8   6        118.10         83.11        14.52 o                         
  -1   8   6        301.05        289.94        13.00 o                         
   0   8   6       2859.03       3206.31        48.06 o                         
   1   8   6       6399.97       6465.49        91.06 o                         
   2   8   6        765.87        737.12        16.19 o                         
   3   8   6       1291.16       1239.00        23.34 o                         
   4   8   6       2801.95       2649.54        41.30 o                         
   5   8   6       1931.64       1862.24        33.23 o                         
   6   8   6        334.47        386.49        18.60 o                         
   7   8   6         22.68         23.86        17.14 o                         
   8   8   6         54.52         92.20        20.10 o                         
   9   8   6        170.56        205.39        25.80 o                         
  -9   9   6        157.07        108.34        25.72 o                         
  -8   9   6        162.18        213.44        24.40 o                         
  -7   9   6         12.81          8.90        13.55 o                         
  -6   9   6         15.20         20.50        11.80 o                         
  -5   9   6        841.82        988.07        25.46 o                         
  -4   9   6       3890.89       3805.72        65.16 o                         
  -3   9   6       2310.67       2293.69        51.20 o                         
  -2   9   6        124.81        119.28        16.33 o                         
  -1   9   6       1190.54       1054.29        24.42 o                         
   0   9   6         14.35         25.28         7.04 o                         
   1   9   6       5904.69       5676.41        85.01 o                         
   2   9   6       2069.00       2169.70        36.23 o                         
   3   9   6         39.47         44.59        10.15 o                         
   4   9   6       3733.49       3651.50        52.44 o                         
   5   9   6        818.73        829.80        22.14 o                         
   6   9   6          4.40          3.88        13.51 o                         
   7   9   6       1073.87       1076.59        29.58 o                         
   8   9   6        161.47        126.44        21.73 o                         
   9   9   6        114.01         50.98        23.65 o                         
  -9  10   6         63.48         39.86        23.91 o                         
  -8  10   6          3.91         12.59        16.28 o                         
  -7  10   6        461.34        376.53        14.60 o                         
  -6  10   6        538.85        619.07        22.70 o                         
  -5  10   6        303.14        267.67        13.43 o                         
  -4  10   6       1681.14       1791.65        41.09 o                         
  -3  10   6        657.78        689.39        21.16 o                         
  -2  10   6        522.44        489.38        17.43 o                         
  -1  10   6       4028.81       4071.05        68.24 o                         
   0  10   6       2125.44       1956.21        31.59 o                         
   1  10   6        588.56        549.81        16.13 o                         
   2  10   6        164.21        180.92        11.68 o                         
   3  10   6          0.43         -9.52         9.52 o                         
   4  10   6        446.34        455.92        16.47 o                         
   5  10   6          5.51          4.92        13.45 o                         
   6  10   6        636.58        692.85        22.23 o                         
   7  10   6       1357.07       1235.67        33.92 o                         
   8  10   6        154.93        123.35        24.70 o                         
   9  10   6          1.53         26.89        38.99 o                         
  -8  11   6        146.01         90.71        18.01 o                         
  -7  11   6        207.40        235.03        18.27 o                         
  -6  11   6         27.36         37.72        13.28 o                         
  -5  11   6          2.17         31.15        14.79 o                         
  -4  11   6       1337.18       1327.06        35.19 o                         
  -3  11   6       1005.41       1090.91        33.47 o                         
  -2  11   6        716.07        673.65        21.59 o                         
  -1  11   6       2879.27       3078.35        55.94 o                         
   0  11   6        578.88        580.45        16.21 o                         
   1  11   6       3404.23       3424.29        54.66 o                         
   2  11   6        356.85        395.42        14.99 o                         
   3  11   6        514.79        464.96        16.90 o                         
   4  11   6         76.96         78.65        13.36 o                         
   5  11   6         50.19         62.45        17.61 o                         
   6  11   6        418.00        407.94        21.71 o                         
   7  11   6        283.75        350.36        20.95 o                         
   8  11   6          3.72          3.88        21.73 o                         
  -8  12   6        156.86        220.08        27.58 o                         
  -7  12   6          1.63         38.21        21.30 o                         
  -6  12   6         80.92         77.70        16.95 o                         
  -5  12   6         20.96        -21.58        21.58 o                         
  -4  12   6          2.39         50.73        17.32 o                         
  -3  12   6         96.09        104.49        18.67 o                         
  -2  12   6       5001.11       5274.45        95.34 o                         
  -1  12   6        299.33        299.56        13.07 o                         
   0  12   6          3.89        -11.14        11.14 o                         
   1  12   6        107.39        122.47        12.40 o                         
   2  12   6        101.19         44.74        12.80 o                         
   3  12   6        228.63        197.08        15.00 o                         
   4  12   6         17.24        -11.87        11.87 o                         
   5  12   6        236.97        262.43        19.98 o                         
   6  12   6        107.83         79.13        19.19 o                         
   7  12   6         60.44         56.21        19.75 o                         
  -7  13   6          8.21         10.90        18.25 o                         
  -6  13   6          5.29         61.84        29.12 o                         
  -5  13   6        270.30        353.71        26.20 o                         
  -4  13   6        369.48        266.93        22.36 o                         
  -3  13   6         63.55         73.56        20.87 o                         
  -2  13   6        535.31        529.36        22.99 o                         
  -1  13   6        142.64        155.70        12.67 o                         
   0  13   6         63.17         62.18         9.59 o                         
   1  13   6        835.82        874.56        22.41 o                         
   2  13   6        217.35        229.95        14.29 o                         
   3  13   6         81.81         59.54        15.72 o                         
   4  13   6        239.85        256.72        19.00 o                         
   5  13   6        496.04        555.15        22.43 o                         
   6  13   6         80.16         49.52        22.94 o                         
   7  13   6        133.50        169.39        30.38 o                         
  -6  14   6        338.20        406.80        39.72 o                         
  -5  14   6         43.78         49.05        26.71 o                         
  -4  14   6         58.10         64.41        22.74 o                         
  -3  14   6         83.18         95.42        23.30 o                         
  -2  14   6          8.30        -11.46        18.15 o                         
  -1  14   6         82.63         89.47        12.31 o                         
   0  14   6        929.05        895.29        24.33 o                         
   1  14   6        110.84        143.81        14.17 o                         
   2  14   6         13.14          6.26        16.66 o                         
   3  14   6         19.44        -11.11        13.97 o                         
   4  14   6          3.77         -6.95        17.64 o                         
   5  14   6         25.78        -21.24        21.24 o                         
   6  14   6        147.58        182.33        26.17 o                         
  -5  15   6         34.34         11.43        32.51 o                         
  -4  15   6          7.24        -13.49        26.42 o                         
  -3  15   6        141.72        106.52        23.03 o                         
  -2  15   6        102.08        101.59        22.91 o                         
  -1  15   6          7.93        -15.56        15.56 o                         
   0  15   6         54.07         31.21        13.14 o                         
   1  15   6         58.75         54.95        14.12 o                         
   2  15   6         62.62         55.01        17.54 o                         
   3  15   6       1372.47       1459.53        38.27 o                         
   4  15   6         33.50         18.74        20.66 o                         
   5  15   6          9.63          1.96        22.34 o                         
  -4  16   6         20.86         18.11        27.61 o                         
  -3  16   6         30.43         33.98        24.92 o                         
  -2  16   6        244.36        338.88        26.71 o                         
  -1  16   6        353.84        371.00        19.59 o                         
   0  16   6        733.75        715.25        24.72 o                         
   1  16   6         18.41         -5.54        13.79 o                         
   2  16   6         61.14         82.10        20.85 o                         
   3  16   6          0.30         10.67        19.11 o                         
  -1  17   6         34.39         50.68        20.40 o                         
   0  17   6         15.51         24.33        18.69 o                         
 -11   0   7         19.56         50.79        32.73 o                         
  -9   0   7         14.71         -8.99        24.51 o                         
  -7   0   7       1830.33       1680.24        43.55 o                         
  -5   0   7       7924.17       7813.86       151.53 o                         
  -3   0   7       7179.19       7630.05       140.19 o                         
  -1   0   7       6091.39       5901.92       113.86 o                         
   1   0   7       2234.22       2038.35        42.91 o                         
   3   0   7       3295.36       3347.42        69.19 o                         
   5   0   7      29945.44      30776.65       560.13 o                         
   7   0   7         16.91         -1.46        20.51 o                         
   9   0   7         10.73        -28.55        28.55 o                         
 -11   1   7         61.03         40.33        26.04 o                         
 -10   1   7         33.57         62.02        22.71 o                         
  -9   1   7        849.12        853.74        24.73 o                         
  -8   1   7         57.45         17.80        14.93 o                         
  -7   1   7       2133.08       2158.56        35.60 o                         
  -6   1   7       4368.45       4432.95        60.98 o                         
  -5   1   7       5301.63       5556.44        75.79 o                         
  -4   1   7        591.11        590.00        13.47 o                         
  -3   1   7       1489.39       1354.53        21.57 o                         
  -2   1   7        454.36        635.86        12.29 o                         
  -1   1   7        354.70        343.83         7.96 o                         
   0   1   7       5018.85       4773.55        64.07 o                         
   1   1   7       3068.72       3081.96        42.87 o                         
   2   1   7      13052.97      13873.60       178.96 o                         
   3   1   7        126.82        182.39        10.50 o                         
   4   1   7       8442.61       8810.45       116.37 o                         
   5   1   7         70.62        113.54        13.17 o                         
   6   1   7         88.63         78.77        14.09 o                         
   7   1   7        935.07        933.40        24.15 o                         
   8   1   7        881.11        798.71        24.99 o                         
   9   1   7         25.85        -21.14        21.14 o                         
  10   1   7         67.51         10.47        27.34 o                         
 -11   2   7          2.25         27.63        22.93 o                         
 -10   2   7         56.34          5.95        20.64 o                         
  -9   2   7        134.64        100.42        17.78 o                         
  -8   2   7         40.92         70.80        15.10 o                         
  -7   2   7        502.62        579.05        16.68 o                         
  -6   2   7        244.39        270.09        12.11 o                         
  -5   2   7       8980.21       8891.14       121.35 o                         
  -4   2   7       4558.02       4918.64        71.49 o                         
  -3   2   7      25209.51      24002.23       313.64 o                         
  -2   2   7         24.95         18.75         5.45 o                         
  -1   2   7         65.63         92.64         5.13 o                         
   0   2   7       8236.10       8659.27       114.27 o                         
   1   2   7      19849.62      20541.18       268.89 o                         
   2   2   7         33.29         15.96         7.30 o                         
   3   2   7      16587.12      17198.62       226.63 o                         
   4   2   7          0.81         -0.63         9.98 o                         
   5   2   7         73.94         37.42        11.82 o                         
   6   2   7       1911.87       1905.03        34.52 o                         
   7   2   7       3567.45       3596.28        55.02 o                         
   8   2   7        519.81        518.17        21.58 o                         
   9   2   7         27.49         24.89        21.77 o                         
  10   2   7         12.55         32.30        28.35 o                         
 -11   3   7          8.66         29.17        22.22 o                         
 -10   3   7         50.29          1.49        20.95 o                         
  -9   3   7        265.04        203.59        19.59 o                         
  -8   3   7        709.99        825.32        23.90 o                         
  -7   3   7       2349.27       2486.80        39.43 o                         
  -6   3   7        815.53        880.58        19.24 o                         
  -5   3   7       4068.59       4211.46        57.04 o                         
  -4   3   7       7083.29       6628.80        93.04 o                         
  -3   3   7       5984.87       5935.38        87.64 o                         
  -2   3   7       6708.23       6569.62        93.36 o                         
  -1   3   7      15643.03      15480.65       228.68 o                         
   0   3   7       2056.71       1925.11        30.74 o                         
   1   3   7       1000.21       1044.28        17.73 o                         
   2   3   7       3431.52       3421.89        46.94 o                         
   3   3   7       3047.81       2959.85        44.15 o                         
   4   3   7         28.08          7.33        10.62 o                         
   5   3   7         20.47         25.13        11.68 o                         
   6   3   7         27.57         20.66        13.12 o                         
   7   3   7        210.02        217.32        16.72 o                         
   8   3   7        202.69        207.91        20.37 o                         
   9   3   7         13.86         22.53        24.13 o                         
  10   3   7         71.75         69.07        32.53 o                         
 -11   4   7         35.29        109.08        40.38 o                         
 -10   4   7         27.03         10.42        21.45 o                         
  -9   4   7         10.51          8.99        17.95 o                         
  -8   4   7          6.78          2.63        13.08 o                         
  -7   4   7       1690.25       1626.39        29.20 o                         
  -6   4   7       1292.24       1219.70        23.93 o                         
  -5   4   7       1913.39       1871.95        32.29 o                         
  -4   4   7          4.15          1.51         8.04 o                         
  -3   4   7       2659.95       3034.89        46.56 o                         
  -2   4   7       3924.87       3735.04        55.48 o                         
  -1   4   7      13208.24      12801.19       175.42 o                         
   0   4   7       1174.54       1288.59        22.28 o                         
   1   4   7         40.17        125.95         6.91 o                         
   2   4   7         95.89         93.24         8.61 o                         
   3   4   7        227.31        192.13        10.71 o                         
   4   4   7      10852.17      11459.96       156.71 o                         
   5   4   7        857.14        878.75        20.15 o                         
   6   4   7        554.78        507.32        17.50 o                         
   7   4   7        217.49        274.16        17.44 o                         
   8   4   7       2443.21       2351.00        47.36 o                         
   9   4   7        272.84        372.90        27.38 o                         
  10   4   7         13.27         50.09        27.26 o                         
 -10   5   7        251.64        346.29        25.99 o                         
  -9   5   7        141.23        203.42        21.01 o                         
  -8   5   7        303.59        283.20        18.93 o                         
  -7   5   7         50.83         16.53        12.07 o                         
  -6   5   7       3832.77       3596.33        54.54 o                         
  -5   5   7      10840.94      11089.15       154.30 o                         
  -4   5   7         97.86        144.42         8.43 o                         
  -3   5   7          9.91         16.61         5.02 o                         
  -2   5   7       5251.11       5414.08        90.55 o                         
  -1   5   7       1551.74       1817.84        30.92 o                         
   0   5   7        546.92        416.37        10.57 o                         
   1   5   7      20684.39      21221.08       284.35 o                         
   2   5   7        273.86        418.59        11.79 o                         
   3   5   7        448.13        357.33        12.11 o                         
   4   5   7       1055.60        998.41        20.36 o                         
   5   5   7        220.27        255.05        13.67 o                         
   6   5   7       1017.68       1011.61        22.90 o                         
   7   5   7          4.97         25.54        15.89 o                         
   8   5   7        626.19        651.96        25.27 o                         
   9   5   7       1153.96       1084.75        38.04 o                         
  10   5   7        230.68        203.73        28.26 o                         
 -10   6   7        176.29        215.29        24.90 o                         
  -9   6   7        252.15        189.63        21.13 o                         
  -8   6   7         16.50          4.08        16.11 o                         
  -7   6   7         10.73          3.05        16.43 o                         
  -6   6   7        203.31        279.94        13.93 o                         
  -5   6   7        108.17        132.01        10.53 o                         
  -4   6   7       3275.34       3237.58        47.53 o                         
  -3   6   7        402.88        357.06        10.94 o                         
  -2   6   7        715.10        693.98        21.67 o                         
  -1   6   7        226.18        217.14         8.27 o                         
   0   6   7       2571.48       2414.36        36.32 o                         
   1   6   7        344.71        285.00        10.35 o                         
   2   6   7        203.17        182.65         9.17 o                         
   3   6   7        728.00        794.27        17.01 o                         
   4   6   7         54.67         63.94        11.56 o                         
   5   6   7       1050.56        991.42        21.52 o                         
   6   6   7       2022.40       1978.90        35.19 o                         
   7   6   7       1504.28       1370.67        34.06 o                         
   8   6   7        472.67        446.88        25.34 o                         
   9   6   7        206.30        176.36        27.35 o                         
  10   6   7         46.29        130.29        28.51 o                         
 -10   7   7        395.20        333.49        25.67 o                         
  -9   7   7         10.93         34.37        19.06 o                         
  -8   7   7       1099.98       1141.05        29.50 o                         
  -7   7   7       1707.67       1877.94        40.52 o                         
  -6   7   7         69.79        135.47        11.75 o                         
  -5   7   7         17.85          1.38         7.83 o                         
  -4   7   7        172.12        128.63         9.02 o                         
  -3   7   7        121.16        111.16        15.63 o                         
  -2   7   7       1526.96       1483.93        35.81 o                         
  -1   7   7        424.35        380.11        17.86 o                         
   0   7   7        834.27        735.60        16.47 o                         
   1   7   7       3277.24       3185.56        48.47 o                         
   2   7   7        725.22        791.80        15.72 o                         
   3   7   7       2475.24       2438.70        38.38 o                         
   4   7   7         51.03         35.77        11.78 o                         
   5   7   7        317.01        327.40        15.19 o                         
   6   7   7       1065.64        983.99        24.25 o                         
   7   7   7        297.71        354.11        19.13 o                         
   8   7   7        789.00        606.24        27.02 o                         
   9   7   7         22.12         33.23        25.08 o                         
  -9   8   7         27.89         -9.50        21.40 o                         
  -8   8   7        435.36        376.43        20.99 o                         
  -7   8   7        501.73        550.58        17.57 o                         
  -6   8   7        115.43        118.70        11.35 o                         
  -5   8   7        824.25        814.48        18.58 o                         
  -4   8   7        599.89        593.70        17.18 o                         
  -3   8   7        211.34        144.33        16.80 o                         
  -2   8   7       2256.45       2187.01        48.68 o                         
  -1   8   7         59.53         53.06        15.96 o                         
   0   8   7       2217.08       2357.85        34.96 o                         
   1   8   7        104.87        114.34         9.26 o                         
   2   8   7       1665.98       1622.54        27.85 o                         
   3   8   7        541.85        522.46        14.24 o                         
   4   8   7       4103.04       4156.98        59.85 o                         
   5   8   7        263.45        249.30        14.72 o                         
   6   8   7        247.16        171.83        14.74 o                         
   7   8   7         58.87         59.99        19.20 o                         
   8   8   7        287.05        335.66        24.62 o                         
   9   8   7         31.57         12.94        24.04 o                         
  -9   9   7         32.30         39.90        22.08 o                         
  -8   9   7        905.85       1057.94        27.79 o                         
  -7   9   7        415.24        421.96        17.55 o                         
  -6   9   7         16.30          8.21        10.79 o                         
  -5   9   7       1028.99        979.49        24.64 o                         
  -4   9   7          8.53         22.39        12.37 o                         
  -3   9   7         22.27         10.56        16.51 o                         
  -2   9   7       1230.75       1353.86        35.86 o                         
  -1   9   7       3132.82       3185.49        61.33 o                         
   0   9   7         81.20        133.91         8.02 o                         
   1   9   7        747.53        816.46        17.91 o                         
   2   9   7        995.96        840.43        18.77 o                         
   3   9   7       2293.86       2211.29        34.51 o                         
   4   9   7        289.74        277.66        14.43 o                         
   5   9   7        365.05        370.46        16.54 o                         
   6   9   7         10.49        -14.85        15.72 o                         
   7   9   7          0.18         38.14        18.71 o                         
   8   9   7        545.40        545.99        27.88 o                         
   9   9   7        451.21        415.52        28.82 o                         
  -9  10   7        332.28        382.36        22.30 o                         
  -8  10   7         12.11         -2.27        14.80 o                         
  -7  10   7        290.71        265.96        19.55 o                         
  -6  10   7        416.51        315.41        21.77 o                         
  -5  10   7        284.18        274.98        18.93 o                         
  -4  10   7        121.37        106.31        14.52 o                         
  -3  10   7        754.44        968.94        30.27 o                         
  -2  10   7       1848.65       1946.60        46.37 o                         
  -1  10   7        744.15        762.11        23.40 o                         
   0  10   7       1403.03       1325.04        23.18 o                         
   1  10   7        568.83        530.90        14.18 o                         
   2  10   7       2781.78       2765.20        42.92 o                         
   3  10   7         16.05         -2.61        11.67 o                         
   4  10   7         13.16        -12.28        12.28 o                         
   5  10   7         19.34          4.65        14.28 o                         
   6  10   7       1623.77       1611.78        35.36 o                         
   7  10   7         44.89         62.89        20.17 o                         
   8  10   7         48.67         35.77        24.01 o                         
  -8  11   7         99.86         67.49        18.49 o                         
  -7  11   7        497.47        432.77        22.71 o                         
  -6  11   7        644.58        774.10        27.79 o                         
  -5  11   7       1062.39        888.63        30.77 o                         
  -4  11   7         29.07         29.91        15.42 o                         
  -3  11   7          4.90          2.26        11.97 o                         
  -2  11   7         43.07         30.67        12.76 o                         
  -1  11   7        189.32        181.73        15.12 o                         
   0  11   7        182.60        194.68        12.12 o                         
   1  11   7       2303.38       2421.20        40.08 o                         
   2  11   7       1100.67       1009.14        22.25 o                         
   3  11   7         62.90         17.91        12.42 o                         
   4  11   7         18.42          2.83        12.75 o                         
   5  11   7        405.66        418.27        20.39 o                         
   6  11   7         40.02         18.63        16.99 o                         
   7  11   7         17.80          4.23        19.02 o                         
   8  11   7         70.26         80.40        23.47 o                         
  -8  12   7         13.02        -15.37        21.11 o                         
  -7  12   7         12.09        -12.51        17.37 o                         
  -6  12   7        231.46        230.75        29.45 o                         
  -5  12   7        706.87        755.38        42.66 o                         
  -4  12   7        400.94        438.82        29.46 o                         
  -3  12   7        318.14        402.66        21.60 o                         
  -2  12   7        587.70        546.19        21.87 o                         
  -1  12   7       1261.89       1247.22        31.59 o                         
   0  12   7        463.78        476.61        15.52 o                         
   1  12   7       1903.63       1949.39        32.84 o                         
   2  12   7        452.61        375.35        15.00 o                         
   3  12   7         80.13         76.30        14.52 o                         
   4  12   7        471.72        474.66        20.05 o                         
   5  12   7        448.24        465.72        20.31 o                         
   6  12   7          5.99         -7.32        17.28 o                         
   7  12   7          4.82         37.83        19.34 o                         
  -7  13   7        404.18        378.17        43.83 o                         
  -6  13   7         29.59         50.52        25.22 o                         
  -5  13   7          1.29         18.54        33.60 o                         
  -4  13   7        138.13        117.76        20.03 o                         
  -3  13   7         23.71          4.05        20.34 o                         
  -2  13   7         88.36        111.00        20.01 o                         
  -1  13   7         13.63         16.93        17.00 o                         
   0  13   7        955.77        934.68        25.05 o                         
   1  13   7          7.36         -7.43        11.50 o                         
   2  13   7        425.04        358.28        17.09 o                         
   3  13   7       1169.69       1187.71        29.07 o                         
   4  13   7        506.71        477.67        25.24 o                         
   5  13   7         69.38         65.69        18.26 o                         
   6  13   7          3.54        -13.30        20.12 o                         
  -6  14   7        124.28         97.47        39.21 o                         
  -5  14   7          4.34         -1.84        23.97 o                         
  -4  14   7        398.85        426.80        25.43 o                         
  -3  14   7        405.70        497.33        28.11 o                         
  -2  14   7        122.64        117.59        20.17 o                         
  -1  14   7         44.71         28.37        18.84 o                         
   0  14   7          2.99        -11.74        13.37 o                         
   1  14   7        738.47        635.77        17.79 o                         
   2  14   7        456.38        448.61        21.10 o                         
   3  14   7        523.27        554.77        22.68 o                         
   4  14   7          5.39          7.04        17.12 o                         
   5  14   7        119.55        120.94        18.96 o                         
   6  14   7        144.00        187.23        19.28 o                         
  -5  15   7         32.59        -12.31        25.92 o                         
  -4  15   7        379.63        428.06        28.71 o                         
  -3  15   7        119.89        107.90        24.82 o                         
  -2  15   7         39.98         64.48        21.57 o                         
  -1  15   7        163.30        138.27        21.36 o                         
   0  15   7        173.34        161.30        16.81 o                         
   1  15   7          2.19          9.72        12.67 o                         
   2  15   7       1659.38       1783.56        50.09 o                         
   3  15   7         20.36         33.66        17.08 o                         
   4  15   7          2.67        -20.59        20.59 o                         
  -3  16   7          1.25        -15.26        37.09 o                         
  -2  16   7        112.26         76.47        24.17 o                         
  -1  16   7        914.74        883.05        34.21 o                         
   0  16   7        484.97        479.37        19.58 o                         
   1  16   7          2.92         -5.51        13.82 o                         
   2  16   7        197.21        225.63        16.85 o                         
   3  16   7         19.37          7.86        25.02 o                         
 -10   0   8          6.86         32.34        31.02 o                         
  -8   0   8        925.64        776.34        27.86 o                         
  -6   0   8         94.86         91.85        15.13 o                         
  -4   0   8       9269.34       8632.49       166.03 o                         
  -2   0   8       4942.56       5344.10       108.58 o                         
   0   0   8       7923.32       8947.13       171.13 o                         
   2   0   8       4459.30       4903.11        92.94 o                         
   4   0   8       5400.01       5564.18       111.68 o                         
   6   0   8       5071.90       5044.71       100.60 o                         
   8   0   8        221.37        183.76        26.05 o                         
  10   0   8        112.70         31.15        43.33 o                         
 -11   1   8         71.59         49.47        23.36 o                         
 -10   1   8        303.22        289.38        21.87 o                         
  -9   1   8         22.81        -16.76        16.76 o                         
  -8   1   8        580.97        550.90        19.34 o                         
  -7   1   8        258.55        303.01        13.99 o                         
  -6   1   8        118.61        120.82        11.00 o                         
  -5   1   8        452.76        376.18        11.69 o                         
  -4   1   8        233.22        264.16         9.77 o                         
  -3   1   8         51.85        105.06         7.23 o                         
  -2   1   8       6571.95       6481.79        90.38 o                         
  -1   1   8        141.85         65.41         6.02 o                         
   0   1   8      10036.09      10283.41       135.78 o                         
   1   1   8       6346.70       6468.79        88.72 o                         
   2   1   8      13542.93      14496.72       191.18 o                         
   3   1   8       2054.45       2029.36        32.92 o                         
   4   1   8       7281.40       7801.06       103.99 o                         
   5   1   8         10.84         -2.30        11.83 o                         
   6   1   8       2946.30       3008.51        48.93 o                         
   7   1   8       3844.96       3771.64        61.13 o                         
   8   1   8       3577.67       3638.31        63.26 o                         
   9   1   8        257.86        242.78        25.06 o                         
  10   1   8        127.27        102.08        29.05 o                         
 -11   2   8        379.38        364.08        25.25 o                         
 -10   2   8        181.49        157.65        22.05 o                         
  -9   2   8       1093.32       1013.69        27.89 o                         
  -8   2   8         12.42          1.19        14.78 o                         
  -7   2   8        699.22        720.92        19.21 o                         
  -6   2   8       2810.18       3076.68        45.55 o                         
  -5   2   8         35.34         15.68         9.13 o                         
  -4   2   8       2107.85       2173.60        32.34 o                         
  -3   2   8       2356.87       2267.29        32.18 o                         
  -2   2   8      22776.68      22977.41       300.06 o                         
  -1   2   8       4139.13       3944.79        53.37 o                         
   0   2   8        500.55        593.12        12.54 o                         
   1   2   8        242.00        244.68         8.57 o                         
   2   2   8       1005.33        994.34        19.40 o                         
   3   2   8       3288.00       3439.42        49.60 o                         
   4   2   8       5529.33       5940.82        82.20 o                         
   5   2   8          7.45        -12.22        12.22 o                         
   6   2   8        291.87        212.33        15.39 o                         
   7   2   8        290.30        353.36        18.69 o                         
   8   2   8          5.29        -11.05        17.51 o                         
   9   2   8        690.84        628.87        29.51 o                         
  10   2   8        272.63        289.61        28.62 o                         
 -11   3   8         53.48        119.06        29.57 o                         
 -10   3   8         11.86         36.91        22.65 o                         
  -9   3   8          1.02         19.78        17.40 o                         
  -8   3   8        119.85         74.23        14.87 o                         
  -7   3   8         13.16         22.48        11.92 o                         
  -6   3   8        352.14        436.96        13.00 o                         
  -5   3   8         27.96         42.32         9.43 o                         
  -4   3   8        956.36        923.77        17.87 o                         
  -3   3   8       1010.21        907.90        17.86 o                         
  -2   3   8       1189.88       1184.58        28.12 o                         
  -1   3   8       8599.07       8493.74       123.75 o                         
   0   3   8       7273.35       7149.81        95.04 o                         
   1   3   8       4296.12       4621.88        64.30 o                         
   2   3   8        442.93        490.46        12.09 o                         
   3   3   8       1108.57       1086.92        20.67 o                         
   4   3   8       5248.95       5197.96        78.10 o                         
   5   3   8       1548.42       1735.68        30.65 o                         
   6   3   8       2695.06       2777.47        44.11 o                         
   7   3   8        281.31        248.52        17.80 o                         
   8   3   8        698.46        654.50        25.59 o                         
   9   3   8        115.30        157.38        29.64 o                         
  10   3   8        110.57        148.55        29.89 o                         
 -10   4   8        253.42        292.23        22.44 o                         
  -9   4   8        725.98        666.30        23.19 o                         
  -8   4   8         82.46        152.47        14.34 o                         
  -7   4   8        714.86        616.96        19.49 o                         
  -6   4   8        411.77        396.03        17.37 o                         
  -5   4   8       2622.09       2684.44        41.82 o                         
  -4   4   8       2370.90       2028.75        32.62 o                         
  -3   4   8       5925.44       6019.88        88.69 o                         
  -2   4   8       9614.08       9524.64       128.38 o                         
  -1   4   8      17828.81      18052.92       253.00 o                         
   0   4   8         11.08         18.05         6.54 o                         
   1   4   8       8692.03       8490.13       112.98 o                         
   2   4   8       2553.77       2695.49        40.46 o                         
   3   4   8       2700.53       2876.90        42.62 o                         
   4   4   8       1600.94       1610.32        28.93 o                         
   5   4   8       4454.81       4397.73        62.33 o                         
   6   4   8         87.58         87.64        14.16 o                         
   7   4   8          9.29         -7.81        15.36 o                         
   8   4   8         83.66         80.26        17.54 o                         
   9   4   8        344.57        452.16        29.60 o                         
  10   4   8         28.65         82.95        28.45 o                         
 -10   5   8        328.51        420.46        26.81 o                         
  -9   5   8         14.31         39.86        20.62 o                         
  -8   5   8        643.49        755.37        22.34 o                         
  -7   5   8         19.50          3.48        12.87 o                         
  -6   5   8         75.66         96.70        11.33 o                         
  -5   5   8       4006.15       3848.54        58.48 o                         
  -4   5   8        144.23        161.03         8.96 o                         
  -3   5   8       1976.28       1979.19        31.62 o                         
  -2   5   8        235.38        361.78         9.54 o                         
  -1   5   8       2218.10       2444.55        37.92 o                         
   0   5   8       4684.10       4587.74        70.49 o                         
   1   5   8       6657.15       7091.96       102.43 o                         
   2   5   8       4760.37       4255.92        61.91 o                         
   3   5   8        864.54        887.43        18.32 o                         
   4   5   8         51.04         24.92        11.16 o                         
   5   5   8        636.75        666.79        18.48 o                         
   6   5   8         47.69         21.54        13.95 o                         
   7   5   8        756.49        729.82        23.40 o                         
   8   5   8       1298.61       1332.15        35.84 o                         
   9   5   8         20.99         67.44        26.28 o                         
  10   5   8         43.11         16.20        30.07 o                         
 -10   6   8         63.61         38.85        22.32 o                         
  -9   6   8        557.03        489.32        25.70 o                         
  -8   6   8        742.89        675.88        22.43 o                         
  -7   6   8       1729.72       1813.82        33.75 o                         
  -6   6   8        666.25        644.30        17.69 o                         
  -5   6   8       1119.16        944.37        19.41 o                         
  -4   6   8        784.30        601.49        13.47 o                         
  -3   6   8       6988.84       6781.50       102.72 o                         
  -2   6   8        456.27        501.36        20.58 o                         
  -1   6   8       2180.23       2131.81        38.63 o                         
   0   6   8          9.86          4.23         6.49 o                         
   1   6   8        342.89        275.46        10.57 o                         
   2   6   8        541.31        665.80        14.79 o                         
   3   6   8       9962.87      10081.48       141.35 o                         
   4   6   8          5.49         -5.24        11.14 o                         
   5   6   8        193.05        195.92        14.34 o                         
   6   6   8       3115.32       2957.59        48.76 o                         
   7   6   8       1349.75       1330.45        31.17 o                         
   8   6   8         16.83         17.30        22.26 o                         
   9   6   8        309.69        293.02        29.25 o                         
  10   6   8         16.44         15.22        30.67 o                         
 -10   7   8        108.51         31.60        25.16 o                         
  -9   7   8        158.54        207.43        21.43 o                         
  -8   7   8        674.35        710.44        27.05 o                         
  -7   7   8        532.34        465.60        16.86 o                         
  -6   7   8          5.19          5.60         9.93 o                         
  -5   7   8        902.58       1126.48        21.80 o                         
  -4   7   8       1059.53       1069.31        22.52 o                         
  -3   7   8        682.67        767.67        26.16 o                         
  -2   7   8       5492.01       5638.87       112.82 o                         
  -1   7   8       2345.52       2436.66        46.62 o                         
   0   7   8       1539.01       1462.43        24.09 o                         
   1   7   8       1643.34       1441.01        29.93 o                         
   2   7   8       3428.42       3538.51        55.64 o                         
   3   7   8       1165.49       1184.29        22.87 o                         
   4   7   8        702.86        680.40        17.84 o                         
   5   7   8        108.47         79.71        13.52 o                         
   6   7   8         32.32        -15.70        15.70 o                         
   7   7   8          5.71        -15.50        17.28 o                         
   8   7   8         38.78         65.33        22.32 o                         
   9   7   8        125.46         96.95        27.92 o                         
  -9   8   8          4.26        -22.61        22.61 o                         
  -8   8   8          5.74         -7.18        17.89 o                         
  -7   8   8        748.19        701.66        22.85 o                         
  -6   8   8        368.26        375.77        14.09 o                         
  -5   8   8       7744.87       8015.09       122.92 o                         
  -4   8   8       1288.03       1512.27        36.10 o                         
  -3   8   8          7.50        -16.12        16.12 o                         
  -2   8   8         64.85         58.18        16.21 o                         
  -1   8   8       4148.60       4187.83        82.96 o                         
   0   8   8        217.87        270.84        10.23 o                         
   1   8   8       4459.10       4479.09        66.93 o                         
   2   8   8        183.00        118.01        11.03 o                         
   3   8   8         36.93         12.90        10.41 o                         
   4   8   8        171.64        192.63        13.21 o                         
   5   8   8       2053.05       2106.31        37.83 o                         
   6   8   8       1284.97       1229.27        28.38 o                         
   7   8   8         41.77         47.33        18.84 o                         
   8   8   8         66.93         61.64        23.43 o                         
   9   8   8         82.03         28.23        24.46 o                         
  -9   9   8        231.90        223.12        22.43 o                         
  -8   9   8         22.56         36.12        13.94 o                         
  -7   9   8        186.92        318.56        13.59 o                         
  -6   9   8       2526.72       2273.38        48.68 o                         
  -5   9   8         87.38         60.88        11.55 o                         
  -4   9   8       2050.15       2138.15        46.84 o                         
  -3   9   8        385.11        418.17        22.19 o                         
  -2   9   8        578.03        612.98        24.95 o                         
  -1   9   8       3163.60       3096.84        58.08 o                         
   0   9   8       5131.15       5239.07        76.29 o                         
   1   9   8        809.68        827.58        17.91 o                         
   2   9   8         25.80         -0.80        10.34 o                         
   3   9   8        360.83        324.04        12.44 o                         
   4   9   8         44.34         25.29        13.10 o                         
   5   9   8         17.45          3.48        14.40 o                         
   6   9   8         14.79         16.96        16.98 o                         
   7   9   8          6.40         16.68        19.11 o                         
   8   9   8        219.02        215.44        24.44 o                         
   9   9   8         26.63         49.67        25.29 o                         
  -8  10   8         82.51         84.93        19.42 o                         
  -7  10   8        435.32        509.62        21.26 o                         
  -6  10   8         88.91        125.02        15.53 o                         
  -5  10   8       1202.11       1162.08        34.14 o                         
  -4  10   8        391.51        443.82        22.01 o                         
  -3  10   8       3175.89       3111.73        70.38 o                         
  -2  10   8        109.85        148.80        19.98 o                         
  -1  10   8         11.87         19.21        11.51 o                         
   0  10   8          4.92         13.17         8.49 o                         
   1  10   8        808.52        791.73        18.44 o                         
   2  10   8         28.86         30.48        11.40 o                         
   3  10   8       2966.35       3166.50        53.47 o                         
   4  10   8        538.00        517.18        17.16 o                         
   5  10   8        490.97        436.88        19.12 o                         
   6  10   8         22.61         11.53        17.84 o                         
   7  10   8          3.75         18.34        20.12 o                         
   8  10   8         48.81         23.49        23.88 o                         
  -8  11   8        104.18        105.08        18.78 o                         
  -7  11   8        221.84        229.75        17.23 o                         
  -6  11   8        100.21        131.67        22.88 o                         
  -5  11   8         14.33         40.58        18.17 o                         
  -4  11   8       1773.97       1638.16        45.52 o                         
  -3  11   8        443.38        466.71        28.82 o                         
  -2  11   8        451.64        454.72        19.24 o                         
  -1  11   8         52.30         54.18        14.06 o                         
   0  11   8         61.39         72.32        12.05 o                         
   1  11   8       2247.83       2157.48        36.24 o                         
   2  11   8       3216.75       3304.93        50.41 o                         
   3  11   8        193.58        174.46        13.87 o                         
   4  11   8        147.64        162.41        13.07 o                         
   5  11   8         40.15         45.33        17.09 o                         
   6  11   8          0.20         11.54        17.48 o                         
   7  11   8        270.54        290.57        22.04 o                         
   8  11   8         16.95         -3.73        22.63 o                         
  -7  12   8        284.36        305.24        39.91 o                         
  -6  12   8         58.58         54.10        24.38 o                         
  -5  12   8       1044.44       1011.50        38.32 o                         
  -4  12   8        427.82        652.19        27.18 o                         
  -3  12   8          5.79         11.54        13.51 o                         
  -2  12   8        131.16        113.53        15.26 o                         
  -1  12   8        362.36        355.70        24.03 o                         
   0  12   8         66.41         39.66        12.63 o                         
   1  12   8        252.31        176.20        11.88 o                         
   2  12   8       1116.78       1106.01        25.77 o                         
   3  12   8        121.34        110.78        15.43 o                         
   4  12   8        112.73         96.30        16.98 o                         
   5  12   8        187.65        162.91        17.35 o                         
   6  12   8          3.04          6.19        17.90 o                         
   7  12   8         62.78         40.22        19.94 o                         
  -7  13   8          1.26         21.27        30.23 o                         
  -6  13   8        240.49        188.96        34.67 o                         
  -5  13   8         54.20         36.10        25.62 o                         
  -4  13   8        287.95        297.36        22.91 o                         
  -3  13   8         35.46         15.50        18.92 o                         
  -2  13   8         29.28         47.79        17.11 o                         
  -1  13   8       1728.48       1801.05        45.84 o                         
   0  13   8        294.64        333.63        15.36 o                         
   1  13   8        317.84        262.60        13.02 o                         
   2  13   8          0.11        -14.18        14.18 o                         
   3  13   8        294.89        246.42        16.98 o                         
   4  13   8        564.08        587.96        23.42 o                         
   5  13   8        730.32        756.12        28.04 o                         
   6  13   8        350.97        303.19        23.72 o                         
  -6  14   8         63.65         76.80        41.65 o                         
  -5  14   8         63.36         95.47        25.59 o                         
  -4  14   8        220.81        295.33        25.90 o                         
  -3  14   8        345.44        317.11        26.31 o                         
  -2  14   8        333.35        359.99        28.45 o                         
  -1  14   8          5.46        -12.28        18.93 o                         
   0  14   8         11.95         14.79        13.45 o                         
   1  14   8        175.17        168.21        11.59 o                         
   2  14   8        197.54        191.01        18.62 o                         
   3  14   8        118.06         50.88        16.36 o                         
   4  14   8        524.37        477.02        22.68 o                         
   5  14   8        261.30        256.50        23.85 o                         
  -4  15   8        222.30        231.60        27.40 o                         
  -3  15   8        248.06        327.58        28.68 o                         
  -2  15   8          0.84         10.88        20.21 o                         
  -1  15   8         40.40         -2.47        21.90 o                         
   0  15   8         44.23         42.66        12.30 o                         
   1  15   8        773.70        737.13        20.33 o                         
   2  15   8         96.33        122.03        15.67 o                         
   3  15   8         44.01         53.43        21.03 o                         
   4  15   8         20.72         13.69        18.57 o                         
  -3  16   8         27.35         54.48        24.13 o                         
  -2  16   8        495.14        449.65        27.77 o                         
  -1  16   8        366.71        465.52        28.03 o                         
   0  16   8         45.69         18.59        19.42 o                         
   1  16   8          7.20          9.44        13.36 o                         
   2  16   8        108.71        139.96        16.72 o                         
 -11   0   9          4.86         12.62        30.36 o                         
  -9   0   9        244.35        172.59        25.35 o                         
  -7   0   9        644.15        531.24        25.07 o                         
  -5   0   9        751.03        778.18        22.83 o                         
  -3   0   9         77.06        180.02        12.39 o                         
  -1   0   9       1878.35       1750.97        42.30 o                         
   1   0   9        292.94        408.95        19.41 o                         
   3   0   9       2573.65       2545.08        56.04 o                         
   5   0   9       1725.05       1639.01        42.57 o                         
   7   0   9        431.71        487.73        30.09 o                         
   9   0   9        108.86        103.59        34.30 o                         
 -11   1   9        482.35        612.87        31.61 o                         
 -10   1   9          2.14          8.98        19.20 o                         
  -9   1   9        931.60        957.63        27.13 o                         
  -8   1   9         90.40         57.02        12.48 o                         
  -7   1   9       3402.47       3365.46        50.46 o                         
  -6   1   9        327.87        261.92        11.75 o                         
  -5   1   9       4418.97       4337.47        63.40 o                         
  -4   1   9        668.96        618.46        14.02 o                         
  -3   1   9       5784.63       5395.87        76.76 o                         
  -2   1   9       2709.10       2308.41        34.88 o                         
  -1   1   9      32630.85      32443.18       442.68 o                         
   0   1   9       2932.76       2992.01        41.23 o                         
   1   1   9       2411.90       2035.35        29.96 o                         
   2   1   9        100.85        116.95         9.47 o                         
   3   1   9        616.94        496.53        15.47 o                         
   4   1   9         47.42         52.54        11.39 o                         
   5   1   9       1137.20       1106.81        23.40 o                         
   6   1   9       3354.26       3328.05        52.15 o                         
   7   1   9         56.67         63.99        13.44 o                         
   8   1   9        153.11        121.39        20.95 o                         
   9   1   9        448.00        462.32        30.08 o                         
  10   1   9         27.20         30.07        33.92 o                         
 -10   2   9        134.10        142.47        23.59 o                         
  -9   2   9         47.78         34.41        18.06 o                         
  -8   2   9        650.84        573.18        20.51 o                         
  -7   2   9       2086.75       2340.89        38.45 o                         
  -6   2   9       1081.33       1179.78        22.43 o                         
  -5   2   9        668.49        652.87        14.89 o                         
  -4   2   9          3.80          8.56         7.56 o                         
  -3   2   9       4222.42       4489.85        60.14 o                         
  -2   2   9        127.86        134.96         6.73 o                         
  -1   2   9        864.43       1007.64        17.40 o                         
   0   2   9       2046.00       1945.45        29.60 o                         
   1   2   9       8362.59       8502.11       118.94 o                         
   2   2   9         63.54         62.19         8.90 o                         
   3   2   9       4192.29       4534.02        65.06 o                         
   4   2   9        167.28        104.05        12.07 o                         
   5   2   9        975.16        984.30        22.03 o                         
   6   2   9         87.26         91.84        15.35 o                         
   7   2   9        345.07        371.89        21.53 o                         
   8   2   9        104.75        103.19        23.32 o                         
   9   2   9        293.55        225.79        25.73 o                         
  10   2   9        818.90        819.39        38.13 o                         
 -10   3   9        138.74        220.72        23.08 o                         
  -9   3   9       1270.43       1386.64        33.46 o                         
  -8   3   9        346.78        336.61        16.89 o                         
  -7   3   9       2529.58       2431.59        39.90 o                         
  -6   3   9          1.25         38.01         9.05 o                         
  -5   3   9       4020.71       3741.11        54.63 o                         
  -4   3   9        110.85         91.99        10.43 o                         
  -3   3   9       6309.88       5769.98        85.36 o                         
  -2   3   9       3493.99       3312.18        48.22 o                         
  -1   3   9       5289.31       5459.47        81.38 o                         
   0   3   9       3241.67       3347.48        48.69 o                         
   1   3   9       3155.02       2922.08        45.86 o                         
   2   3   9       2132.10       2096.78        33.19 o                         
   3   3   9        138.31        107.39        10.59 o                         
   4   3   9       1057.69       1171.85        23.71 o                         
   5   3   9          2.17        -12.84        12.84 o                         
   6   3   9        376.23        415.71        17.23 o                         
   7   3   9        222.42        216.38        19.27 o                         
   8   3   9        175.68        134.76        19.92 o                         
   9   3   9         14.87         39.50        25.78 o                         
  10   3   9         81.18         58.13        29.33 o                         
 -10   4   9        490.24        474.31        28.47 o                         
  -9   4   9         30.90        -18.78        18.78 o                         
  -8   4   9       1725.77       1894.19        42.97 o                         
  -7   4   9         32.13         59.09        12.53 o                         
  -6   4   9         16.67          0.09        11.63 o                         
  -5   4   9        215.60        188.47        10.75 o                         
  -4   4   9       1264.54       1193.84        22.18 o                         
  -3   4   9        686.17        607.55        13.58 o                         
  -2   4   9        299.42        408.25        11.30 o                         
  -1   4   9       2554.59       2592.47        42.86 o                         
   0   4   9       3830.11       3853.09        57.22 o                         
   1   4   9        353.85        356.61        10.65 o                         
   2   4   9      12375.04      12479.72       177.66 o                         
   3   4   9       2587.86       2542.16        39.20 o                         
   4   4   9        255.74        253.41        14.31 o                         
   5   4   9         10.75         11.76        12.65 o                         
   6   4   9       1840.81       1841.80        34.46 o                         
   7   4   9          3.21         -8.05        16.40 o                         
   8   4   9        861.71        839.31        30.41 o                         
   9   4   9          2.87        -21.98        26.01 o                         
  10   4   9        300.61        274.98        31.10 o                         
 -10   5   9         72.13         69.57        23.25 o                         
  -9   5   9          0.50        -13.79        19.55 o                         
  -8   5   9          8.68          7.77        15.09 o                         
  -7   5   9        144.75        146.04        15.32 o                         
  -6   5   9        788.23        599.88        16.61 o                         
  -5   5   9       6462.48       6526.14        95.32 o                         
  -4   5   9         15.52         19.59         8.19 o                         
  -3   5   9       4719.61       4749.79        71.32 o                         
  -2   5   9       3012.09       2765.26        39.91 o                         
  -1   5   9      10800.81      10819.30       146.29 o                         
   0   5   9       8826.31       9528.90       136.04 o                         
   1   5   9        814.18        803.99        17.32 o                         
   2   5   9        378.61        346.42        11.62 o                         
   3   5   9        189.34        230.91        11.81 o                         
   4   5   9        138.20        101.06        12.42 o                         
   5   5   9       2240.45       2295.79        38.34 o                         
   6   5   9       1612.61       1525.73        31.87 o                         
   7   5   9       1874.69       1800.41        54.87 o                         
   8   5   9          3.57         25.47        20.45 o                         
   9   5   9         37.27         81.55        26.91 o                         
  10   5   9         50.63         67.10        29.70 o                         
 -10   6   9        138.76        112.04        23.39 o                         
  -9   6   9          5.90         10.37        20.01 o                         
  -8   6   9        104.82         60.73        15.46 o                         
  -7   6   9        161.80        146.85        13.51 o                         
  -6   6   9       1074.35       1220.46        26.71 o                         
  -5   6   9       1082.55        892.82        18.80 o                         
  -4   6   9        183.16        147.23         7.62 o                         
  -3   6   9       2399.77       2274.41        39.39 o                         
  -2   6   9       6433.22       6480.64        98.06 o                         
  -1   6   9         48.42         31.85         4.60 o                         
   0   6   9       4695.16       4733.31        69.74 o                         
   1   6   9       1757.47       1904.98        31.25 o                         
   2   6   9        100.16        102.98         8.93 o                         
   3   6   9        523.71        478.87        14.36 o                         
   4   6   9       7089.23       7169.20       100.86 o                         
   5   6   9        976.89        908.77        21.91 o                         
   6   6   9         17.78         -4.39        16.34 o                         
   7   6   9          6.15         25.76        18.18 o                         
   8   6   9        235.06        239.73        24.55 o                         
   9   6   9         55.17         25.51        25.47 o                         
 -10   7   9          0.25        -70.68        70.68 o                         
  -9   7   9         27.60         32.20        22.72 o                         
  -8   7   9         60.56        145.04        18.41 o                         
  -7   7   9        150.99        169.09        14.12 o                         
  -6   7   9         75.56         59.92         9.92 o                         
  -5   7   9       1254.05       1270.87        22.68 o                         
  -4   7   9         48.48         47.58         8.36 o                         
  -3   7   9       3249.00       3281.72        67.29 o                         
  -2   7   9        225.53        294.13        17.87 o                         
  -1   7   9       5467.36       5348.46        82.34 o                         
   0   7   9        182.56        232.14         8.81 o                         
   1   7   9        275.60        272.36        11.88 o                         
   2   7   9        582.04        609.33        16.96 o                         
   3   7   9        391.89        440.75        14.02 o                         
   4   7   9        152.20        146.52        13.31 o                         
   5   7   9        596.32        598.59        19.07 o                         
   6   7   9        469.23        408.68        18.84 o                         
   7   7   9         38.03         41.09        20.34 o                         
   8   7   9        264.40        214.27        25.04 o                         
   9   7   9         29.60         22.20        29.32 o                         
  -9   8   9         37.15         -8.04        20.09 o                         
  -8   8   9         46.83         77.88        15.26 o                         
  -7   8   9         20.57         -6.43        12.30 o                         
  -6   8   9         13.76          9.74         9.21 o                         
  -5   8   9        775.90        894.42        21.97 o                         
  -4   8   9       9104.31       8957.57       161.95 o                         
  -3   8   9         25.05        -16.51        16.51 o                         
  -2   8   9          6.73        -16.05        16.05 o                         
  -1   8   9          0.89          0.62         9.39 o                         
   0   8   9        206.23        225.82         8.75 o                         
   1   8   9       1620.12       1558.04        27.88 o                         
   2   8   9       6288.56       6143.05        86.53 o                         
   3   8   9        977.88       1036.52        22.02 o                         
   4   8   9          1.34        -12.17        12.17 o                         
   5   8   9        625.51        558.85        19.59 o                         
   6   8   9       1145.02       1171.60        27.90 o                         
   7   8   9         24.17         27.70        20.80 o                         
   8   8   9        821.72        815.49        32.38 o                         
   9   8   9          8.78         11.39        28.65 o                         
  -9   9   9          3.74         -9.06        16.93 o                         
  -8   9   9        173.05        119.67        15.51 o                         
  -7   9   9        331.30        273.21        14.41 o                         
  -6   9   9        116.87        184.35        13.43 o                         
  -5   9   9        179.51        123.98        17.35 o                         
  -4   9   9         41.30         68.62        17.78 o                         
  -3   9   9        468.94        456.03        24.26 o                         
  -2   9   9       2178.81       2306.44        52.66 o                         
  -1   9   9        711.54        689.41        21.07 o                         
   0   9   9       1058.19       1000.27        20.14 o                         
   1   9   9       2966.93       2919.21        44.25 o                         
   2   9   9          8.30        -10.63        10.63 o                         
   3   9   9       2172.67       2285.98        38.51 o                         
   4   9   9          2.70        -11.55        11.55 o                         
   5   9   9         18.18          7.29        14.57 o                         
   6   9   9        163.73        125.49        18.17 o                         
   7   9   9       1595.70       1532.94        37.39 o                         
   8   9   9        147.65        188.44        25.10 o                         
  -8  10   9         62.27         69.88        17.90 o                         
  -7  10   9        115.00         96.81        14.54 o                         
  -6  10   9        326.40        375.26        25.09 o                         
  -5  10   9         95.91        191.12        19.29 o                         
  -4  10   9        150.36        161.60        16.15 o                         
  -3  10   9        218.76        281.05        24.56 o                         
  -2  10   9       1261.16       1222.97        35.20 o                         
  -1  10   9        508.23        471.47        20.09 o                         
   0  10   9        423.70        382.19        14.23 o                         
   1  10   9        518.32        521.38        14.35 o                         
   2  10   9        539.01        522.93        16.13 o                         
   3  10   9        657.25        639.19        18.60 o                         
   4  10   9       2931.47       2980.28        48.16 o                         
   5  10   9         34.78         19.35        18.25 o                         
   6  10   9        318.44        354.52        21.89 o                         
   7  10   9         38.25         48.64        21.15 o                         
   8  10   9        226.68        216.27        32.18 o                         
  -8  11   9        306.03        359.08        23.51 o                         
  -7  11   9        280.93        197.59        29.72 o                         
  -6  11   9         10.88         -4.67        23.16 o                         
  -5  11   9         78.41        119.14        20.20 o                         
  -4  11   9        366.43        406.32        26.40 o                         
  -3  11   9       1360.17       1350.59        58.14 o                         
  -2  11   9        379.08        389.55        26.19 o                         
  -1  11   9       1703.57       1727.31        43.26 o                         
   0  11   9        416.05        437.94        18.34 o                         
   1  11   9         46.03         59.18         9.32 o                         
   2  11   9         56.85         58.07        12.22 o                         
   3  11   9        749.48        682.41        19.95 o                         
   4  11   9        148.82        139.21        16.79 o                         
   5  11   9       1777.04       1803.28        39.31 o                         
   6  11   9        611.06        638.49        24.64 o                         
   7  11   9          2.94        -19.86        20.34 o                         
  -7  12   9        283.98        489.37        34.71 o                         
  -6  12   9         82.41         80.29        30.46 o                         
  -5  12   9         92.73        113.62        30.44 o                         
  -4  12   9         91.70         77.41        20.13 o                         
  -3  12   9         98.78        132.12        26.69 o                         
  -2  12   9        438.91        434.37        19.49 o                         
  -1  12   9        123.05         40.42        16.34 o                         
   0  12   9          9.24          2.12        13.00 o                         
   1  12   9        240.74        221.23        11.78 o                         
   2  12   9        152.17        176.10        15.64 o                         
   3  12   9        828.09        789.79        22.54 o                         
   4  12   9        133.37         85.50        18.05 o                         
   5  12   9        126.60        150.86        16.43 o                         
   6  12   9        163.66        153.61        20.73 o                         
   7  12   9        267.51        280.12        22.46 o                         
  -6  13   9         55.58         21.26        30.91 o                         
  -5  13   9        594.79        588.33        35.18 o                         
  -4  13   9         72.67         99.63        22.36 o                         
  -3  13   9        517.76        528.31        26.00 o                         
  -2  13   9        507.21        575.41        25.82 o                         
  -1  13   9        113.33        115.68        19.46 o                         
   0  13   9        321.78        288.89        15.39 o                         
   1  13   9        972.87        948.70        23.93 o                         
   2  13   9        130.61        133.83        16.19 o                         
   3  13   9          3.43         -0.84        15.09 o                         
   4  13   9        854.54        863.47        27.69 o                         
   5  13   9         87.67        116.66        23.13 o                         
   6  13   9         31.18         44.89        19.35 o                         
  -5  14   9        189.40        361.11        40.09 o                         
  -4  14   9        602.78        561.18        28.47 o                         
  -3  14   9        229.16        241.41        30.03 o                         
  -2  14   9        159.18        163.78        24.54 o                         
  -1  14   9         11.82         -1.29        19.78 o                         
   0  14   9         25.15         24.48        14.67 o                         
   1  14   9       1119.66       1148.29        27.23 o                         
   2  14   9         40.19         39.31        14.70 o                         
   3  14   9         26.16        -10.37        16.32 o                         
   4  14   9         84.52         51.20        18.80 o                         
   5  14   9        105.49        120.64        20.54 o                         
  -4  15   9         13.67         22.39        35.23 o                         
  -3  15   9         91.16        122.35        27.17 o                         
  -2  15   9        450.56        516.55        27.62 o                         
  -1  15   9         65.59        116.43        24.71 o                         
   0  15   9        587.30        570.54        23.37 o                         
   1  15   9         63.83         65.85        13.23 o                         
   2  15   9        179.20        219.89        20.52 o                         
   3  15   9        173.10        187.92        19.68 o                         
   4  15   9         34.82         39.54        21.72 o                         
  -2  16   9        220.70        194.21        28.52 o                         
  -1  16   9        100.90        165.19        27.39 o                         
   0  16   9          2.34         -3.38        23.51 o                         
   1  16   9         61.92         81.06        15.85 o                         
   2  16   9        124.57        122.81        16.20 o                         
 -10   0  10        213.60        287.73        33.13 o                         
  -8   0  10        220.17        164.12        22.17 o                         
  -6   0  10        808.55        792.21        27.87 o                         
  -4   0  10       4098.83       3958.29        83.67 o                         
  -2   0  10       3320.12       3300.31        64.22 o                         
   0   0  10        150.45        232.67        13.06 o                         
   2   0  10      18070.59      18861.18       397.16 o                         
   4   0  10       1546.88       1624.80        41.35 o                         
   6   0  10       5583.10       5470.84       109.70 o                         
   8   0  10        900.65        874.40        39.96 o                         
  10   0  10          2.72          0.17        39.81 o                         
 -10   1  10       1175.51       1168.57        33.06 o                         
  -9   1  10        169.31        205.29        19.89 o                         
  -8   1  10        430.84        433.69        19.48 o                         
  -7   1  10        565.84        665.80        18.32 o                         
  -6   1  10        177.26        145.02        11.49 o                         
  -5   1  10        111.79        115.16        10.23 o                         
  -4   1  10       1651.96       1630.76        26.87 o                         
  -3   1  10       4085.60       3899.71        53.99 o                         
  -2   1  10         77.39        156.80         8.85 o                         
  -1   1  10       2181.43       2081.97        32.17 o                         
   0   1  10       4997.68       4869.52        66.56 o                         
   1   1  10         67.29         45.01         8.23 o                         
   2   1  10      13741.11      14134.82       192.11 o                         
   3   1  10        409.53        333.47        12.93 o                         
   4   1  10       1315.38       1349.22        26.59 o                         
   5   1  10       2438.53       2477.24        40.32 o                         
   6   1  10       1330.42       1454.10        29.44 o                         
   7   1  10        110.23        101.53        18.00 o                         
   8   1  10        450.66        498.76        25.69 o                         
   9   1  10         47.48         52.11        24.65 o                         
  10   1  10        501.66        562.68        39.56 o                         
 -10   2  10         17.62         -4.46        20.30 o                         
  -9   2  10       1038.08       1079.78        31.51 o                         
  -8   2  10        620.69        704.83        20.64 o                         
  -7   2  10       1242.89       1161.47        26.62 o                         
  -6   2  10       2088.36       2080.70        32.97 o                         
  -5   2  10       2170.31       2217.52        35.86 o                         
  -4   2  10        785.39        858.46        16.49 o                         
  -3   2  10        169.86        223.90         8.37 o                         
  -2   2  10         77.99         35.73         6.53 o                         
  -1   2  10         13.50         24.97         6.89 o                         
   0   2  10       5927.60       5553.34        81.04 o                         
   1   2  10       2283.53       2141.02        32.78 o                         
   2   2  10         41.36         33.04         9.30 o                         
   3   2  10       1009.28       1089.29        21.51 o                         
   4   2  10       8428.94       8509.90       118.85 o                         
   5   2  10         28.16         -9.04        13.00 o                         
   6   2  10       4377.09       4400.85        67.14 o                         
   7   2  10        151.41        142.31        17.64 o                         
   8   2  10          1.64        -19.13        21.87 o                         
   9   2  10         10.72          3.42        25.64 o                         
  10   2  10        239.92        167.72        30.10 o                         
 -10   3  10         35.55         50.81        19.02 o                         
  -9   3  10         32.78         56.80        17.39 o                         
  -8   3  10        209.39        252.26        14.94 o                         
  -7   3  10       4125.04       3846.30        57.53 o                         
  -6   3  10        502.84        469.29        15.38 o                         
  -5   3  10       4524.06       4584.87        66.95 o                         
  -4   3  10          9.85         24.91         8.59 o                         
  -3   3  10       1007.85        897.89        17.96 o                         
  -2   3  10       5456.50       5113.18        72.59 o                         
  -1   3  10       3751.28       3726.05        55.47 o                         
   0   3  10       1023.29        894.19        16.96 o                         
   1   3  10       1974.50       2185.22        33.34 o                         
   2   3  10       1028.73       1093.01        21.23 o                         
   3   3  10          2.65        -10.34        10.34 o                         
   4   3  10       2676.36       2745.48        42.24 o                         
   5   3  10       3156.58       3137.25        50.18 o                         
   6   3  10        212.17        246.20        16.53 o                         
   7   3  10         92.80         99.12        17.54 o                         
   8   3  10       1155.83       1138.86        34.00 o                         
   9   3  10          1.46        -17.24        28.01 o                         
  10   3  10        280.99        301.68        32.08 o                         
 -10   4  10         52.48         44.65        23.86 o                         
  -9   4  10        404.72        304.35        22.00 o                         
  -8   4  10        100.86         83.83        15.94 o                         
  -7   4  10       5274.82       5488.10        85.28 o                         
  -6   4  10         64.13         80.31        11.36 o                         
  -5   4  10       2718.39       2585.98        39.98 o                         
  -4   4  10        810.53        672.59        15.79 o                         
  -3   4  10       2225.93       2251.24        35.43 o                         
  -2   4  10       4382.83       4353.98        64.22 o                         
  -1   4  10       2784.03       2537.82        39.74 o                         
   0   4  10        807.44        842.52        17.27 o                         
   1   4  10        181.96        189.31         9.31 o                         
   2   4  10       8982.85       9235.57       126.60 o                         
   3   4  10       1732.83       1601.52        27.85 o                         
   4   4  10          0.16        -12.05        12.05 o                         
   5   4  10        291.13        262.27        15.24 o                         
   6   4  10        807.41        768.93        23.06 o                         
   7   4  10        356.04        362.79        20.70 o                         
   8   4  10        745.05        692.47        27.50 o                         
   9   4  10        168.10        173.32        32.25 o                         
  10   4  10         12.94         18.18        32.21 o                         
 -10   5  10         13.95         33.00        22.65 o                         
  -9   5  10        219.97        212.50        21.00 o                         
  -8   5  10         24.23        -13.21        15.81 o                         
  -7   5  10        357.93        460.63        16.10 o                         
  -6   5  10       1384.68       1481.38        30.22 o                         
  -5   5  10        310.85        308.56        13.81 o                         
  -4   5  10       1534.42       1564.01        26.91 o                         
  -3   5  10       1852.28       1732.29        28.33 o                         
  -2   5  10       3096.37       3210.91        47.39 o                         
  -1   5  10       1429.49       1434.02        24.37 o                         
   0   5  10        187.63        179.85         9.55 o                         
   1   5  10         95.47        108.63        10.05 o                         
   2   5  10        103.26         68.88         9.99 o                         
   3   5  10       1985.82       1875.10        31.63 o                         
   4   5  10       1118.20       1091.33        22.62 o                         
   5   5  10        231.28        234.10        15.24 o                         
   6   5  10       3923.34       3985.20        64.18 o                         
   7   5  10        681.64        602.26        23.33 o                         
   8   5  10         59.68         42.35        23.14 o                         
   9   5  10         72.80         53.80        37.29 o                         
 -10   6  10         61.97         35.66        22.54 o                         
  -9   6  10        382.88        463.41        27.43 o                         
  -8   6  10        176.88        172.45        16.38 o                         
  -7   6  10       1149.99        992.79        24.32 o                         
  -6   6  10        307.79        409.82        15.25 o                         
  -5   6  10       5233.20       5440.31        76.82 o                         
  -4   6  10       1391.02       1158.70        21.12 o                         
  -3   6  10       1905.49       1804.73        32.68 o                         
  -2   6  10        421.63        446.22        12.79 o                         
  -1   6  10       3046.01       3055.88        45.50 o                         
   0   6  10       1198.13       1145.29        21.69 o                         
   1   6  10      14368.71      14225.46       196.90 o                         
   2   6  10          4.00         -9.24         9.24 o                         
   3   6  10        578.32        622.89        16.61 o                         
   4   6  10        505.89        499.29        16.53 o                         
   5   6  10        659.47        651.85        22.94 o                         
   6   6  10        385.66        433.23        19.40 o                         
   7   6  10        362.24        346.15        22.44 o                         
   8   6  10        121.46        143.41        24.79 o                         
   9   6  10         76.19         60.14        31.65 o                         
  -9   7  10        461.93        455.42        24.98 o                         
  -8   7  10        344.99        359.15        23.54 o                         
  -7   7  10        348.24        279.01        15.52 o                         
  -6   7  10       1793.38       1520.41        29.23 o                         
  -5   7  10        542.71        539.84        15.65 o                         
  -4   7  10        178.06        215.08        11.80 o                         
  -3   7  10        522.85        649.13        20.42 o                         
  -2   7  10       2681.14       2689.87        52.51 o                         
  -1   7  10       2011.06       2013.46        35.62 o                         
   0   7  10        992.64        967.15        18.65 o                         
   1   7  10         64.80         58.65         9.96 o                         
   2   7  10        727.47        760.32        20.52 o                         
   3   7  10        204.02        162.32        11.83 o                         
   4   7  10       3404.78       3425.93        51.07 o                         
   5   7  10        222.41        137.44        15.03 o                         
   6   7  10        466.42        443.70        20.63 o                         
   7   7  10        266.74        285.79        23.90 o                         
   8   7  10         89.78         77.64        24.75 o                         
   9   7  10        267.33        228.45        29.29 o                         
  -9   8  10          5.69        -24.35        24.35 o                         
  -8   8  10         78.67        108.10        18.21 o                         
  -7   8  10        538.72        575.98        19.67 o                         
  -6   8  10        100.80         42.97        16.05 o                         
  -5   8  10         58.28         77.73        12.51 o                         
  -4   8  10        180.77        265.15        16.94 o                         
  -3   8  10       7053.38       7110.25       142.08 o                         
  -2   8  10       1488.97       1543.00        42.10 o                         
  -1   8  10       7893.92       8005.44       128.91 o                         
   0   8  10        320.74        343.41        10.45 o                         
   1   8  10        211.86        223.06        11.56 o                         
   2   8  10        669.37        749.92        18.33 o                         
   3   8  10       1737.32       1768.71        31.03 o                         
   4   8  10         11.92        -11.02        11.02 o                         
   5   8  10        438.68        471.75        19.03 o                         
   6   8  10         18.20          0.46        17.10 o                         
   7   8  10        182.74        172.21        21.23 o                         
   8   8  10         73.15         40.68        29.04 o                         
  -9   9  10        241.96        186.02        17.24 o                         
  -8   9  10        398.43        365.07        18.13 o                         
  -7   9  10          3.53         -3.29        15.38 o                         
  -6   9  10        196.33        239.84        15.67 o                         
  -5   9  10          5.16         -6.61        17.40 o                         
  -4   9  10        161.05        130.00        20.49 o                         
  -3   9  10        108.24        169.26        21.50 o                         
  -2   9  10       6465.41       6521.93       126.13 o                         
  -1   9  10        115.18        132.73        14.70 o                         
   0   9  10       1213.85       1140.46        21.52 o                         
   1   9  10         64.75         35.63        10.31 o                         
   2   9  10         47.29         35.68        11.72 o                         
   3   9  10        242.30        202.15        15.10 o                         
   4   9  10       1486.73       1504.84        31.51 o                         
   5   9  10        368.20        322.06        22.25 o                         
   6   9  10        655.01        628.39        23.83 o                         
   7   9  10         18.11         14.73        19.68 o                         
   8   9  10        131.87        140.02        29.99 o                         
  -8  10  10        270.31        161.22        18.01 o                         
  -7  10  10        139.20        146.67        18.76 o                         
  -6  10  10         73.18        149.85        28.04 o                         
  -5  10  10       1452.55       1432.75        55.71 o                         
  -4  10  10        524.13        411.38        20.23 o                         
  -3  10  10        160.31        243.55        22.94 o                         
  -2  10  10          0.41        -17.13        19.75 o                         
  -1  10  10        266.51        285.84        17.01 o                         
   0  10  10       1666.20       1676.22        34.44 o                         
   1  10  10        673.89        735.84        17.84 o                         
   2  10  10         22.91        -11.98        11.98 o                         
   3  10  10       1276.99       1211.29        26.45 o                         
   4  10  10        197.20        177.71        14.89 o                         
   5  10  10          5.56         -9.65        18.08 o                         
   6  10  10        241.06        165.49        20.57 o                         
   7  10  10        171.34        157.75        21.22 o                         
   8  10  10         12.25         58.41        27.64 o                         
  -7  11  10         24.85        -27.94        27.94 o                         
  -6  11  10         98.59         57.15        25.02 o                         
  -5  11  10         78.25        109.04        19.31 o                         
  -4  11  10        798.41        813.77        48.43 o                         
  -3  11  10        766.57        880.93        45.30 o                         
  -2  11  10         15.86         17.89        21.35 o                         
  -1  11  10          1.76        -12.87        14.89 o                         
   0  11  10       1474.40       1546.52        32.81 o                         
   1  11  10         23.84          4.33        10.51 o                         
   2  11  10         12.27        -12.84        12.84 o                         
   3  11  10          6.95         -2.77        14.41 o                         
   4  11  10        116.03        123.69        17.12 o                         
   5  11  10        403.88        420.86        19.61 o                         
   6  11  10        517.14        480.88        23.33 o                         
   7  11  10         14.43         11.40        21.42 o                         
  -7  12  10        156.41        196.30        43.18 o                         
  -6  12  10        133.21        279.53        28.45 o                         
  -5  12  10          0.76         39.34        21.68 o                         
  -4  12  10        241.18        187.60        36.22 o                         
  -3  12  10        469.77        509.77        30.92 o                         
  -2  12  10        572.37        631.57        25.42 o                         
  -1  12  10         77.93         87.18        17.34 o                         
   0  12  10         30.93          8.19        10.07 o                         
   1  12  10         59.25         74.32        10.83 o                         
   2  12  10       1606.44       1494.08        33.66 o                         
   3  12  10        171.62        248.17        17.21 o                         
   4  12  10        160.30        135.07        19.32 o                         
   5  12  10         83.56         45.72        19.99 o                         
   6  12  10         52.52         29.37        22.61 o                         
  -6  13  10          3.24          4.50        25.44 o                         
  -5  13  10         33.91         83.19        22.35 o                         
  -4  13  10        255.30        376.69        22.31 o                         
  -3  13  10        230.85        383.60        34.81 o                         
  -2  13  10        995.33        982.03        40.01 o                         
  -1  13  10         21.81         14.59        23.34 o                         
   0  13  10        100.17         59.08        14.47 o                         
   1  13  10        486.70        416.30        17.76 o                         
   2  13  10         95.07         80.68        15.26 o                         
   3  13  10        642.68        676.83        24.64 o                         
   4  13  10        265.58        288.14        20.68 o                         
   5  13  10         80.19        149.97        21.18 o                         
   6  13  10          9.40        -26.83        72.79 o                         
  -5  14  10        122.23         82.08        25.72 o                         
  -4  14  10          0.70        -22.37        22.37 o                         
  -3  14  10         16.15        -14.31        19.18 o                         
  -2  14  10          0.96         -3.08        21.39 o                         
  -1  14  10         40.64         13.89        21.01 o                         
   0  14  10       1480.44       1568.25        45.73 o                         
   1  14  10        207.27        226.28        12.50 o                         
   2  14  10          4.66        -15.65        15.65 o                         
   3  14  10        256.22        272.73        20.74 o                         
   4  14  10        200.27        249.82        20.73 o                         
  -4  15  10        164.55        159.21        28.61 o                         
  -3  15  10         81.13         50.22        31.25 o                         
  -2  15  10         21.36         79.61        28.95 o                         
  -1  15  10        810.87        893.41        34.67 o                         
   0  15  10          4.76         -7.49        23.58 o                         
   1  15  10        343.92        384.22        19.22 o                         
   2  15  10         18.48         -2.03        16.81 o                         
   3  15  10          2.25          8.27        18.34 o                         
  -1  16  10         30.76         -5.93        24.46 o                         
   0  16  10        127.88        187.70        26.97 o                         
  -9   0  11         30.26        -26.15        26.15 o                         
  -7   0  11       2477.62       2655.78        61.21 o                         
  -5   0  11       3304.07       3360.94        67.32 o                         
  -3   0  11      11198.03      11433.05       218.88 o                         
  -1   0  11      25928.81      26464.14       525.35 o                         
   1   0  11       1438.10       1328.22        32.53 o                         
   3   0  11       2812.51       2754.69        60.94 o                         
   5   0  11       3782.54       3940.90        85.68 o                         
   7   0  11         53.33         45.61        26.83 o                         
   9   0  11        351.93        278.53        39.26 o                         
 -10   1  11         59.71         58.45        20.35 o                         
  -9   1  11        489.13        495.09        22.61 o                         
  -8   1  11         46.96         82.54        17.41 o                         
  -7   1  11       4157.67       4249.10        66.37 o                         
  -6   1  11        571.79        672.11        17.13 o                         
  -5   1  11       1750.69       1642.76        28.05 o                         
  -4   1  11        324.78        297.99        12.06 o                         
  -3   1  11       2782.66       2788.86        41.18 o                         
  -2   1  11       3425.53       3517.71        50.36 o                         
  -1   1  11        295.59        502.49        12.37 o                         
   0   1  11         17.56         19.08         8.07 o                         
   1   1  11        286.28        236.90        10.42 o                         
   2   1  11        213.78        164.91        11.02 o                         
   3   1  11        147.72        116.40        11.52 o                         
   4   1  11       5241.88       5621.63        77.47 o                         
   5   1  11        284.12        233.99        15.52 o                         
   6   1  11         65.49         14.36        15.80 o                         
   7   1  11         10.83         15.18        15.22 o                         
   8   1  11        147.66         98.74        24.81 o                         
   9   1  11         30.54          8.34        25.15 o                         
  10   1  11         23.60         71.89        31.45 o                         
 -10   2  11         77.38         63.12        23.84 o                         
  -9   2  11        642.57        824.22        29.32 o                         
  -8   2  11         25.30         38.88        17.06 o                         
  -7   2  11        105.78        101.05        13.53 o                         
  -6   2  11        309.31        315.79        13.14 o                         
  -5   2  11       6784.82       6483.86        86.60 o                         
  -4   2  11         41.84         30.15         8.08 o                         
  -3   2  11       7579.34       7404.54       103.56 o                         
  -2   2  11        255.46        267.45         9.39 o                         
  -1   2  11       2799.93       3262.03        45.29 o                         
   0   2  11       2723.51       2762.06        40.88 o                         
   1   2  11      11726.97      12685.63       171.88 o                         
   2   2  11        766.06        780.08        17.36 o                         
   3   2  11          8.70         -6.50        10.72 o                         
   4   2  11       1040.61       1084.73        23.00 o                         
   5   2  11         36.74         13.95        13.78 o                         
   6   2  11        430.66        382.47        20.65 o                         
   7   2  11       1914.36       1799.75        39.84 o                         
   8   2  11        284.63        244.43        24.04 o                         
   9   2  11          1.16         -1.54        31.03 o                         
  10   2  11          4.58        -12.90        31.63 o                         
 -10   3  11         56.45         37.58        17.14 o                         
  -9   3  11         55.56         93.66        15.24 o                         
  -8   3  11        243.42        169.48        14.23 o                         
  -7   3  11        963.54        858.47        21.42 o                         
  -6   3  11       1382.81       1271.97        26.14 o                         
  -5   3  11       1523.14       1556.22        28.22 o                         
  -4   3  11       9500.62       9323.78       134.06 o                         
  -3   3  11        171.59        220.23        10.24 o                         
  -2   3  11       4097.48       4315.71        62.33 o                         
  -1   3  11        276.51        251.61        10.17 o                         
   0   3  11        543.03        663.69        14.66 o                         
   1   3  11       3066.49       2971.00        44.39 o                         
   2   3  11       4487.31       4784.69        68.57 o                         
   3   3  11         86.76         62.56        11.51 o                         
   4   3  11        442.82        448.03        16.10 o                         
   5   3  11        327.54        308.93        17.65 o                         
   6   3  11       4521.06       4476.89        70.35 o                         
   7   3  11         18.46        -16.47        16.47 o                         
   8   3  11        117.78        104.98        22.41 o                         
   9   3  11          7.57         -3.78        28.88 o                         
 -10   4  11          5.01          1.89        27.42 o                         
  -9   4  11        677.83        689.53        26.72 o                         
  -8   4  11         36.19         31.20        16.88 o                         
  -7   4  11       1624.64       1561.27        33.01 o                         
  -6   4  11        131.85        168.85        13.09 o                         
  -5   4  11         66.51         34.42        10.56 o                         
  -4   4  11        266.84        297.75        12.43 o                         
  -3   4  11         39.28         39.40         8.60 o                         
  -2   4  11       5715.29       5554.65        79.07 o                         
  -1   4  11        267.15        191.97         9.75 o                         
   0   4  11       4832.89       4846.62        70.15 o                         
   1   4  11       2241.30       2346.97        36.44 o                         
   2   4  11        676.95        714.83        17.85 o                         
   3   4  11        801.04        819.75        18.72 o                         
   4   4  11        669.42        694.36        19.21 o                         
   5   4  11         47.85         19.03        14.74 o                         
   6   4  11        918.04        924.71        25.74 o                         
   7   4  11        261.52        236.21        21.00 o                         
   8   4  11         23.58         26.86        22.63 o                         
   9   4  11        309.34        299.88        29.73 o                         
 -10   5  11         40.07         43.52        23.22 o                         
  -9   5  11         15.93         15.61        19.14 o                         
  -8   5  11         18.33         28.78        16.63 o                         
  -7   5  11         15.66         36.18        12.94 o                         
  -6   5  11       3701.24       3846.82        64.03 o                         
  -5   5  11        542.18        593.50        16.35 o                         
  -4   5  11       5043.62       5461.23        76.80 o                         
  -3   5  11       4243.40       4353.31        61.41 o                         
  -2   5  11      10116.58       9843.24       133.62 o                         
  -1   5  11       1119.32        964.39        18.70 o                         
   0   5  11       3967.24       3836.33        57.87 o                         
   1   5  11        273.14        356.71        12.72 o                         
   2   5  11       3426.71       3489.66        49.65 o                         
   3   5  11       1830.83       1808.88        33.15 o                         
   4   5  11       6416.25       6577.83        91.62 o                         
   5   5  11        278.70        294.76        16.28 o                         
   6   5  11       1244.47       1319.73        29.42 o                         
   7   5  11        102.36        109.20        19.91 o                         
   8   5  11        183.09        193.60        25.15 o                         
   9   5  11          6.33         -9.04        27.30 o                         
  -9   6  11        160.35        180.71        24.45 o                         
  -8   6  11        147.26        220.83        17.56 o                         
  -7   6  11        503.49        515.43        20.93 o                         
  -6   6  11        185.00        150.03        11.98 o                         
  -5   6  11          2.69         -5.91         9.02 o                         
  -4   6  11         13.34         26.99         7.96 o                         
  -3   6  11        743.67        782.81        18.05 o                         
  -2   6  11       3108.01       2981.05        45.54 o                         
  -1   6  11         65.83         56.06         7.88 o                         
   0   6  11       3204.17       3202.93        49.94 o                         
   1   6  11        625.83        676.37        18.28 o                         
   2   6  11       4349.07       4347.58        60.29 o                         
   3   6  11       1056.81       1050.77        22.26 o                         
   4   6  11        824.05        849.38        21.24 o                         
   5   6  11       1258.95       1225.82        26.75 o                         
   6   6  11        309.36        308.35        19.57 o                         
   7   6  11          9.46        -18.67        18.67 o                         
   8   6  11        911.79       1018.59        34.80 o                         
   9   6  11         47.05         24.85        28.30 o                         
  -9   7  11         59.17         36.54        21.90 o                         
  -8   7  11        219.89        259.86        20.44 o                         
  -7   7  11         46.15         35.22        12.47 o                         
  -6   7  11        788.58        776.53        21.22 o                         
  -5   7  11        160.18        184.93        11.12 o                         
  -4   7  11        919.84        737.68        20.34 o                         
  -3   7  11        250.83        272.24        18.55 o                         
  -2   7  11       1551.39       1618.00        31.17 o                         
  -1   7  11       2952.85       2967.76        47.40 o                         
   0   7  11       9717.56       9788.35       133.70 o                         
   1   7  11        354.33        329.30        12.55 o                         
   2   7  11       5635.82       5608.24        81.99 o                         
   3   7  11       4293.53       4328.20        62.51 o                         
   4   7  11        791.05        722.02        20.28 o                         
   5   7  11        111.78         89.11        15.05 o                         
   6   7  11        971.80        911.33        26.40 o                         
   7   7  11          6.97          3.28        22.23 o                         
   8   7  11        184.40        191.41        25.86 o                         
   9   7  11        115.71         73.80        30.61 o                         
  -9   8  11          4.53          5.09        17.42 o                         
  -8   8  11          1.02         18.29        13.92 o                         
  -7   8  11        166.30        211.10        14.02 o                         
  -6   8  11         34.42         40.63        13.28 o                         
  -5   8  11        375.55        293.32        15.22 o                         
  -4   8  11         31.45         12.16        14.54 o                         
  -3   8  11         60.93         76.75        12.42 o                         
  -2   8  11         16.76         21.16        12.17 o                         
  -1   8  11         84.69         98.35         9.72 o                         
   0   8  11       3909.45       3919.26        56.67 o                         
   1   8  11        929.47        919.73        20.66 o                         
   2   8  11        781.54        815.99        19.62 o                         
   3   8  11        281.95        264.61        12.48 o                         
   4   8  11         23.94         17.94        14.25 o                         
   5   8  11       2239.97       2156.35        47.42 o                         
   6   8  11       1245.06       1218.35        32.04 o                         
   7   8  11        240.34        164.36        25.94 o                         
   8   8  11          4.85          0.28        25.98 o                         
  -8   9  11        164.44        167.14        20.80 o                         
  -7   9  11         34.58         64.55        14.92 o                         
  -6   9  11         35.95         45.71        15.26 o                         
  -5   9  11        250.49        238.48        20.33 o                         
  -4   9  11        372.35        490.11        21.09 o                         
  -3   9  11       3171.78       3106.36        75.06 o                         
  -2   9  11       1460.58       1387.64        35.79 o                         
  -1   9  11        678.62        609.06        22.39 o                         
   0   9  11       3678.37       3701.69        53.79 o                         
   1   9  11        265.06        277.78        13.19 o                         
   2   9  11       3764.91       3670.20        55.73 o                         
   3   9  11        188.86        209.98        15.15 o                         
   4   9  11          2.04          6.20        14.39 o                         
   5   9  11       1095.74       1010.44        30.35 o                         
   6   9  11         80.23         98.34        19.63 o                         
   7   9  11         16.96        -12.64        21.84 o                         
   8   9  11        142.30        144.08        27.55 o                         
  -8  10  11         23.52         -7.48        19.43 o                         
  -7  10  11         51.34          9.76        22.58 o                         
  -6  10  11        981.46        885.52        38.36 o                         
  -5  10  11        224.81        221.97        31.76 o                         
  -4  10  11        100.43        102.22        19.23 o                         
  -3  10  11        187.12        224.32        23.65 o                         
  -2  10  11        903.95        900.19        25.68 o                         
  -1  10  11        112.09         88.75        15.53 o                         
   0  10  11        344.27        376.32        14.88 o                         
   1  10  11       1879.13       1830.97        33.24 o                         
   2  10  11       2572.51       2519.58        44.70 o                         
   3  10  11        701.79        682.04        20.35 o                         
   4  10  11          3.75         -3.95         9.91 o                         
   5  10  11          4.01          7.42        17.18 o                         
   6  10  11          7.41         12.69        19.64 o                         
   7  10  11        397.48        499.53        31.97 o                         
  -7  11  11         22.76         30.53        28.27 o                         
  -6  11  11        223.57        208.71        26.67 o                         
  -5  11  11        226.15        140.74        23.57 o                         
  -4  11  11         14.98         85.80        32.43 o                         
  -3  11  11        684.79        694.24        46.68 o                         
  -2  11  11        103.81        122.68        15.94 o                         
  -1  11  11        103.26        111.73        17.23 o                         
   0  11  11        230.77        307.15        13.99 o                         
   1  11  11         10.02         14.31        11.35 o                         
   2  11  11         49.05         41.94        14.21 o                         
   3  11  11        157.79        160.93        16.50 o                         
   4  11  11        970.09        935.26        28.07 o                         
   5  11  11         48.40         52.59        20.06 o                         
   6  11  11          7.41         11.75        19.99 o                         
   7  11  11         74.44        125.43        22.75 o                         
  -6  12  11          2.25         -0.64        24.05 o                         
  -5  12  11        171.27        256.84        32.32 o                         
  -4  12  11        624.60        542.59        40.46 o                         
  -3  12  11         23.20         65.25        35.66 o                         
  -2  12  11        154.11        145.52        16.24 o                         
  -1  12  11       1322.60       1511.16        41.45 o                         
   0  12  11        100.82         92.40        11.50 o                         
   1  12  11         58.34         70.26        14.47 o                         
   2  12  11         37.78         38.04        15.97 o                         
   3  12  11       1712.36       1562.76        38.79 o                         
   4  12  11         80.15         76.66        19.08 o                         
   5  12  11        529.53        583.05        32.67 o                         
   6  12  11        237.33        232.49        23.92 o                         
  -6  13  11        124.16        139.44        27.42 o                         
  -5  13  11        153.88        173.82        29.11 o                         
  -4  13  11        247.33        362.93        45.42 o                         
  -3  13  11          0.28         32.43        31.37 o                         
  -2  13  11          3.66        -18.37        18.37 o                         
  -1  13  11       1085.15       1089.55        36.57 o                         
   0  13  11        356.72        335.72        27.57 o                         
   1  13  11         47.42         38.88        10.94 o                         
   2  13  11        665.53        700.02        21.29 o                         
   3  13  11        224.52        252.99        17.68 o                         
   4  13  11        109.26        106.31        19.51 o                         
   5  13  11         64.12         56.67        22.11 o                         
  -4  14  11         68.50         41.90        37.12 o                         
  -3  14  11        234.51        293.48        20.22 o                         
  -2  14  11        591.24        718.02        33.41 o                         
  -1  14  11         26.02         32.76        21.18 o                         
   0  14  11        333.88        309.52        25.49 o                         
   1  14  11        529.29        596.32        22.94 o                         
   2  14  11        372.04        369.96        18.06 o                         
   3  14  11         34.68         35.37        19.07 o                         
   4  14  11         47.81         22.70        19.57 o                         
  -3  15  11         28.83        -17.08        26.66 o                         
  -2  15  11        381.19        421.15        29.69 o                         
  -1  15  11         65.69         79.54        24.34 o                         
   0  15  11          6.42          0.90        23.81 o                         
   1  15  11         94.23         93.57        23.71 o                         
   2  15  11         71.27         70.43        17.03 o                         
 -10   0  12         44.97         69.49        27.88 o                         
  -8   0  12         69.26         66.05        22.24 o                         
  -6   0  12       1802.97       1599.31        42.64 o                         
  -4   0  12      11769.13      11711.58       214.80 o                         
  -2   0  12        303.72        340.97        18.49 o                         
   0   0  12      35841.89      36807.12       729.93 o                         
   2   0  12       5307.98       5055.47       102.47 o                         
   4   0  12         45.33         31.49        18.47 o                         
   6   0  12       4818.01       4870.59       110.37 o                         
   8   0  12        591.36        547.45        45.71 o                         
 -10   1  12        130.20        122.15        21.32 o                         
  -9   1  12         15.32         22.61        17.77 o                         
  -8   1  12         68.05         85.84        16.87 o                         
  -7   1  12        110.43        174.00        15.40 o                         
  -6   1  12         40.18         49.15        11.68 o                         
  -5   1  12       1997.06       2011.11        32.62 o                         
  -4   1  12          2.38         36.76         9.70 o                         
  -3   1  12         68.69         54.58         8.87 o                         
  -2   1  12       1262.67       1272.68        23.38 o                         
  -1   1  12       1281.80       1496.36        26.00 o                         
   0   1  12       1899.23       1912.51        29.41 o                         
   1   1  12       4167.02       4161.70        58.72 o                         
   2   1  12        191.34        193.68        12.12 o                         
   3   1  12       6878.60       7182.22        98.72 o                         
   4   1  12       1116.08       1250.35        25.22 o                         
   5   1  12        377.80        373.65        17.06 o                         
   6   1  12         30.39         -3.94        16.13 o                         
   7   1  12        298.52        271.32        21.02 o                         
   8   1  12         61.36         83.96        26.26 o                         
   9   1  12         77.36         62.94        33.35 o                         
 -10   2  12        245.50        166.02        24.98 o                         
  -9   2  12        166.17        219.67        21.42 o                         
  -8   2  12        756.13        819.51        26.36 o                         
  -7   2  12        763.87        783.21        20.63 o                         
  -6   2  12         51.40        101.37        11.57 o                         
  -5   2  12        348.29        423.42        13.03 o                         
  -4   2  12       3171.83       2977.06        42.89 o                         
  -3   2  12         15.21         27.69         8.25 o                         
  -2   2  12      13293.02      12702.63       167.96 o                         
  -1   2  12        682.59        722.94        16.47 o                         
   0   2  12        526.78        496.94        13.36 o                         
   1   2  12        428.73        443.96        14.52 o                         
   2   2  12       7285.45       7352.47       100.05 o                         
   3   2  12         10.84          8.95        11.48 o                         
   4   2  12       5975.56       6152.80        88.49 o                         
   5   2  12         28.77        -14.15        14.15 o                         
   6   2  12         50.28         31.73        15.83 o                         
   7   2  12        468.98        433.81        25.33 o                         
   8   2  12       1466.19       1404.62        39.93 o                         
   9   2  12         88.05         35.00        31.04 o                         
 -10   3  12         91.81         79.87        25.94 o                         
  -9   3  12        106.25         48.64        21.23 o                         
  -8   3  12         58.36         31.57        18.49 o                         
  -7   3  12         91.91        112.50        14.43 o                         
  -6   3  12        656.62        703.55        19.40 o                         
  -5   3  12         60.90         68.70        10.98 o                         
  -4   3  12         14.61         15.28         9.84 o                         
  -3   3  12       6736.44       6526.91        94.72 o                         
  -2   3  12        251.89        237.49        10.39 o                         
  -1   3  12       3663.70       3464.32        50.12 o                         
   0   3  12       2719.55       2797.38        41.08 o                         
   1   3  12        151.36        125.10        10.17 o                         
   2   3  12       2334.90       2348.16        36.30 o                         
   3   3  12       2523.29       2621.46        41.51 o                         
   4   3  12         12.05         -5.76        12.86 o                         
   5   3  12          2.46        -14.15        14.15 o                         
   6   3  12          7.42          8.73        17.89 o                         
   7   3  12        328.14        317.36        21.91 o                         
   8   3  12          2.93          8.12        24.15 o                         
   9   3  12        303.69        299.70        33.95 o                         
 -10   4  12         35.56         63.12        22.99 o                         
  -9   4  12         11.65          5.60        19.90 o                         
  -8   4  12          1.96         17.79        17.40 o                         
  -7   4  12         92.76        105.08        15.85 o                         
  -6   4  12       1016.37        906.08        21.78 o                         
  -5   4  12         21.36         20.68        10.53 o                         
  -4   4  12        340.26        333.08        13.07 o                         
  -3   4  12        827.32        869.17        19.26 o                         
  -2   4  12        574.16        729.49        16.63 o                         
  -1   4  12       3848.88       4006.04        57.51 o                         
   0   4  12       9136.93       9389.29       128.57 o                         
   1   4  12         85.41         89.36         9.75 o                         
   2   4  12       6114.19       6036.83        83.38 o                         
   3   4  12        156.18        145.18        13.13 o                         
   4   4  12       1049.86        968.01        22.99 o                         
   5   4  12        287.28        235.68        17.81 o                         
   6   4  12       1549.59       1488.50        32.05 o                         
   7   4  12        163.49        149.65        20.90 o                         
   8   4  12         20.92         53.28        25.70 o                         
   9   4  12        325.31        397.41        31.81 o                         
  -9   5  12        292.82        363.46        23.47 o                         
  -8   5  12        305.81        392.38        20.20 o                         
  -7   5  12        250.13        244.71        16.90 o                         
  -6   5  12         83.57         31.32        13.52 o                         
  -5   5  12       1688.40       1498.32        30.19 o                         
  -4   5  12       5587.55       5682.62        81.72 o                         
  -3   5  12       3567.07       3999.16        59.22 o                         
  -2   5  12       1007.79       1033.84        20.60 o                         
  -1   5  12       7511.66       7497.16       111.30 o                         
   0   5  12       2297.54       2204.29        36.11 o                         
   1   5  12       1072.58       1079.56        23.41 o                         
   2   5  12        330.13        352.84        13.14 o                         
   3   5  12         35.90         15.52        12.80 o                         
   4   5  12        258.57        255.30        15.87 o                         
   5   5  12        599.74        586.92        20.78 o                         
   6   5  12          4.61        -16.71        16.71 o                         
   7   5  12        229.10        180.46        22.15 o                         
   8   5  12        102.51         64.72        26.00 o                         
   9   5  12          8.18         55.59        30.84 o                         
  -9   6  12         11.21         -7.22        19.71 o                         
  -8   6  12         50.32         22.91        17.82 o                         
  -7   6  12        237.19        242.16        16.75 o                         
  -6   6  12        106.43        165.17        13.14 o                         
  -5   6  12          5.96         -4.60        10.06 o                         
  -4   6  12        241.66        261.13        12.56 o                         
  -3   6  12        418.86        429.42        13.38 o                         
  -2   6  12        286.50        212.05         8.94 o                         
  -1   6  12       3061.79       3080.88        45.83 o                         
   0   6  12         23.86         37.22        10.30 o                         
   1   6  12        420.43        455.24        16.57 o                         
   2   6  12       6034.79       6102.92        84.89 o                         
   3   6  12        559.33        559.42        17.02 o                         
   4   6  12       1524.04       1477.56        31.33 o                         
   5   6  12        233.51        242.55        16.84 o                         
   6   6  12         29.63         31.79        17.60 o                         
   7   6  12        480.15        507.99        26.27 o                         
   8   6  12         11.52         -8.98        24.82 o                         
   9   6  12         34.65        -16.53        28.70 o                         
  -9   7  12        448.76        492.63        26.86 o                         
  -8   7  12         36.91          0.13        15.61 o                         
  -7   7  12       1490.08       1402.42        32.41 o                         
  -6   7  12        562.34        647.28        21.39 o                         
  -5   7  12       1404.41       1646.36        33.49 o                         
  -4   7  12       1849.76       1879.36        36.68 o                         
  -3   7  12       3528.42       3328.07        56.66 o                         
  -2   7  12        119.64        131.12        11.66 o                         
  -1   7  12        868.87        887.42        19.31 o                         
   0   7  12         42.47         31.25         9.64 o                         
   1   7  12        493.90        513.94        15.80 o                         
   2   7  12       4796.06       4917.37        71.34 o                         
   3   7  12       1119.40       1127.18        23.72 o                         
   4   7  12        714.03        729.65        21.78 o                         
   5   7  12         55.72         43.40        16.14 o                         
   6   7  12        142.98        117.11        18.63 o                         
   7   7  12         43.00         79.48        22.28 o                         
   8   7  12        266.62        265.19        27.94 o                         
  -8   8  12         15.49         40.78        21.85 o                         
  -7   8  12         83.79         67.55        11.92 o                         
  -6   8  12         41.05         23.29        13.65 o                         
  -5   8  12         94.38        102.51        17.89 o                         
  -4   8  12        627.27        705.76        26.32 o                         
  -3   8  12          7.69         20.20        16.72 o                         
  -2   8  12         40.27         53.92        13.92 o                         
  -1   8  12         22.47         23.88        11.83 o                         
   0   8  12        102.78        116.21         9.38 o                         
   1   8  12       3349.94       3365.30        54.02 o                         
   2   8  12        217.31        202.61        13.75 o                         
   3   8  12          0.40          8.89        13.52 o                         
   4   8  12        124.11        100.64        15.41 o                         
   5   8  12        428.38        492.67        20.84 o                         
   6   8  12          9.75        -18.09        18.09 o                         
   7   8  12        157.35        166.55        27.17 o                         
   8   8  12          5.44          3.01        27.48 o                         
  -8   9  12        223.97        286.74        20.38 o                         
  -7   9  12       1818.48       2046.27        45.71 o                         
  -6   9  12        252.83        215.99        26.58 o                         
  -5   9  12        312.68        218.32        20.99 o                         
  -4   9  12        596.07        598.80        28.39 o                         
  -3   9  12         78.60         30.81        13.82 o                         
  -2   9  12        203.01        156.20        16.52 o                         
  -1   9  12        934.45        998.10        25.80 o                         
   0   9  12        200.41        242.99        14.85 o                         
   1   9  12          5.37          2.69        11.17 o                         
   2   9  12        232.35        244.98        14.67 o                         
   3   9  12       1426.47       1278.33        30.50 o                         
   4   9  12        887.56        875.87        23.48 o                         
   5   9  12        180.73        212.83        22.94 o                         
   6   9  12         13.34         19.71        20.72 o                         
   7   9  12        187.85        140.20        23.19 o                         
  -7  10  12        183.02        199.28        29.93 o                         
  -6  10  12        925.93        952.21        40.98 o                         
  -5  10  12        103.18        149.57        21.57 o                         
  -4  10  12        158.74         98.61        27.25 o                         
  -3  10  12        410.43        382.63        27.47 o                         
  -2  10  12         25.21         59.81        14.60 o                         
  -1  10  12       3395.22       3386.65        77.64 o                         
   0  10  12         84.20         64.07        15.94 o                         
   1  10  12         11.42        -10.90        10.90 o                         
   2  10  12        276.11        257.94        14.86 o                         
   3  10  12         31.52         -3.53        15.78 o                         
   4  10  12        702.26        663.39        25.76 o                         
   5  10  12          6.11        -18.58        18.58 o                         
   6  10  12          6.46        -20.69        21.20 o                         
   7  10  12        488.55        467.91        27.35 o                         
  -7  11  12        113.39         92.01        29.71 o                         
  -6  11  12          6.66        -13.09        24.97 o                         
  -5  11  12        254.06        354.19        24.52 o                         
  -4  11  12         90.54         17.93        13.47 o                         
  -3  11  12          9.74          1.51        27.55 o                         
  -2  11  12          5.97         -1.52        14.77 o                         
  -1  11  12         92.30         75.54        18.24 o                         
   0  11  12        187.10        227.13        13.47 o                         
   1  11  12        982.08       1030.23        28.33 o                         
   2  11  12        306.21        262.05        16.12 o                         
   3  11  12        241.41        214.44        17.28 o                         
   4  11  12         65.71         75.35        19.51 o                         
   5  11  12          5.49        -20.16        20.16 o                         
   6  11  12        167.18        149.59        28.38 o                         
  -6  12  12        731.30        868.93        43.70 o                         
  -5  12  12        678.52        710.11        45.34 o                         
  -4  12  12        595.05        637.87        45.11 o                         
  -3  12  12        771.78        774.24        43.80 o                         
  -2  12  12         11.42         46.35        24.52 o                         
  -1  12  12          7.33        -19.30        19.30 o                         
   0  12  12       1398.50       1410.51        37.23 o                         
   1  12  12        782.70        781.42        20.31 o                         
   2  12  12        212.40        303.78        19.28 o                         
   3  12  12          0.11         50.66        18.80 o                         
   4  12  12         29.40         -2.87        18.67 o                         
   5  12  12        124.07        125.67        22.51 o                         
   6  12  12        227.62        252.28        26.15 o                         
  -5  13  12         95.40        169.96        27.97 o                         
  -4  13  12         22.38         66.60        36.10 o                         
  -3  13  12         46.19         34.37        33.99 o                         
  -2  13  12        183.18        155.73        22.90 o                         
  -1  13  12         10.24         20.23        22.85 o                         
   0  13  12         65.20         70.43        24.15 o                         
   1  13  12       1395.94       1419.47        34.83 o                         
   2  13  12        540.12        561.84        19.58 o                         
   3  13  12          7.27         -4.61        19.41 o                         
   4  13  12        343.08        331.72        22.54 o                         
   5  13  12        478.07        487.73        25.98 o                         
  -4  14  12          4.66         31.99        37.38 o                         
  -3  14  12        479.77        572.59        54.46 o                         
  -2  14  12        741.98        862.25        35.37 o                         
  -1  14  12         73.93         42.20        23.33 o                         
   0  14  12          7.86          3.16        30.20 o                         
   1  14  12         64.36         53.05        14.86 o                         
   2  14  12        479.57        427.48        21.79 o                         
   3  14  12         21.26         49.76        25.68 o                         
  -2  15  12         57.68         28.67        23.23 o                         
  -1  15  12         99.32        158.73        27.38 o                         
   0  15  12        187.15        187.10        31.24 o                         
   1  15  12         16.70         21.25        15.44 o                         
  -9   0  13       1927.47       2107.72        70.97 o                         
  -7   0  13       3118.60       3340.99        89.16 o                         
  -5   0  13        428.25        348.48        20.01 o                         
  -3   0  13      11993.21      11705.68       224.25 o                         
  -1   0  13        626.00        589.87        20.02 o                         
   1   0  13        337.95        397.16        20.18 o                         
   3   0  13       1381.95       1349.84        37.12 o                         
   5   0  13       4181.01       4144.14        88.75 o                         
   7   0  13        164.50        185.77        33.42 o                         
   9   0  13        403.30        403.18        46.31 o                         
 -10   1  13        168.88        156.16        23.63 o                         
  -9   1  13        301.60        262.55        19.74 o                         
  -8   1  13          7.67         28.41        18.00 o                         
  -7   1  13        367.97        406.74        17.76 o                         
  -6   1  13       1153.39       1200.02        25.23 o                         
  -5   1  13        844.99        849.54        18.87 o                         
  -4   1  13       1124.66        971.66        19.54 o                         
  -3   1  13         14.30         13.66         9.37 o                         
  -2   1  13        447.76        394.85        12.70 o                         
  -1   1  13        218.51        174.35        10.43 o                         
   0   1  13        768.42        680.39        15.41 o                         
   1   1  13       3614.61       3866.56        57.10 o                         
   2   1  13       7544.49       7961.70       110.96 o                         
   3   1  13       3053.33       3153.72        48.21 o                         
   4   1  13         43.75         26.46        13.74 o                         
   5   1  13        229.20        249.36        17.06 o                         
   6   1  13        417.65        414.22        20.26 o                         
   7   1  13        220.44        188.00        22.80 o                         
   8   1  13        879.06        843.74        34.48 o                         
   9   1  13        549.97        564.61        38.59 o                         
 -10   2  13        160.56        144.79        20.42 o                         
  -9   2  13        657.31        677.11        26.93 o                         
  -8   2  13        665.35        637.36        22.84 o                         
  -7   2  13       1744.16       1555.16        30.81 o                         
  -6   2  13        154.82        157.54        11.49 o                         
  -5   2  13       4331.54       4494.89        62.07 o                         
  -4   2  13          2.59          2.24         9.37 o                         
  -3   2  13         18.06         14.44         9.24 o                         
  -2   2  13         32.14         30.74         8.56 o                         
  -1   2  13       8273.58       8391.84       115.18 o                         
   0   2  13       3343.83       3477.67        51.21 o                         
   1   2  13         18.31         13.88        10.06 o                         
   2   2  13         76.79         62.24        11.42 o                         
   3   2  13        935.08        982.48        22.11 o                         
   4   2  13       1249.75       1257.19        25.87 o                         
   5   2  13        600.45        599.07        21.06 o                         
   6   2  13       1130.30       1153.92        33.95 o                         
   7   2  13         31.69         24.01        23.93 o                         
   8   2  13         11.98          4.72        25.97 o                         
   9   2  13        112.54         53.35        32.20 o                         
  -9   3  13          2.34        -20.43        20.43 o                         
  -8   3  13         11.82        -17.98        17.98 o                         
  -7   3  13         15.52         58.89        14.87 o                         
  -6   3  13         18.46          7.65        12.64 o                         
  -5   3  13        265.09        273.99        13.49 o                         
  -4   3  13        300.61        354.81        13.48 o                         
  -3   3  13        288.57        269.89        12.90 o                         
  -2   3  13       3275.07       3354.00        51.53 o                         
  -1   3  13        164.55        182.27         9.25 o                         
   0   3  13      14049.69      14072.12       190.53 o                         
   1   3  13       3892.55       4053.97        58.00 o                         
   2   3  13          9.98         11.35        11.09 o                         
   3   3  13        253.34        236.35        14.11 o                         
   4   3  13        948.70        929.82        22.21 o                         
   5   3  13        507.01        485.94        19.67 o                         
   6   3  13        198.85        216.84        26.36 o                         
   7   3  13       1154.96       1151.64        36.94 o                         
   8   3  13         44.50        -11.98        27.38 o                         
   9   3  13         41.12         14.45        29.76 o                         
  -9   4  13        990.58       1002.76        38.50 o                         
  -8   4  13        762.81        749.69        25.41 o                         
  -7   4  13       1447.15       1621.85        34.66 o                         
  -6   4  13        332.67        241.21        13.99 o                         
  -5   4  13        563.31        565.00        16.28 o                         
  -4   4  13        573.60        623.36        17.03 o                         
  -3   4  13        244.22        208.49        10.94 o                         
  -2   4  13        781.42        891.90        18.86 o                         
  -1   4  13        472.11        446.82        13.50 o                         
   0   4  13       5800.64       5922.48        85.31 o                         
   1   4  13        431.02        473.98        14.51 o                         
   2   4  13       3199.21       3029.52        46.75 o                         
   3   4  13        273.57        325.05        15.43 o                         
   4   4  13          4.52        -13.47        13.47 o                         
   5   4  13        333.07        338.70        20.40 o                         
   6   4  13        378.36        332.14        21.24 o                         
   7   4  13        125.58        120.18        22.33 o                         
   8   4  13         76.14         64.86        26.48 o                         
   9   4  13         26.34         78.20        30.10 o                         
  -9   5  13        310.04        350.31        42.18 o                         
  -8   5  13        484.63        524.73        23.18 o                         
  -7   5  13         83.81         29.97        14.82 o                         
  -6   5  13         37.91         59.29        13.22 o                         
  -5   5  13        924.18        975.68        22.08 o                         
  -4   5  13       3421.09       2971.14        46.64 o                         
  -3   5  13       1287.01       1306.65        24.84 o                         
  -2   5  13       1309.83       1262.39        25.06 o                         
  -1   5  13        979.46        975.30        21.08 o                         
   0   5  13       2571.61       2763.44        43.67 o                         
   1   5  13       6773.95       6741.70        96.93 o                         
   2   5  13       2472.54       2557.65        39.40 o                         
   3   5  13        667.20        707.22        18.99 o                         
   4   5  13        229.10        227.66        16.86 o                         
   5   5  13        236.85        231.52        17.48 o                         
   6   5  13        226.55        212.61        21.21 o                         
   7   5  13         10.50        -21.40        21.40 o                         
   8   5  13        695.90        694.04        35.00 o                         
  -9   6  13        100.38        131.61        22.26 o                         
  -8   6  13         79.45         48.43        19.76 o                         
  -7   6  13        378.04        354.10        19.76 o                         
  -6   6  13        301.80        342.67        15.67 o                         
  -5   6  13        630.14        609.14        19.33 o                         
  -4   6  13       2215.01       2045.45        35.59 o                         
  -3   6  13       3343.54       3050.68        46.90 o                         
  -2   6  13       5842.03       5969.59        85.64 o                         
  -1   6  13         98.38         99.78        10.13 o                         
   0   6  13       2262.82       2219.15        37.15 o                         
   1   6  13       1544.71       1602.76        30.66 o                         
   2   6  13         20.53          5.39        12.27 o                         
   3   6  13         24.68          1.38        12.58 o                         
   4   6  13       1868.50       1871.15        37.67 o                         
   5   6  13          5.13        -13.63        14.75 o                         
   6   6  13        201.57        199.51        22.81 o                         
   7   6  13        302.98        321.53        25.14 o                         
   8   6  13         72.92        110.37        27.26 o                         
  -9   7  13        123.54         63.84        26.27 o                         
  -8   7  13        301.22        333.28        23.84 o                         
  -7   7  13        905.08        900.77        24.70 o                         
  -6   7  13       1107.57        943.43        23.60 o                         
  -5   7  13          1.41        -11.39        11.97 o                         
  -4   7  13       1047.14       1178.26        32.03 o                         
  -3   7  13        125.48        119.88        11.22 o                         
  -2   7  13        803.19        896.53        20.60 o                         
  -1   7  13        721.20        743.84        18.04 o                         
   0   7  13       1902.04       1903.64        33.36 o                         
   1   7  13        495.45        463.72        15.21 o                         
   2   7  13       1107.38       1114.20        24.43 o                         
   3   7  13       1558.27       1577.03        31.17 o                         
   4   7  13       2380.95       2438.83        45.05 o                         
   5   7  13        366.79        318.00        19.27 o                         
   6   7  13        359.77        365.27        24.56 o                         
   7   7  13        521.48        512.82        26.82 o                         
   8   7  13          6.63        -25.95        25.95 o                         
  -8   8  13         23.39         12.07        18.50 o                         
  -7   8  13         32.63         22.22        18.70 o                         
  -6   8  13        265.19        224.96        19.03 o                         
  -5   8  13        215.05        239.94        15.85 o                         
  -4   8  13       1949.93       2028.60        53.54 o                         
  -3   8  13       1197.48       1403.04        41.41 o                         
  -2   8  13        475.21        512.34        18.47 o                         
  -1   8  13        206.74        182.84        12.19 o                         
   0   8  13        703.17        686.41        17.66 o                         
   1   8  13        415.54        432.11        17.41 o                         
   2   8  13        451.51        492.17        17.96 o                         
   3   8  13        233.41        204.57        15.56 o                         
   4   8  13         15.44          4.72        14.19 o                         
   5   8  13        208.32        210.71        19.69 o                         
   6   8  13       1499.18       1466.63        38.80 o                         
   7   8  13         43.12        106.07        24.99 o                         
   8   8  13          3.35        -21.86        98.55 o                         
  -8   9  13          2.16          5.62        20.68 o                         
  -7   9  13         20.92         37.55        25.33 o                         
  -6   9  13        897.89       1170.64        51.16 o                         
  -5   9  13        564.83        472.93        26.44 o                         
  -4   9  13        364.07        328.33        24.77 o                         
  -3   9  13         12.15          6.23        17.90 o                         
  -2   9  13         37.09         22.71        15.86 o                         
  -1   9  13        176.95        200.98        11.46 o                         
   0   9  13        373.77        424.58        13.08 o                         
   1   9  13       1000.88       1061.55        24.93 o                         
   2   9  13        831.79        875.48        21.37 o                         
   3   9  13        184.09        193.29        17.13 o                         
   4   9  13        658.49        673.19        21.95 o                         
   5   9  13        455.67        419.73        27.47 o                         
   6   9  13        374.79        412.48        27.29 o                         
   7   9  13        157.56        147.79        25.38 o                         
  -7  10  13         88.37        134.62        33.86 o                         
  -6  10  13        585.31        632.81        39.37 o                         
  -5  10  13        572.91        669.31        29.96 o                         
  -4  10  13          1.20         12.44        20.08 o                         
  -3  10  13         48.47         13.18        16.70 o                         
  -2  10  13       1063.77       1009.12        31.78 o                         
  -1  10  13        228.39        281.82        21.42 o                         
   0  10  13        180.86        178.91        14.14 o                         
   1  10  13        497.40        510.82        18.33 o                         
   2  10  13         27.07         14.66        13.26 o                         
   3  10  13         14.18          4.35        15.66 o                         
   4  10  13        579.75        606.53        25.03 o                         
   5  10  13        451.88        457.89        22.79 o                         
   6  10  13        118.98        139.18        21.69 o                         
  -6  11  13          0.86          7.14        33.07 o                         
  -5  11  13        142.29        147.73        22.61 o                         
  -4  11  13         37.96         73.80        20.86 o                         
  -3  11  13        794.98        738.32        28.59 o                         
  -2  11  13        269.66        286.04        20.98 o                         
  -1  11  13        260.04        260.28        22.60 o                         
   0  11  13        587.46        604.76        19.44 o                         
   1  11  13        791.20        768.90        22.59 o                         
   2  11  13        847.44        832.28        25.08 o                         
   3  11  13       1004.26        922.58        27.06 o                         
   4  11  13        385.44        454.76        25.04 o                         
   5  11  13         68.94         83.09        22.81 o                         
   6  11  13          6.43         21.08        23.09 o                         
  -6  12  13        117.30        147.83        33.90 o                         
  -5  12  13          0.75         27.85        20.07 o                         
  -4  12  13         75.27         47.85        27.01 o                         
  -3  12  13        233.06        366.54        20.95 o                         
  -2  12  13         57.65         16.92        21.92 o                         
  -1  12  13         77.81         45.95        21.98 o                         
   0  12  13        319.24        292.87        18.92 o                         
   1  12  13          0.95         -5.31        14.70 o                         
   2  12  13         73.49         73.79        18.27 o                         
   3  12  13       1036.27       1181.97        42.80 o                         
   4  12  13        397.52        406.46        28.40 o                         
   5  12  13          3.07         14.48        23.08 o                         
  -5  13  13        288.18        204.39        35.15 o                         
  -4  13  13          4.86         25.17        36.73 o                         
  -3  13  13         15.43        -34.86        34.86 o                         
  -2  13  13         16.85         17.97        29.61 o                         
  -1  13  13         81.60         86.00        23.80 o                         
   0  13  13        786.10        888.19        36.56 o                         
   1  13  13        154.80        171.99        17.55 o                         
   2  13  13         38.60         25.04        15.38 o                         
   3  13  13         23.02         19.96        21.92 o                         
   4  13  13        195.49        179.84        22.68 o                         
  -3  14  13        159.17        201.95        40.12 o                         
  -2  14  13          2.14         -0.23        21.94 o                         
  -1  14  13        242.85        282.59        27.65 o                         
   0  14  13         37.01         55.44        27.63 o                         
   1  14  13         31.62         51.85        14.85 o                         
   2  14  13        174.09        167.49        19.03 o                         
   3  14  13         40.40         52.87        23.29 o                         
  -8   0  14         24.88         42.71        23.58 o                         
  -6   0  14        560.35        417.95        22.26 o                         
  -4   0  14       1250.93       1293.61        35.60 o                         
  -2   0  14       2205.26       1978.05        44.37 o                         
   0   0  14       3392.73       3017.42        68.50 o                         
   2   0  14         28.40         -5.68        16.70 o                         
   4   0  14       3963.06       4018.09        83.97 o                         
   6   0  14        202.88        201.24        31.90 o                         
   8   0  14          0.60         40.96        67.90 o                         
  -9   1  14         10.72          0.58        19.42 o                         
  -8   1  14       1691.64       1635.54        41.12 o                         
  -7   1  14        120.62        113.68        16.83 o                         
  -6   1  14       3236.01       3264.65        51.86 o                         
  -5   1  14          9.68         16.93        11.61 o                         
  -4   1  14       3462.61       3460.98        50.21 o                         
  -3   1  14        306.56        328.59        12.60 o                         
  -2   1  14       3201.46       2991.81        45.12 o                         
  -1   1  14       3224.56       3061.48        43.96 o                         
   0   1  14       5624.73       5505.77        74.41 o                         
   1   1  14       1609.19       1682.00        29.59 o                         
   2   1  14       3800.52       3708.46        53.60 o                         
   3   1  14        535.03        551.06        17.62 o                         
   4   1  14       4515.65       4454.34        64.95 o                         
   5   1  14        461.15        418.39        19.53 o                         
   6   1  14        783.15        706.26        24.47 o                         
   7   1  14        458.79        471.94        27.29 o                         
   8   1  14         82.70         32.85        27.85 o                         
   9   1  14        163.46        196.32        35.46 o                         
  -9   2  14         98.70        137.60        17.62 o                         
  -8   2  14         89.43        174.73        15.48 o                         
  -7   2  14          6.37         -7.24        14.05 o                         
  -6   2  14        196.51        279.27        13.82 o                         
  -5   2  14         24.05         12.65        10.18 o                         
  -4   2  14        227.89        215.63        11.03 o                         
  -3   2  14        159.03        169.17        10.29 o                         
  -2   2  14          7.07         -9.11         9.11 o                         
  -1   2  14         22.32         28.65         9.74 o                         
   0   2  14       3557.74       3770.01        55.85 o                         
   1   2  14       4802.04       4834.60        66.60 o                         
   2   2  14       5419.90       5433.45        74.92 o                         
   3   2  14       1270.03       1282.36        26.01 o                         
   4   2  14        476.20        478.75        18.23 o                         
   5   2  14       2710.17       2596.38        60.28 o                         
   6   2  14       1785.31       1766.99        43.47 o                         
   7   2  14        222.64        198.99        28.79 o                         
   8   2  14         98.46        144.82        27.11 o                         
   9   2  14         13.12        -29.07        34.44 o                         
  -9   3  14        586.86        687.71        32.69 o                         
  -8   3  14        115.00        116.34        18.62 o                         
  -7   3  14         55.42         70.46        15.97 o                         
  -6   3  14       1014.69        977.40        23.05 o                         
  -5   3  14         37.55         64.08        12.04 o                         
  -4   3  14       1869.41       1818.64        32.03 o                         
  -3   3  14         76.59         83.11        11.00 o                         
  -2   3  14       3891.84       3833.40        56.02 o                         
  -1   3  14         40.27         30.49         8.70 o                         
   0   3  14       1247.62       1217.44        24.04 o                         
   1   3  14       1779.56       1773.22        35.20 o                         
   2   3  14       3582.95       3503.37        52.41 o                         
   3   3  14         26.72         35.75        13.05 o                         
   4   3  14       2891.50       2940.54        48.87 o                         
   5   3  14        588.73        602.27        22.09 o                         
   6   3  14          5.40         -3.99        19.61 o                         
   7   3  14         60.20         66.43        24.64 o                         
   8   3  14        183.59        175.72        28.71 o                         
  -9   4  14        150.35        158.81        21.95 o                         
  -8   4  14         66.27         76.86        20.20 o                         
  -7   4  14        635.98        729.59        22.40 o                         
  -6   4  14        120.90        168.90        16.87 o                         
  -5   4  14         57.84         74.83        12.52 o                         
  -4   4  14        189.14        243.02        12.85 o                         
  -3   4  14       2202.72       2311.88        37.31 o                         
  -2   4  14        222.35        200.78        11.84 o                         
  -1   4  14         84.90         45.37        10.99 o                         
   0   4  14       2551.71       2415.31        39.97 o                         
   1   4  14       3569.09       3709.30        54.62 o                         
   2   4  14        165.73        156.38        13.21 o                         
   3   4  14      10257.10      10455.50       144.60 o                         
   4   4  14       3783.60       3767.44        56.76 o                         
   5   4  14          6.72          4.19        15.80 o                         
   6   4  14        104.14         96.46        21.24 o                         
   7   4  14        192.86        176.38        31.61 o                         
   8   4  14          7.94         11.08        28.96 o                         
  -9   5  14        256.23        242.13        24.18 o                         
  -8   5  14          8.02         -6.44        18.21 o                         
  -7   5  14        344.42        281.35        18.84 o                         
  -6   5  14        120.23        133.36        15.24 o                         
  -5   5  14        101.63         77.25        12.77 o                         
  -4   5  14          6.12         -7.76        13.55 o                         
  -3   5  14        688.38        650.97        17.09 o                         
  -2   5  14        366.34        327.47        13.16 o                         
  -1   5  14        898.26        805.33        18.75 o                         
   0   5  14       6155.93       6122.95        88.60 o                         
   1   5  14        370.00        396.12        15.19 o                         
   2   5  14        127.41        156.61        12.46 o                         
   3   5  14        831.04        863.76        21.91 o                         
   4   5  14         17.10        -13.89        13.89 o                         
   5   5  14         28.04        -15.77        15.77 o                         
   6   5  14        993.59        955.08        30.14 o                         
   7   5  14        133.57        127.84        25.91 o                         
   8   5  14        118.73        144.55        28.95 o                         
  -9   6  14        287.75        301.39        33.51 o                         
  -8   6  14         21.20          7.91        18.53 o                         
  -7   6  14        280.53        228.16        18.85 o                         
  -6   6  14         43.39         64.21        13.82 o                         
  -5   6  14        824.92        942.60        22.90 o                         
  -4   6  14       2558.26       2268.12        41.05 o                         
  -3   6  14        408.27        449.74        13.44 o                         
  -2   6  14        565.92        516.56        14.85 o                         
  -1   6  14       2455.00       2417.46        38.57 o                         
   0   6  14       1610.25       1582.88        28.96 o                         
   1   6  14       5997.94       5995.81        85.41 o                         
   2   6  14         42.71         62.58        10.46 o                         
   3   6  14         38.98         58.61        15.77 o                         
   4   6  14       1636.14       1532.00        31.41 o                         
   5   6  14       3013.56       2955.53        57.85 o                         
   6   6  14        756.74        747.60        27.78 o                         
   7   6  14        340.44        364.79        26.79 o                         
   8   6  14         11.16         -8.71        27.77 o                         
  -8   7  14         82.95         42.88        15.08 o                         
  -7   7  14        333.04        418.56        17.33 o                         
  -6   7  14        259.85        264.22        12.94 o                         
  -5   7  14        758.62        746.04        25.27 o                         
  -4   7  14        180.75        137.77        14.32 o                         
  -3   7  14         42.57         39.12        11.83 o                         
  -2   7  14       3965.44       3910.40        65.59 o                         
  -1   7  14       2953.40       2675.73        44.37 o                         
   0   7  14        658.78        621.89        17.89 o                         
   1   7  14        519.63        499.06        17.50 o                         
   2   7  14         31.29         36.51        14.14 o                         
   3   7  14          0.08        -11.92        12.56 o                         
   4   7  14        111.79         84.03        17.11 o                         
   5   7  14         39.25         60.19        18.20 o                         
   6   7  14        570.59        523.78        25.75 o                         
   7   7  14         10.43        -25.78        25.78 o                         
   8   7  14         19.38          3.27        61.47 o                         
  -8   8  14         67.44         29.76        17.33 o                         
  -7   8  14         11.58         28.30        23.27 o                         
  -6   8  14        233.39        268.49        17.55 o                         
  -5   8  14        111.94         77.97        16.37 o                         
  -4   8  14         58.69         78.27        17.74 o                         
  -3   8  14       3416.49       3289.90        63.59 o                         
  -2   8  14        603.58        704.86        19.97 o                         
  -1   8  14        844.49        823.82        22.56 o                         
   0   8  14         20.19         54.50        10.64 o                         
   1   8  14         58.38         62.27        13.36 o                         
   2   8  14          7.08         -2.69        13.66 o                         
   3   8  14       1818.51       1799.92        37.23 o                         
   4   8  14        476.21        463.93        20.49 o                         
   5   8  14        114.89         94.10        19.56 o                         
   6   8  14         38.98         86.03        21.57 o                         
   7   8  14        601.48        642.55        31.67 o                         
  -7   9  14        333.31        346.00        22.62 o                         
  -6   9  14          7.09          3.93        24.63 o                         
  -5   9  14        454.00        566.98        30.49 o                         
  -4   9  14        392.43        300.20        26.88 o                         
  -3   9  14        736.90        863.53        37.85 o                         
  -2   9  14        826.77        750.33        29.48 o                         
  -1   9  14        512.78        604.99        18.76 o                         
   0   9  14         83.35        118.19        10.09 o                         
   1   9  14        139.20        104.04        13.02 o                         
   2   9  14        797.55        746.82        22.08 o                         
   3   9  14          2.97        -16.60        16.60 o                         
   4   9  14        123.52        125.06        21.62 o                         
   5   9  14        197.21        226.13        21.74 o                         
   6   9  14         25.63         58.97        22.93 o                         
   7   9  14         12.01         70.68        28.15 o                         
  -7  10  14        165.33        135.46        32.82 o                         
  -6  10  14         57.65        107.14        28.20 o                         
  -5  10  14         13.21        -12.27        23.24 o                         
  -4  10  14        803.23       1039.97        48.09 o                         
  -3  10  14         53.30         12.39        18.48 o                         
  -2  10  14         94.26         89.11        21.58 o                         
  -1  10  14        512.47        475.62        32.37 o                         
   0  10  14       1148.82       1062.80        31.50 o                         
   1  10  14        270.84        251.40        13.89 o                         
   2  10  14        194.81        193.05        17.52 o                         
   3  10  14        466.95        549.51        23.81 o                         
   4  10  14        288.83        269.15        22.26 o                         
   5  10  14        753.52        752.32        27.85 o                         
   6  10  14          9.38          9.15        25.05 o                         
  -6  11  14        278.61        248.37        28.73 o                         
  -5  11  14        159.15        179.04        31.80 o                         
  -4  11  14        152.03        190.63        26.30 o                         
  -3  11  14          9.79         44.61        23.81 o                         
  -2  11  14        414.01        441.83        30.06 o                         
  -1  11  14         81.85         90.45        22.00 o                         
   0  11  14       1298.42       1256.78        39.70 o                         
   1  11  14        103.74         86.41        11.88 o                         
   2  11  14        299.90        284.83        21.60 o                         
   3  11  14         66.10         65.40        18.52 o                         
   4  11  14          3.30        -11.40        19.99 o                         
   5  11  14        219.45        239.94        24.88 o                         
  -5  12  14        189.17        110.65        31.50 o                         
  -4  12  14         90.54         80.48        30.51 o                         
  -3  12  14          6.79        -29.16        29.16 o                         
  -2  12  14          8.89         -7.79        21.53 o                         
  -1  12  14        733.81        693.89        32.81 o                         
   0  12  14         16.23         34.17        16.04 o                         
   1  12  14          1.56        -14.24        14.24 o                         
   2  12  14        688.44        670.70        23.99 o                         
   3  12  14        705.11        689.73        27.39 o                         
   4  12  14        368.61        415.32        24.41 o                         
  -4  13  14        615.44        595.76        47.11 o                         
  -3  13  14        100.23        114.56        26.34 o                         
  -2  13  14        457.07        517.45        29.89 o                         
  -1  13  14        215.77        262.57        29.37 o                         
   0  13  14          0.06          6.97        28.37 o                         
   1  13  14         52.64         40.86        16.01 o                         
   2  13  14        154.04        217.14        23.83 o                         
   3  13  14         63.72         41.18        26.50 o                         
  -2  14  14         42.04         55.49        23.19 o                         
  -1  14  14         27.45         10.98        26.34 o                         
   0  14  14         45.39         33.69        29.27 o                         
   1  14  14         35.84         60.23        16.92 o                         
  -9   0  15         73.08         95.65        27.02 o                         
  -7   0  15        404.40        334.94        25.00 o                         
  -5   0  15        720.44        683.50        28.96 o                         
  -3   0  15       1609.43       1510.57        40.92 o                         
  -1   0  15        111.88        102.75        16.28 o                         
   1   0  15       1611.71       1554.42        40.20 o                         
   3   0  15       2469.27       2524.66        60.95 o                         
   5   0  15         38.77         -2.41        24.06 o                         
   7   0  15        217.41        167.53        38.51 o                         
  -9   1  15        648.95        691.40        28.81 o                         
  -8   1  15         14.73         18.18        22.52 o                         
  -7   1  15        766.85        821.44        23.91 o                         
  -6   1  15          3.04         10.28        12.89 o                         
  -5   1  15       2238.24       2205.81        37.62 o                         
  -4   1  15          3.32        -10.78        10.78 o                         
  -3   1  15       1709.49       1670.76        29.59 o                         
  -2   1  15        885.48        905.60        22.42 o                         
  -1   1  15         58.05         54.15        10.71 o                         
   0   1  15       1820.93       1780.85        30.80 o                         
   1   1  15        802.93        825.82        19.13 o                         
   2   1  15          0.99        -12.52        12.52 o                         
   3   1  15       3947.85       4131.61        60.21 o                         
   4   1  15       1040.33       1095.80        27.08 o                         
   5   1  15        596.90        567.43        22.18 o                         
   6   1  15         90.96         83.51        20.54 o                         
   7   1  15        605.61        599.19        30.49 o                         
   8   1  15        320.05        270.17        34.75 o                         
  -9   2  15         60.20         48.04        22.23 o                         
  -8   2  15        782.36        830.69        27.62 o                         
  -7   2  15        201.13        239.88        19.18 o                         
  -6   2  15       2440.91       2261.52        39.28 o                         
  -5   2  15       1351.44       1287.71        24.33 o                         
  -4   2  15        770.70        839.80        18.25 o                         
  -3   2  15          4.78        -10.60        10.60 o                         
  -2   2  15        552.23        540.56        15.10 o                         
  -1   2  15        801.09        928.48        19.73 o                         
   0   2  15          1.55         -2.01        10.86 o                         
   1   2  15       2349.57       2243.99        37.98 o                         
   2   2  15       2128.56       2104.19        36.19 o                         
   3   2  15       1229.91       1276.36        26.90 o                         
   4   2  15        158.17        134.07        17.54 o                         
   5   2  15        551.68        511.51        23.72 o                         
   6   2  15        177.83        164.84        21.62 o                         
   7   2  15        411.56        381.34        29.46 o                         
   8   2  15         25.05         28.21        27.97 o                         
  -9   3  15        103.45         82.89        23.41 o                         
  -8   3  15         78.25         70.42        18.90 o                         
  -7   3  15        260.34        289.35        19.08 o                         
  -6   3  15        143.13        174.04        15.90 o                         
  -5   3  15       1130.84       1220.77        26.09 o                         
  -4   3  15        765.56        843.05        20.30 o                         
  -3   3  15        987.43        982.03        21.06 o                         
  -2   3  15         14.84          4.31        10.91 o                         
  -1   3  15       1309.62       1400.74        25.17 o                         
   0   3  15        130.61        156.64        11.44 o                         
   1   3  15        913.53        882.37        20.77 o                         
   2   3  15       1277.51       1363.01        27.20 o                         
   3   3  15        332.15        342.45        16.50 o                         
   4   3  15        680.79        720.35        21.70 o                         
   5   3  15       1248.06       1259.94        30.46 o                         
   6   3  15       1124.75       1081.11        34.30 o                         
   7   3  15         25.81        -18.69        24.96 o                         
   8   3  15         10.23        -27.00        27.00 o                         
  -9   4  15         52.17         58.63        21.78 o                         
  -8   4  15        773.94        674.51        28.39 o                         
  -7   4  15        110.04         68.86        16.54 o                         
  -6   4  15       3617.94       3877.40        67.11 o                         
  -5   4  15        283.47        256.41        14.14 o                         
  -4   4  15        121.03        108.62        12.14 o                         
  -3   4  15        396.69        425.90        14.54 o                         
  -2   4  15       1580.55       1482.76        28.60 o                         
  -1   4  15        521.36        487.24        17.63 o                         
   0   4  15       1377.98       1300.60        26.14 o                         
   1   4  15        366.04        390.22        14.75 o                         
   2   4  15        822.76        829.32        20.64 o                         
   3   4  15       4810.57       4834.69        72.12 o                         
   4   4  15       2638.54       2688.83        46.48 o                         
   5   4  15        242.45        231.42        21.97 o                         
   6   4  15        671.22        662.02        31.31 o                         
   7   4  15         10.99         48.37        25.47 o                         
   8   4  15        262.67        287.40        30.67 o                         
  -8   5  15        135.91         89.26        19.29 o                         
  -7   5  15        142.37        116.65        16.66 o                         
  -6   5  15         25.64         15.62        14.38 o                         
  -5   5  15         78.47        117.77        13.68 o                         
  -4   5  15          2.58        -10.34        11.69 o                         
  -3   5  15       4747.01       4828.43        73.80 o                         
  -2   5  15       1628.58       1540.63        30.56 o                         
  -1   5  15          3.15          2.44        11.06 o                         
   0   5  15        373.85        335.88        14.74 o                         
   1   5  15       1839.64       1949.62        35.25 o                         
   2   5  15         32.78         20.27        12.58 o                         
   3   5  15        137.30        105.50        15.65 o                         
   4   5  15         10.78         10.31        14.25 o                         
   5   5  15        447.50        390.10        23.20 o                         
   6   5  15        208.04        241.00        23.09 o                         
   7   5  15        321.83        319.77        32.22 o                         
   8   5  15         49.63         22.08        29.54 o                         
  -8   6  15        522.60        614.57        31.64 o                         
  -7   6  15          7.21         24.49        15.98 o                         
  -6   6  15        795.30        777.39        23.37 o                         
  -5   6  15          0.29         -5.75        10.60 o                         
  -4   6  15       4270.36       4358.76        66.94 o                         
  -3   6  15       1659.76       1512.84        30.67 o                         
  -2   6  15       2174.78       2169.32        37.60 o                         
  -1   6  15       1269.55       1244.38        26.13 o                         
   0   6  15        387.41        368.33        14.81 o                         
   1   6  15       3530.01       3506.02        56.77 o                         
   2   6  15       4879.74       4987.28        71.33 o                         
   3   6  15        488.24        425.30        19.59 o                         
   4   6  15          7.25         16.48        17.79 o                         
   5   6  15         13.43         36.02        18.82 o                         
   6   6  15        390.91        370.71        25.08 o                         
   7   6  15         45.72         30.25        24.88 o                         
  -8   7  15        138.08        175.90        16.54 o                         
  -7   7  15          0.25         -9.12        12.86 o                         
  -6   7  15        433.32        332.91        12.95 o                         
  -5   7  15        282.04        212.05        13.98 o                         
  -4   7  15        344.07        349.15        17.99 o                         
  -3   7  15       1978.63       1994.86        38.24 o                         
  -2   7  15         49.84         29.59         9.35 o                         
  -1   7  15        183.83        214.28        13.42 o                         
   0   7  15         43.15         55.77        13.17 o                         
   1   7  15          6.61          4.21        13.08 o                         
   2   7  15        223.80        284.18        19.46 o                         
   3   7  15       1097.67       1089.07        25.46 o                         
   4   7  15         39.84         61.74        18.72 o                         
   5   7  15        684.81        647.78        24.63 o                         
   6   7  15        290.80        292.65        24.90 o                         
   7   7  15        197.57        165.15        25.75 o                         
  -7   8  15         63.70         85.49        17.48 o                         
  -6   8  15       1396.14       1469.93        43.05 o                         
  -5   8  15        174.05        100.42        16.57 o                         
  -4   8  15         37.59         55.79        14.31 o                         
  -3   8  15          0.29          8.48        12.15 o                         
  -2   8  15       2573.99       2601.89        54.28 o                         
  -1   8  15          7.68         -7.61         9.14 o                         
   0   8  15       6790.18       6745.07       100.00 o                         
   1   8  15         22.97         30.40        15.40 o                         
   2   8  15         72.28         64.57        14.02 o                         
   3   8  15         51.41         14.38        17.13 o                         
   4   8  15        820.97        779.16        24.78 o                         
   5   8  15         53.39         53.73        21.15 o                         
   6   8  15        141.45        151.43        23.70 o                         
   7   8  15         16.98         29.23        26.24 o                         
  -7   9  15        137.27        109.98        20.19 o                         
  -6   9  15         18.77         47.99        28.85 o                         
  -5   9  15        411.19        440.31        33.71 o                         
  -4   9  15          1.52         21.72        25.32 o                         
  -3   9  15          4.92         11.28        20.87 o                         
  -2   9  15         36.90        125.28        26.10 o                         
  -1   9  15       3651.22       3401.69        74.20 o                         
   0   9  15         67.48         75.49        12.60 o                         
   1   9  15          1.58         -9.17        14.13 o                         
   2   9  15          2.19          8.71        15.99 o                         
   3   9  15         45.48         39.76        17.47 o                         
   4   9  15        168.27        216.25        24.14 o                         
   5   9  15        620.18        680.01        27.99 o                         
   6   9  15        126.69        107.92        23.03 o                         
  -6  10  15         75.71         27.39        26.52 o                         
  -5  10  15        131.65        234.11        25.03 o                         
  -4  10  15       1474.30       1543.96        62.04 o                         
  -3  10  15         20.52        -20.16        20.16 o                         
  -2  10  15        953.03       1029.80        36.59 o                         
  -1  10  15        282.93        328.72        17.70 o                         
   0  10  15       2400.28       2321.18        45.22 o                         
   1  10  15        371.08        376.17        21.32 o                         
   2  10  15       1294.09       1372.87        37.44 o                         
   3  10  15        259.37        224.83        20.55 o                         
   4  10  15         30.38         -1.54        20.67 o                         
   5  10  15         14.36         -6.48        25.98 o                         
   6  10  15          1.93        -31.25        41.49 o                         
  -5  11  15        125.02         94.26        25.71 o                         
  -4  11  15        295.61        402.63        42.42 o                         
  -3  11  15       1149.62       1197.26        43.40 o                         
  -2  11  15        122.53        120.38        23.51 o                         
  -1  11  15        201.82        206.05        25.34 o                         
   0  11  15        348.99        365.35        25.19 o                         
   1  11  15       1647.49       1561.10        33.66 o                         
   2  11  15        447.92        479.68        26.62 o                         
   3  11  15        217.54        210.06        20.52 o                         
   4  11  15        165.97        115.31        22.97 o                         
   5  11  15        101.63         73.52        24.61 o                         
  -4  12  15         78.17         74.38        26.98 o                         
  -3  12  15          9.74         -5.43        21.74 o                         
  -2  12  15       1095.43       1118.39        47.43 o                         
  -1  12  15         46.60         28.08        30.40 o                         
   0  12  15        489.26        567.82        34.78 o                         
   1  12  15         56.58         67.12        12.63 o                         
   2  12  15        142.99        113.89        16.33 o                         
   3  12  15        269.91        281.88        24.75 o                         
   4  12  15         63.22         76.84        22.12 o                         
  -3  13  15        166.01        239.30        33.52 o                         
  -2  13  15        121.21        167.03        31.46 o                         
  -1  13  15        762.45        761.19        41.83 o                         
   0  13  15         46.45         52.00        28.78 o                         
   1  13  15         74.30         95.75        21.92 o                         
   2  13  15        276.78        245.69        16.74 o                         
  -8   0  16        433.21        351.78        29.07 o                         
  -6   0  16       1712.95       1784.71        53.11 o                         
  -4   0  16        106.58        102.54        19.13 o                         
  -2   0  16       2121.39       2166.90        51.11 o                         
   0   0  16       3750.15       3839.53        78.54 o                         
   2   0  16       1679.60       1757.91        48.08 o                         
   4   0  16        170.09        158.66        25.84 o                         
   6   0  16        627.41        641.02        38.78 o                         
   8   0  16          6.14        -39.98        39.98 o                         
  -9   1  16          0.15         21.57        19.63 o                         
  -8   1  16        295.61        312.53        19.75 o                         
  -7   1  16         17.97         -5.84        15.91 o                         
  -6   1  16       5404.97       5387.59        85.02 o                         
  -5   1  16        267.48        375.95        15.46 o                         
  -4   1  16       2656.52       2680.82        44.05 o                         
  -3   1  16          5.39          5.15        11.46 o                         
  -2   1  16       3401.04       3415.49        51.49 o                         
  -1   1  16       2349.59       2357.03        37.28 o                         
   0   1  16       1080.20       1093.63        22.90 o                         
   1   1  16         23.01         -5.52        12.22 o                         
   2   1  16       1656.39       1623.65        30.95 o                         
   3   1  16        840.24        815.30        22.78 o                         
   4   1  16       1382.80       1342.08        30.11 o                         
   5   1  16        418.69        462.55        23.03 o                         
   6   1  16        370.51        317.38        30.51 o                         
   7   1  16        113.93         84.00        27.75 o                         
   8   1  16         11.13         50.72        32.41 o                         
  -9   2  16          5.62         -6.19        22.69 o                         
  -8   2  16       1116.48       1170.49        32.66 o                         
  -7   2  16        235.11        260.70        19.81 o                         
  -6   2  16         39.54         37.64        15.82 o                         
  -5   2  16        507.82        477.40        18.94 o                         
  -4   2  16        514.33        455.20        13.95 o                         
  -3   2  16        763.86        780.64        18.34 o                         
  -2   2  16        666.89        700.52        17.72 o                         
  -1   2  16         61.36         87.93        11.40 o                         
   0   2  16        424.22        387.99        14.83 o                         
   1   2  16        236.22        270.84        14.73 o                         
   2   2  16        625.69        679.61        20.22 o                         
   3   2  16        501.04        522.30        19.36 o                         
   4   2  16         56.05         54.93        16.74 o                         
   5   2  16        698.59        683.57        27.48 o                         
   6   2  16          4.05          4.18        22.50 o                         
   7   2  16         53.80         50.13        26.52 o                         
   8   2  16        344.85        372.21        36.03 o                         
  -8   3  16        453.50        511.04        23.91 o                         
  -7   3  16         10.01         38.85        20.33 o                         
  -6   3  16       1657.33       1584.41        34.96 o                         
  -5   3  16        115.09         87.13        13.79 o                         
  -4   3  16       2413.06       2543.84        43.74 o                         
  -3   3  16       2023.66       1903.29        35.45 o                         
  -2   3  16        798.93        740.50        18.78 o                         
  -1   3  16        190.98        247.99        12.01 o                         
   0   3  16       2180.25       2153.18        35.15 o                         
   1   3  16        772.22        813.02        20.01 o                         
   2   3  16       2763.44       2689.53        45.70 o                         
   3   3  16       2993.24       2991.29        49.60 o                         
   4   3  16          8.97        -13.75        13.75 o                         
   5   3  16        490.05        505.29        24.22 o                         
   6   3  16        784.41        820.32        41.50 o                         
   7   3  16       1238.87       1151.53        39.39 o                         
   8   3  16          2.91         -1.84        29.99 o                         
  -8   4  16        338.27        336.41        30.25 o                         
  -7   4  16        395.51        302.28        20.82 o                         
  -6   4  16        669.57        646.72        21.35 o                         
  -5   4  16       1224.27       1178.91        27.19 o                         
  -4   4  16         68.56         20.93        12.09 o                         
  -3   4  16       4370.76       4428.25        68.68 o                         
  -2   4  16        159.89        116.95        13.16 o                         
  -1   4  16        581.10        601.45        17.81 o                         
   0   4  16       1065.26       1012.85        23.03 o                         
   1   4  16         71.71         72.87        12.74 o                         
   2   4  16       1554.64       1610.17        33.49 o                         
   3   4  16         47.72         52.21        15.54 o                         
   4   4  16        340.97        292.18        19.44 o                         
   5   4  16        847.87        821.12        29.27 o                         
   6   4  16        152.56        144.43        25.08 o                         
   7   4  16        838.88        897.64        35.48 o                         
  -8   5  16        638.29        555.33        26.77 o                         
  -7   5  16         11.21         10.80        16.83 o                         
  -6   5  16        563.36        673.17        30.71 o                         
  -5   5  16        489.44        470.99        19.12 o                         
  -4   5  16         21.09         56.52        13.50 o                         
  -3   5  16        221.12        268.52        15.46 o                         
  -2   5  16       1405.93       1477.74        28.15 o                         
  -1   5  16       1708.30       1635.05        31.31 o                         
   0   5  16        402.35        380.87        16.49 o                         
   1   5  16        174.95        203.29        15.76 o                         
   2   5  16        435.71        424.04        16.83 o                         
   3   5  16        112.76         79.28        16.89 o                         
   4   5  16         32.73         23.39        17.78 o                         
   5   5  16       1285.04       1290.46        35.86 o                         
   6   5  16        293.98        232.56        26.34 o                         
   7   5  16        201.47        256.55        30.38 o                         
  -8   6  16         76.01         77.31        22.93 o                         
  -7   6  16        748.32        862.02        36.56 o                         
  -6   6  16         16.73          1.49        18.22 o                         
  -5   6  16         71.00         88.03        12.22 o                         
  -4   6  16         92.26        117.29        12.43 o                         
  -3   6  16         67.04         53.90        12.13 o                         
  -2   6  16       3105.16       3061.91        52.68 o                         
  -1   6  16       1751.83       1747.65        34.72 o                         
   0   6  16        768.83        671.65        19.95 o                         
   1   6  16        443.23        486.47        17.69 o                         
   2   6  16         24.40         48.08        12.82 o                         
   3   6  16       1163.03       1174.73        29.22 o                         
   4   6  16          4.18         -2.74        17.85 o                         
   5   6  16        506.05        577.05        25.99 o                         
   6   6  16         80.05        125.28        24.06 o                         
   7   6  16          3.90         19.30        26.19 o                         
  -7   7  16          2.04          7.43        16.64 o                         
  -6   7  16         36.30         35.94        15.22 o                         
  -5   7  16        679.94        664.05        21.09 o                         
  -4   7  16        392.98        457.28        16.45 o                         
  -3   7  16        126.68         74.36        11.47 o                         
  -2   7  16        264.90        279.21        13.21 o                         
  -1   7  16          2.26         -6.34        12.96 o                         
   0   7  16        368.52        375.64        17.60 o                         
   1   7  16       2219.34       2258.06        44.60 o                         
   2   7  16        999.80        965.38        27.81 o                         
   3   7  16       1481.79       1503.27        33.74 o                         
   4   7  16       1892.92       1935.85        52.75 o                         
   5   7  16        563.11        555.03        27.37 o                         
   6   7  16        135.92        105.65        23.55 o                         
   7   7  16        172.40        233.72        28.33 o                         
  -7   8  16         36.79         47.53        22.37 o                         
  -6   8  16         21.63         -3.18        16.67 o                         
  -5   8  16         23.35         12.62        14.63 o                         
  -4   8  16        713.44        531.69        22.60 o                         
  -3   8  16        277.87        311.55        16.74 o                         
  -2   8  16       1503.40       1443.50        35.10 o                         
  -1   8  16          4.74          4.90         9.76 o                         
   0   8  16        118.41        198.82        13.60 o                         
   1   8  16       2710.80       2715.07        51.61 o                         
   2   8  16        108.29         82.40        16.87 o                         
   3   8  16         26.47         -6.78        18.36 o                         
   4   8  16         90.30         70.29        17.10 o                         
   5   8  16         44.19         67.10        23.20 o                         
   6   8  16        119.44        144.86        24.12 o                         
  -6   9  16          5.28          4.82        27.15 o                         
  -5   9  16         41.14         52.65        25.06 o                         
  -4   9  16        238.62        332.24        34.76 o                         
  -3   9  16         72.14         44.83        22.42 o                         
  -2   9  16        124.33         88.17        14.71 o                         
  -1   9  16         70.73         92.92        14.72 o                         
   0   9  16       1283.45       1155.16        27.10 o                         
   1   9  16        354.01        332.14        18.50 o                         
   2   9  16         26.42         22.47        15.94 o                         
   3   9  16       2340.84       2364.85        63.22 o                         
   4   9  16        205.09        233.99        24.36 o                         
   5   9  16        207.98        194.48        21.59 o                         
   6   9  16        141.80        134.66        31.87 o                         
  -6  10  16         68.08          1.25        31.17 o                         
  -5  10  16         86.82         44.19        30.43 o                         
  -4  10  16          3.54         -3.96        26.61 o                         
  -3  10  16         14.14        -10.95        23.58 o                         
  -2  10  16        423.12        512.41        29.57 o                         
  -1  10  16        142.68        180.42        19.44 o                         
   0  10  16          0.01         18.42        10.80 o                         
   1  10  16        449.26        425.65        25.03 o                         
   2  10  16        930.89        863.37        27.86 o                         
   3  10  16        292.07        330.68        23.70 o                         
   4  10  16        593.37        561.15        28.55 o                         
   5  10  16         24.76         -4.70        26.02 o                         
  -5  11  16          8.27        -25.70        25.70 o                         
  -4  11  16          5.09        -32.90        32.90 o                         
  -3  11  16        135.22        163.06        33.68 o                         
  -2  11  16        384.47        385.15        30.72 o                         
  -1  11  16        118.36        153.23        26.99 o                         
   0  11  16        118.83        107.81        15.43 o                         
   1  11  16        505.12        560.77        18.93 o                         
   2  11  16         46.68         34.37        18.09 o                         
   3  11  16         37.84         13.04        19.54 o                         
   4  11  16         61.06        101.89        23.40 o                         
  -4  12  16         39.64         51.10        29.95 o                         
  -3  12  16        258.56        302.71        40.41 o                         
  -2  12  16         14.28         11.65        25.20 o                         
  -1  12  16         78.15        101.64        40.87 o                         
   0  12  16        662.85        782.50        38.62 o                         
   1  12  16         51.92         53.21        19.03 o                         
   2  12  16          3.54          0.39        14.93 o                         
   3  12  16          3.53         25.41        20.99 o                         
  -2  13  16          6.49        -16.65        27.34 o                         
  -1  13  16         44.98         49.78        27.82 o                         
   0  13  16        579.83        663.17        41.93 o                         
   1  13  16         11.31         28.59        19.15 o                         
  -7   0  17         61.86         70.15        23.42 o                         
  -5   0  17         25.54         18.61        24.31 o                         
  -3   0  17       6036.51       6163.18       130.25 o                         
  -1   0  17        736.72        788.48        28.24 o                         
   1   0  17       8449.91       8920.84       177.57 o                         
   3   0  17       2193.11       2211.93        58.39 o                         
   5   0  17        168.05        156.03        29.84 o                         
   7   0  17       1279.43       1264.33        68.08 o                         
  -8   1  17          3.69        -10.70        20.32 o                         
  -7   1  17          3.42        -17.73        17.73 o                         
  -6   1  17         59.87         93.77        15.13 o                         
  -5   1  17         39.57         20.60        13.85 o                         
  -4   1  17        451.94        457.99        16.26 o                         
  -3   1  17        191.91        188.24        14.19 o                         
  -2   1  17         22.06         15.35        11.55 o                         
  -1   1  17        105.65         93.89        12.73 o                         
   0   1  17         33.05         -3.10        12.33 o                         
   1   1  17       1413.48       1397.52        29.48 o                         
   2   1  17       1530.78       1479.16        30.71 o                         
   3   1  17         64.06         76.51        16.90 o                         
   4   1  17        131.46        153.46        19.02 o                         
   5   1  17        417.94        469.37        26.76 o                         
   6   1  17        256.80        251.13        28.79 o                         
   7   1  17        524.37        573.63        33.58 o                         
  -8   2  17          1.07        -20.00        20.00 o                         
  -7   2  17        211.11        218.45        20.08 o                         
  -6   2  17        319.13        304.28        19.91 o                         
  -5   2  17         46.54         97.25        15.58 o                         
  -4   2  17        885.30        807.63        21.10 o                         
  -3   2  17        943.19        895.77        20.52 o                         
  -2   2  17         28.73         11.16        11.65 o                         
  -1   2  17       8315.36       8429.90       123.02 o                         
   0   2  17        100.66        100.60        13.52 o                         
   1   2  17       1928.39       1931.83        35.84 o                         
   2   2  17       1927.93       1934.69        35.13 o                         
   3   2  17       2312.29       2386.35        50.67 o                         
   4   2  17         45.67         14.81        18.03 o                         
   5   2  17       1938.95       1964.76        44.38 o                         
   6   2  17        307.17        286.23        26.98 o                         
   7   2  17         23.45         39.60        29.29 o                         
  -8   3  17         43.17         31.60        20.24 o                         
  -7   3  17        155.42        198.98        19.78 o                         
  -6   3  17        493.72        505.75        21.46 o                         
  -5   3  17         55.64         79.81        15.16 o                         
  -4   3  17         36.76         61.59        13.11 o                         
  -3   3  17         13.01         -7.00        12.73 o                         
  -2   3  17       5027.55       4770.41        73.40 o                         
  -1   3  17          6.62          6.49        10.98 o                         
   0   3  17       1292.96       1283.74        26.27 o                         
   1   3  17       1396.27       1364.24        27.60 o                         
   2   3  17        449.13        481.31        19.28 o                         
   3   3  17        216.69        229.49        18.73 o                         
   4   3  17       1090.55       1026.44        31.96 o                         
   5   3  17        212.53        190.16        22.60 o                         
   6   3  17         13.28        -22.30        23.66 o                         
   7   3  17         88.30        144.85        30.46 o                         
  -8   4  17         88.08         97.04        28.18 o                         
  -7   4  17          2.50        -18.93        18.93 o                         
  -6   4  17         88.81         71.89        16.14 o                         
  -5   4  17        239.29        194.21        16.50 o                         
  -4   4  17        667.69        578.34        19.26 o                         
  -3   4  17        453.87        494.53        17.08 o                         
  -2   4  17       1824.63       1870.08        35.54 o                         
  -1   4  17         15.71         19.55        13.09 o                         
   0   4  17        120.42        110.85        14.29 o                         
   1   4  17       4661.71       4617.72        72.01 o                         
   2   4  17        263.33        246.77        16.37 o                         
   3   4  17       1895.76       1795.85        39.59 o                         
   4   4  17          7.64         14.11        18.78 o                         
   5   4  17        125.47        116.05        21.96 o                         
   6   4  17         56.97          5.11        25.26 o                         
   7   4  17        851.69        929.48        40.68 o                         
  -8   5  17        287.79        301.56        22.88 o                         
  -7   5  17        182.75        171.00        25.70 o                         
  -6   5  17        711.17        687.27        24.92 o                         
  -5   5  17         52.10         93.97        15.72 o                         
  -4   5  17        428.11        354.83        16.54 o                         
  -3   5  17        540.53        566.81        18.21 o                         
  -2   5  17        185.88        247.67        16.03 o                         
  -1   5  17          4.84          3.70        12.70 o                         
   0   5  17        926.81        992.28        23.46 o                         
   1   5  17        258.47        271.01        16.36 o                         
   2   5  17       1217.11       1140.48        27.28 o                         
   3   5  17          8.56         -9.56        18.96 o                         
   4   5  17          3.25        -19.58        19.58 o                         
   5   5  17         73.54         81.65        23.13 o                         
   6   5  17        227.59        188.20        24.45 o                         
   7   5  17         10.11         59.91        28.94 o                         
  -7   6  17          6.46         48.93        22.47 o                         
  -6   6  17        195.21        210.26        18.44 o                         
  -5   6  17        170.20        240.80        17.60 o                         
  -4   6  17        555.97        635.22        19.44 o                         
  -3   6  17        203.64        197.43        13.68 o                         
  -2   6  17          2.19          7.57        12.29 o                         
  -1   6  17         15.49        -12.70        12.70 o                         
   0   6  17       1619.97       1652.57        33.85 o                         
   1   6  17         15.54        -13.58        13.58 o                         
   2   6  17         45.18          9.70        16.41 o                         
   3   6  17       1200.68       1173.84        32.24 o                         
   4   6  17         43.07         23.41        20.14 o                         
   5   6  17        344.20        296.77        24.54 o                         
   6   6  17        359.59        415.00        27.15 o                         
  -7   7  17         84.36        141.72        19.49 o                         
  -6   7  17        655.94        620.13        23.31 o                         
  -5   7  17         70.67        100.35        17.25 o                         
  -4   7  17         68.28        118.78        12.45 o                         
  -3   7  17         36.74         22.03        11.88 o                         
  -2   7  17        160.93        118.72        13.95 o                         
  -1   7  17         41.93         35.48        13.19 o                         
   0   7  17         32.01         30.58        15.06 o                         
   1   7  17        507.01        499.59        22.68 o                         
   2   7  17        309.30        333.00        21.16 o                         
   3   7  17       1556.19       1582.83        53.41 o                         
   4   7  17        913.44        930.33        43.32 o                         
   5   7  17        616.58        580.25        27.65 o                         
   6   7  17         35.89         23.66        24.24 o                         
  -6   8  17        412.41        398.47        23.86 o                         
  -5   8  17          0.57        -17.62        17.62 o                         
  -4   8  17        190.30        153.64        18.37 o                         
  -3   8  17        116.05        131.40        18.43 o                         
  -2   8  17        440.93        475.49        19.54 o                         
  -1   8  17         89.78         81.67        12.90 o                         
   0   8  17        244.92        191.29        17.63 o                         
   1   8  17        557.39        594.27        22.50 o                         
   2   8  17       1556.14       1557.08        39.36 o                         
   3   8  17         92.02         76.06        20.63 o                         
   4   8  17         57.97         55.14        17.04 o                         
   5   8  17         55.86         71.70        35.37 o                         
   6   8  17        446.63        471.38        30.34 o                         
  -6   9  17        631.01        806.97        40.48 o                         
  -5   9  17         37.56         44.64        30.34 o                         
  -4   9  17       1042.18        824.20        41.53 o                         
  -3   9  17        311.32        352.79        29.05 o                         
  -2   9  17         39.42         10.45        12.13 o                         
  -1   9  17        212.91        159.39        14.93 o                         
   0   9  17        203.19        192.15        14.39 o                         
   1   9  17         50.89         49.49        20.97 o                         
   2   9  17         56.91         45.42        16.69 o                         
   3   9  17        816.70        826.07        29.65 o                         
   4   9  17        205.60        193.88        24.78 o                         
   5   9  17        233.07        242.24        21.38 o                         
  -5  10  17        485.09        461.48        35.26 o                         
  -4  10  17         66.76         69.01        38.54 o                         
  -3  10  17         37.48         41.57        27.07 o                         
  -2  10  17         31.16         10.75        24.24 o                         
  -1  10  17        517.10        583.69        20.69 o                         
   0  10  17       1352.64       1353.24        36.30 o                         
   1  10  17        115.19        137.80        19.70 o                         
   2  10  17         13.94         -1.60        19.69 o                         
   3  10  17          0.64         -9.91        20.05 o                         
   4  10  17        152.18         84.36        23.69 o                         
  -4  11  17        197.31        264.63        37.92 o                         
  -3  11  17         66.16         55.12        26.00 o                         
  -2  11  17         75.67         85.67        30.46 o                         
  -1  11  17         52.87         86.85        30.82 o                         
   0  11  17         58.86         83.15        21.86 o                         
   1  11  17        505.25        524.35        21.09 o                         
   2  11  17        207.10        237.53        24.23 o                         
   3  11  17          2.89         13.77        25.84 o                         
  -3  12  17        201.70        236.15        44.66 o                         
  -2  12  17        256.55        274.16        34.44 o                         
  -1  12  17        303.62        408.42        42.69 o                         
   0  12  17         37.65         25.38        24.52 o                         
   1  12  17        300.17        314.91        17.41 o                         
   2  12  17        193.60        195.84        18.57 o                         
  -8   0  18       1715.94       1863.91        74.02 o                         
  -6   0  18       1191.05       1447.92        45.73 o                         
  -4   0  18        154.74        123.74        24.77 o                         
  -2   0  18       2812.99       2740.61        67.12 o                         
   0   0  18       1467.13       1348.54        37.91 o                         
   2   0  18        990.98       1130.25        41.65 o                         
   4   0  18       2193.80       2146.28        72.45 o                         
   6   0  18        174.54        242.39        44.14 o                         
  -8   1  18         52.02         46.48        18.07 o                         
  -7   1  18        578.54        768.51        31.63 o                         
  -6   1  18         59.38         58.10        15.90 o                         
  -5   1  18          4.78          8.49        14.52 o                         
  -4   1  18        836.67        699.48        20.46 o                         
  -3   1  18        433.08        355.52        19.72 o                         
  -2   1  18        417.32        404.33        16.33 o                         
  -1   1  18       2191.58       2143.34        38.04 o                         
   0   1  18        892.38        819.38        23.49 o                         
   1   1  18        183.84        165.55        15.19 o                         
   2   1  18         61.99         29.22        15.66 o                         
   3   1  18        546.92        556.91        22.61 o                         
   4   1  18        326.15        338.27        22.83 o                         
   5   1  18        139.43        108.31        22.66 o                         
   6   1  18         79.52         64.50        26.12 o                         
   7   1  18        137.74        154.31        31.29 o                         
  -8   2  18       1219.58       1313.74        37.19 o                         
  -7   2  18        372.65        341.36        24.04 o                         
  -6   2  18        751.40        691.90        24.50 o                         
  -5   2  18        134.71        145.86        17.75 o                         
  -4   2  18       1503.36       1609.38        34.35 o                         
  -3   2  18         80.91         60.84        12.69 o                         
  -2   2  18         23.96         15.00        13.73 o                         
  -1   2  18         99.07        147.26        15.01 o                         
   0   2  18       3706.36       3642.12        57.74 o                         
   1   2  18          0.55         22.20        14.39 o                         
   2   2  18        203.61        187.32        16.69 o                         
   3   2  18         79.47         82.66        17.92 o                         
   4   2  18         70.35         32.64        20.60 o                         
   5   2  18        646.33        605.50        28.67 o                         
   6   2  18        359.82        376.85        30.30 o                         
   7   2  18        140.52        129.89        31.08 o                         
  -8   3  18         19.37         38.90        21.53 o                         
  -7   3  18        436.29        373.24        24.07 o                         
  -6   3  18         51.81         52.01        19.07 o                         
  -5   3  18        867.70        783.37        24.14 o                         
  -4   3  18          2.60         18.90        14.89 o                         
  -3   3  18         41.53         46.23        14.92 o                         
  -2   3  18          2.62         15.11        13.55 o                         
  -1   3  18       1544.53       1539.04        31.28 o                         
   0   3  18       1611.22       1566.27        31.14 o                         
   1   3  18       4100.57       3878.39        64.72 o                         
   2   3  18        728.58        779.83        25.66 o                         
   3   3  18         12.17         -2.12        17.43 o                         
   4   3  18        356.72        347.52        22.46 o                         
   5   3  18         38.39         40.18        22.07 o                         
   6   3  18          0.20        -16.75        27.38 o                         
   7   3  18         78.00        154.83        36.92 o                         
  -7   4  18        114.03        109.33        20.67 o                         
  -6   4  18        836.15        905.27        27.32 o                         
  -5   4  18        387.13        304.96        17.87 o                         
  -4   4  18       1315.82       1239.39        30.37 o                         
  -3   4  18        614.73        679.53        21.22 o                         
  -2   4  18       1086.20       1067.97        26.83 o                         
  -1   4  18        135.56        167.23        16.17 o                         
   0   4  18        524.60        464.26        20.75 o                         
   1   4  18        143.43        162.19        15.47 o                         
   2   4  18          7.56         12.07        15.63 o                         
   3   4  18        499.59        499.40        21.82 o                         
   4   4  18        555.46        611.64        26.12 o                         
   5   4  18         95.66        128.97        23.21 o                         
   6   4  18         66.66         84.92        28.60 o                         
  -7   5  18        238.86        280.33        22.14 o                         
  -6   5  18         17.55         10.56        18.12 o                         
  -5   5  18        805.59        827.59        26.65 o                         
  -4   5  18        133.13        149.04        17.09 o                         
  -3   5  18       1688.85       1558.59        32.94 o                         
  -2   5  18          6.28        -12.04        12.04 o                         
  -1   5  18       2030.00       1958.22        38.44 o                         
   0   5  18        372.24        395.29        19.49 o                         
   1   5  18       1360.16       1394.64        33.68 o                         
   2   5  18        960.76        958.46        28.18 o                         
   3   5  18       1937.15       2064.83        50.68 o                         
   4   5  18          3.60         23.71        19.38 o                         
   5   5  18        151.73        174.52        24.51 o                         
   6   5  18        218.24        260.81        28.07 o                         
  -7   6  18        259.99        141.94        18.67 o                         
  -6   6  18        236.43        247.40        23.25 o                         
  -5   6  18         17.34         22.86        14.38 o                         
  -4   6  18        102.88         90.75        14.68 o                         
  -3   6  18         24.53         51.68        14.89 o                         
  -2   6  18          0.97        -14.51        14.51 o                         
  -1   6  18        259.70        307.77        17.06 o                         
   0   6  18        269.74        281.23        18.82 o                         
   1   6  18         25.31         39.07        16.97 o                         
   2   6  18        573.46        536.62        24.50 o                         
   3   6  18         90.13         76.43        17.97 o                         
   4   6  18         23.24          4.15        20.05 o                         
   5   6  18        636.89        612.98        28.25 o                         
   6   6  18        237.47        259.76        29.37 o                         
  -6   7  18        312.87        325.84        18.89 o                         
  -5   7  18        940.27        826.27        25.97 o                         
  -4   7  18         60.47         29.66        12.32 o                         
  -3   7  18       1247.13       1347.55        30.18 o                         
  -2   7  18         92.03         72.82        12.28 o                         
  -1   7  18       1001.51       1024.88        28.11 o                         
   0   7  18       1293.32       1262.47        32.17 o                         
   1   7  18        812.64        798.91        26.85 o                         
   2   7  18         45.55         40.85        22.48 o                         
   3   7  18        592.83        641.89        29.28 o                         
   4   7  18       1041.81        951.45        31.49 o                         
   5   7  18       1230.33       1238.78        36.58 o                         
  -6   8  18         45.65         12.60        17.63 o                         
  -5   8  18        269.30        218.50        24.75 o                         
  -4   8  18         97.48         52.20        17.31 o                         
  -3   8  18        458.17        454.68        19.89 o                         
  -2   8  18        148.48        205.56        20.80 o                         
  -1   8  18         22.22         19.70        13.63 o                         
   0   8  18        266.27        213.59        19.00 o                         
   1   8  18        384.82        430.09        21.17 o                         
   2   8  18          8.78         36.08        19.29 o                         
   3   8  18         19.17         15.10        21.64 o                         
   4   8  18        213.94        193.59        25.72 o                         
   5   8  18        485.05        590.65        37.37 o                         
  -5   9  18        209.16        336.97        31.86 o                         
  -4   9  18        720.89        692.54        47.58 o                         
  -3   9  18        872.69        912.86        34.09 o                         
  -2   9  18        166.29        129.12        14.67 o                         
  -1   9  18          3.48        -11.87        13.00 o                         
   0   9  18         87.90         83.39        13.86 o                         
   1   9  18        893.58        962.72        30.71 o                         
   2   9  18       1476.72       1360.94        39.63 o                         
   3   9  18        789.77        850.37        38.49 o                         
   4   9  18        154.83        177.07        25.35 o                         
  -4  10  18        315.64        466.55        51.97 o                         
  -3  10  18        144.51        157.28        34.89 o                         
  -2  10  18         31.99         -8.07        26.70 o                         
  -1  10  18       1517.97       1372.76        36.48 o                         
   0  10  18         12.99         18.20        15.56 o                         
   1  10  18         12.63         26.69        15.87 o                         
   2  10  18        495.28        534.54        30.01 o                         
   3  10  18         11.21          6.82        21.36 o                         
  -3  11  18        132.34        187.51        30.97 o                         
  -2  11  18        281.13        271.17        37.46 o                         
  -1  11  18        227.98        294.14        34.02 o                         
   0  11  18        493.06        452.76        21.31 o                         
   1  11  18          5.66        -11.94        21.85 o                         
   2  11  18        196.36        153.16        33.35 o                         
  -7   0  19        458.51        455.86        36.51 o                         
  -5   0  19       1320.96       1497.36        47.75 o                         
  -3   0  19        802.69        721.84        30.57 o                         
  -1   0  19       1846.28       1669.89        56.45 o                         
   1   0  19       3656.51       3566.48        80.88 o                         
   3   0  19         51.12         46.04        28.75 o                         
   5   0  19       2344.68       2560.27       100.19 o                         
  -7   1  19        870.35        888.37        32.38 o                         
  -6   1  19         45.25         28.88        16.16 o                         
  -5   1  19       2431.08       2629.99        50.40 o                         
  -4   1  19          0.15          1.59        15.47 o                         
  -3   1  19        738.19        902.53        24.75 o                         
  -2   1  19        247.41        214.92        16.47 o                         
  -1   1  19       1116.96       1104.28        27.44 o                         
   0   1  19       1285.17       1244.13        29.91 o                         
   1   1  19       1280.58       1263.86        28.84 o                         
   2   1  19        363.69        358.15        19.90 o                         
   3   1  19       1812.30       1784.07        42.16 o                         
   4   1  19        134.55        124.94        23.08 o                         
   5   1  19        685.81        687.66        31.46 o                         
   6   1  19         78.51        107.24        29.83 o                         
  -7   2  19         78.98        104.79        20.56 o                         
  -6   2  19         66.56         38.34        22.04 o                         
  -5   2  19        706.77        572.21        23.01 o                         
  -4   2  19       1024.66       1086.53        29.00 o                         
  -3   2  19       2252.04       2243.40        44.35 o                         
  -2   2  19          1.60        -13.28        13.28 o                         
  -1   2  19         63.34         50.62        14.62 o                         
   0   2  19        122.84        166.08        16.64 o                         
   1   2  19       1469.54       1448.41        33.34 o                         
   2   2  19        321.58        343.88        20.59 o                         
   3   2  19       1639.60       1663.19        38.86 o                         
   4   2  19          0.02        -20.97        20.97 o                         
   5   2  19         74.21         95.53        25.26 o                         
   6   2  19        117.17         75.06        27.42 o                         
  -7   3  19        498.15        497.47        25.13 o                         
  -6   3  19        382.94        448.65        22.17 o                         
  -5   3  19        450.23        463.66        23.21 o                         
  -4   3  19        438.63        373.26        18.84 o                         
  -3   3  19        558.55        568.20        21.62 o                         
  -2   3  19         56.50         21.75        15.31 o                         
  -1   3  19       2222.80       2241.30        40.31 o                         
   0   3  19        101.82         70.94        14.73 o                         
   1   3  19          6.57        -15.31        17.04 o                         
   2   3  19       2202.06       2246.90        44.89 o                         
   3   3  19       1191.97       1141.04        31.12 o                         
   4   3  19         42.55         32.50        21.43 o                         
   5   3  19        588.67        577.42        30.38 o                         
   6   3  19         97.43        122.47        28.58 o                         
  -7   4  19         61.54         61.81        21.12 o                         
  -6   4  19        291.55        369.88        24.51 o                         
  -5   4  19        151.71        191.42        18.28 o                         
  -4   4  19         70.87         39.75        15.71 o                         
  -3   4  19        250.35        294.94        17.67 o                         
  -2   4  19        251.88        298.79        19.02 o                         
  -1   4  19       1105.08       1037.08        26.37 o                         
   0   4  19         40.54          6.82        15.98 o                         
   1   4  19        186.67        196.94        16.72 o                         
   2   4  19         72.48         37.97        19.83 o                         
   3   4  19         38.19         28.77        18.27 o                         
   4   4  19       2375.75       2256.89        52.68 o                         
   5   4  19       1286.80       1267.52        39.96 o                         
   6   4  19        123.69        169.28        33.60 o                         
  -6   5  19        928.93        876.98        30.60 o                         
  -5   5  19        354.57        350.19        24.22 o                         
  -4   5  19        190.75        268.88        19.10 o                         
  -3   5  19        544.90        594.14        21.75 o                         
  -2   5  19        184.22        172.79        16.17 o                         
  -1   5  19          7.61         -6.97        15.15 o                         
   0   5  19        942.66        862.91        26.21 o                         
   1   5  19        525.16        586.75        24.13 o                         
   2   5  19          0.54         -0.89        15.94 o                         
   3   5  19        154.38        129.87        22.40 o                         
   4   5  19        300.55        320.19        23.84 o                         
   5   5  19        217.27        221.74        29.90 o                         
   6   5  19          6.35        -17.27        26.37 o                         
  -6   6  19         11.74        -14.65        15.05 o                         
  -5   6  19         10.70        -14.71        14.71 o                         
  -4   6  19       1094.83       1141.01        30.94 o                         
  -3   6  19        522.61        433.30        20.21 o                         
  -2   6  19         20.77         23.61        16.43 o                         
  -1   6  19         52.37         88.40        15.79 o                         
   0   6  19         85.49         83.34        16.51 o                         
   1   6  19         54.37         51.95        18.51 o                         
   2   6  19        408.61        470.80        24.78 o                         
   3   6  19        103.86         65.23        19.05 o                         
   4   6  19         78.80         95.56        23.45 o                         
   5   6  19          0.99         18.46        25.41 o                         
  -6   7  19        433.44        537.08        24.15 o                         
  -5   7  19        624.42        529.16        21.53 o                         
  -4   7  19        472.50        482.57        19.38 o                         
  -3   7  19         21.58         12.78        12.86 o                         
  -2   7  19       1058.00        976.22        27.65 o                         
  -1   7  19        508.65        525.42        24.27 o                         
   0   7  19        411.69        461.24        20.32 o                         
   1   7  19         48.54         29.19        19.34 o                         
   2   7  19         36.47         34.99        23.19 o
[truncated: 26,571 more chars]
