# Supplementary material for: The crystal structures determination and Hirshfeld surface analysis of N-(4-bromo-3-meth­oxy­phen­yl)- and N-{[3-bromo-1-(phenyl­sulfon­yl)-1H-indol-2-yl]meth­yl}- derivatives of N-{[3-bromo-1-(phenylsulfon­yl)-1H-indol-2-yl]meth­yl}benzene­sulfonamide
Source: Acta Crystallogr E Crystallogr Commun. 2024 Oct 4;80(Pt 11):1110–7. doi: 10.1107/S2056989024009587 (PMC11660482; doi:10.1107/S2056989024009587)
Supplement: Supplementary file 3 [file e-80-01110-IIsup3.hkl]

data_II                                                                         
_shelx_title ' KH3_c.res in P2(1)/n'                                            
_shelx_refln_list_code          4                                               
_shelx_F_calc_maximum      327.04                                               
_exptl_crystal_F_000      1720.00                                               
_reflns_d_resolution_high  0.8269                                               
                                                                                
loop_                                                                           
 _space_group_symop_operation_xyz                                               
 'x, y, z'                                                                      
 '-x+1/2, y+1/2, -z+1/2'                                                        
 '-x, -y, -z'                                                                   
 'x-1/2, -y-1/2, z-1/2'                                                         
                                                                                
_cell_length_a     8.2664                                                       
_cell_length_b    34.7886                                                       
_cell_length_c    12.5972                                                       
_cell_angle_alpha  90.000                                                       
_cell_angle_beta  104.550                                                       
_cell_angle_gamma  90.000                                                       
                                                                                
_shelx_F_squared_multiplier     1.000                                           
                                                                                
loop_                                                                           
 _refln_index_h                                                                 
 _refln_index_k                                                                 
 _refln_index_l                                                                 
 _refln_F_squared_calc                                                          
 _refln_F_squared_meas                                                          
 _refln_F_squared_sigma                                                         
 _refln_observed_status                                                         
   2   0   0      39975.60      40655.07      1155.84 o                         
   4   0   0        459.50        489.06        18.44 o                         
   6   0   0        438.01        413.72        20.07 o                         
   8   0   0        177.07        191.23        48.77 o                         
   2   1   0      24878.31      25866.07       501.86 o                         
   3   1   0         35.48         47.22         6.17 o                         
   4   1   0         67.14         46.87         6.44 o                         
   5   1   0        116.51        204.29        19.32 o                         
   6   1   0         75.49         74.84        10.18 o                         
   7   1   0         96.50         98.90        11.62 o                         
   8   1   0        396.58        355.26        28.01 o                         
   9   1   0        166.04        175.56        31.17 o                         
   1   2   0        304.47         25.15         7.78 o                         
   2   2   0         57.32         97.33         8.76 o                         
   3   2   0       2008.75       2199.92        45.99 o                         
   4   2   0         57.96         74.70         7.57 o                         
   5   2   0       5088.63       5084.55       104.92 o                         
   6   2   0       2569.33       2370.60        56.27 o                         
   7   2   0       2340.47       2169.04        62.66 o                         
   8   2   0         26.57         35.64        21.07 o                         
   9   2   0       1050.31        987.21        43.72 o                         
   1   3   0         55.49         16.83         5.65 o                         
   2   3   0      27420.87      29470.43       592.40 o                         
   3   3   0        108.25        161.54         8.17 o                         
   4   3   0        202.20        177.22        13.70 o                         
   5   3   0       1395.92       1398.14        33.15 o                         
   6   3   0        641.66        676.78        20.92 o                         
   7   3   0          9.01         43.68        14.08 o                         
   8   3   0          6.37          1.59        15.97 o                         
   9   3   0        519.73        498.41        35.10 o                         
   2   4   0     106957.01     111982.52      5956.34 o                         
   3   4   0       1804.43       1839.22        40.70 o                         
   4   4   0       2950.33       3213.03        76.27 o                         
   5   4   0        846.54        887.90        24.84 o                         
   6   4   0        672.90        658.49        24.38 o                         
   7   4   0         37.41         45.72        14.41 o                         
   8   4   0          7.17          7.63        15.77 o                         
   9   4   0         17.69         19.12        21.34 o                         
   1   5   0       3942.54       3946.55        80.22 o                         
   2   5   0        198.78        167.82         8.51 o                         
   3   5   0       9754.60       9547.40       193.04 o                         
   4   5   0       6686.43       6822.30       139.01 o                         
   5   5   0          1.76         31.55         8.98 o                         
   6   5   0        463.74        521.92        21.03 o                         
   7   5   0         55.68        124.43        17.52 o                         
   8   5   0        144.55        146.71        20.47 o                         
   9   5   0         12.54         -2.12        19.55 o                         
   0   6   0      27803.93      27766.58      1045.13 o                         
   1   6   0       9994.80      10396.00       196.14 o                         
   2   6   0        103.22        183.62        10.73 o                         
   3   6   0        185.75        220.28         8.67 o                         
   4   6   0        585.71        512.17        16.36 o                         
   5   6   0       1179.09       1169.89        33.42 o                         
   6   6   0       1312.97       1314.36        34.76 o                         
   7   6   0       2277.68       2250.02        72.77 o                         
   8   6   0        173.22        195.30        21.22 o                         
   9   6   0        216.72        270.45        28.02 o                         
   1   7   0       3461.80       3615.82        67.15 o                         
   2   7   0         85.82        113.29         6.44 o                         
   3   7   0         38.04         58.66         7.61 o                         
   4   7   0       4291.78       4187.14        94.04 o                         
   5   7   0       1690.70       1704.57        41.04 o                         
   6   7   0        401.63        375.00        17.01 o                         
   7   7   0        132.55        218.48        18.90 o                         
   8   7   0          2.12          9.40        19.06 o                         
   9   7   0         95.68        155.02        26.00 o                         
   1   8   0      10689.88      10466.53       186.46 o                         
   2   8   0      19918.69      19849.36       373.96 o                         
   3   8   0        402.59        573.54        16.44 o                         
   4   8   0       2286.13       2226.09        52.69 o                         
   5   8   0         74.29        111.93        11.63 o                         
   6   8   0        526.20        547.86        20.30 o                         
   7   8   0         37.86         61.86        16.82 o                         
   8   8   0        698.87        695.44        34.58 o                         
   9   8   0         38.08         87.63        24.00 o                         
   1   9   0      18768.59      18486.17       338.09 o                         
   2   9   0       8157.81       8181.64       155.47 o                         
   3   9   0       4130.44       4124.85        85.37 o                         
   4   9   0          8.97         46.98        11.03 o                         
   5   9   0       2083.66       2045.72        54.98 o                         
   6   9   0        143.62        201.25        15.22 o                         
   7   9   0         39.04         14.68        17.19 o                         
   8   9   0        177.99        261.80        22.76 o                         
   9   9   0        107.49        149.31        22.40 o                         
   0  10   0      14932.06      15558.49       391.91 o                         
   1  10   0       2780.79       3231.20        58.92 o                         
   2  10   0        588.61        585.18        16.29 o                         
   3  10   0       1219.04       1245.98        28.01 o                         
   4  10   0       4157.08       4266.25        92.65 o                         
   5  10   0        125.47        117.00        12.65 o                         
   6  10   0       2067.81       1968.60        51.00 o                         
   7  10   0        164.51        187.29        19.10 o                         
   8  10   0        242.06        292.38        24.31 o                         
   9  10   0        683.20        601.91        31.18 o                         
   1  11   0        201.63        257.63        12.03 o                         
   2  11   0        721.77        800.27        24.38 o                         
   3  11   0         12.63         67.51         8.17 o                         
   4  11   0        707.99        795.43        23.04 o                         
   5  11   0        148.66        202.16        16.74 o                         
   6  11   0        753.00        881.89        27.64 o                         
   7  11   0        246.09        216.97        19.58 o                         
   8  11   0          4.65          6.32        21.79 o                         
   9  11   0          1.80         12.41        21.38 o                         
   0  12   0      13202.36      14522.10       366.15 o                         
   1  12   0      20524.51      20743.80       379.66 o                         
   2  12   0      11375.32      11410.46       210.05 o                         
   3  12   0       1777.00       2054.58        64.14 o                         
   4  12   0       7764.96       7882.49       161.97 o                         
   5  12   0        772.29        803.05        24.75 o                         
   6  12   0       4521.64       4291.89        95.13 o                         
   7  12   0          0.15          2.46        17.08 o                         
   8  12   0        948.67        939.25        37.81 o                         
   9  12   0          1.99         47.44        23.69 o                         
   1  13   0        519.17        648.17        17.71 o                         
   2  13   0        190.46        232.26        10.87 o                         
   3  13   0       9160.89       8621.67       170.11 o                         
   4  13   0         17.93         81.32        11.01 o                         
   5  13   0       1048.34       1035.34        34.99 o                         
   6  13   0        156.87        229.21        16.35 o                         
   7  13   0          2.84        -18.10        18.10 o                         
   8  13   0          3.35         99.15        21.57 o                         
   9  13   0         28.48         55.40        26.04 o                         
   0  14   0      18709.53      20568.39       549.96 o                         
   1  14   0      16233.14      16150.96       296.40 o                         
   2  14   0       2639.72       2844.46        58.74 o                         
   3  14   0       1743.82       1927.63        41.75 o                         
   4  14   0        515.71        460.03        17.03 o                         
   5  14   0       3514.78       3315.11        74.62 o                         
   6  14   0         20.60         55.65        14.52 o                         
   7  14   0         79.85         79.69        21.34 o                         
   8  14   0        666.34        710.40        34.16 o                         
   9  14   0         20.49         39.55        29.23 o                         
   1  15   0       2755.71       2874.41        55.76 o                         
   2  15   0         57.86         53.42         9.55 o                         
   3  15   0       1274.39       1437.18        33.23 o                         
   4  15   0       2017.15       1963.64        41.81 o                         
   5  15   0        190.67        213.74        15.29 o                         
   6  15   0        488.72        578.98        22.61 o                         
   7  15   0         38.20         67.75        19.32 o                         
   8  15   0         13.53         36.08        24.46 o                         
   9  15   0        173.37        210.41        38.01 o                         
   0  16   0       3111.84       3233.52        90.90 o                         
   1  16   0       6696.75       7220.07       134.56 o                         
   2  16   0        177.22        211.81        11.87 o                         
   3  16   0        188.76        190.80        11.10 o                         
   4  16   0       1378.48       1315.65        31.05 o                         
   5  16   0         36.25         45.38        13.08 o                         
   6  16   0       3247.53       3204.63        77.25 o                         
   7  16   0         65.90         52.12        19.34 o                         
   8  16   0       1509.12       1386.36        51.03 o                         
   1  17   0       6681.48       6773.02       126.66 o                         
   2  17   0        373.74        355.29        15.03 o                         
   3  17   0       1722.91       1751.88        39.37 o                         
   4  17   0       1411.25       1414.35        33.04 o                         
   5  17   0        815.13        829.25        35.51 o                         
   6  17   0        145.94        183.32        17.06 o                         
   7  17   0         13.37         -2.46        19.68 o                         
   8  17   0          2.02         60.76        24.66 o                         
   0  18   0       3581.52       3510.35        99.60 o                         
   1  18   0       2140.76       1986.05        39.71 o                         
   2  18   0       4170.62       4302.54        82.14 o                         
   3  18   0       1459.84       1418.07        32.83 o                         
   4  18   0         45.01         52.60        11.02 o                         
   5  18   0       1235.95       1231.99        36.13 o                         
   6  18   0        255.38        247.74        19.17 o                         
   7  18   0        187.97        185.39        24.60 o                         
   8  18   0        261.50        297.11        27.88 o                         
   1  19   0       1221.45       1256.58        30.33 o                         
   2  19   0        390.55        439.45        21.60 o                         
   3  19   0         55.43         44.64        10.97 o                         
   4  19   0         79.83        103.39        11.92 o                         
   5  19   0       2234.23       2075.85        52.17 o                         
   6  19   0        823.42        911.88        34.82 o                         
   7  19   0        824.04        828.37        36.42 o                         
   8  19   0        138.59        196.76        27.88 o                         
   0  20   0         74.63         84.27        14.35 o                         
   1  20   0       2829.66       3058.62        64.41 o                         
   2  20   0        631.61        644.74        19.64 o                         
   3  20   0        501.03        482.86        17.41 o                         
   4  20   0       1462.83       1471.12        35.28 o                         
   5  20   0        114.83         89.62        13.68 o                         
   6  20   0       1227.21       1243.72        43.47 o                         
   7  20   0        748.91        689.89        38.79 o                         
   8  20   0        408.65        376.70        31.78 o                         
   1  21   0       1587.37       1709.85        38.45 o                         
   2  21   0       2712.47       2614.79        52.90 o                         
   3  21   0       3392.63       3356.35        70.94 o                         
   4  21   0         56.35         54.69        12.66 o                         
   5  21   0         46.90         26.25        13.77 o                         
   6  21   0        268.44        269.45        24.31 o                         
   7  21   0          0.68         55.77        24.72 o                         
   8  21   0        224.35        209.37        29.86 o                         
   0  22   0      13045.50      13483.86       388.70 o                         
   1  22   0        302.51        310.94        14.86 o                         
   2  22   0       4910.27       4728.67        93.51 o                         
   3  22   0        157.17        214.60        14.04 o                         
   4  22   0        859.85        866.19        25.39 o                         
   5  22   0        564.58        488.02        20.05 o                         
   6  22   0        111.76         96.41        22.71 o                         
   7  22   0         42.38         18.71        24.68 o                         
   8  22   0        280.42        231.39        30.31 o                         
   1  23   0        724.74        833.07        27.68 o                         
   2  23   0       1222.01       1336.02        32.20 o                         
   3  23   0        173.89        214.56        13.84 o                         
   4  23   0         54.22         69.52        14.67 o                         
   5  23   0        222.74        236.10        15.79 o                         
   6  23   0        231.40        295.13        34.42 o                         
   7  23   0          0.88         12.47        26.82 o                         
   8  23   0         45.70         31.02        28.38 o                         
   0  24   0        393.03        439.94        25.30 o                         
   1  24   0         51.79         70.74        12.58 o                         
   2  24   0       2180.77       2092.61        44.93 o                         
   3  24   0        823.58        829.70        28.41 o                         
   4  24   0        382.80        416.56        19.08 o                         
   5  24   0         27.57         50.11        15.38 o                         
   6  24   0          2.60        -22.78        22.78 o                         
   7  24   0        484.17        478.97        36.34 o                         
   1  25   0        676.47        733.03        23.01 o                         
   2  25   0        607.03        737.77        24.61 o                         
   3  25   0        426.23        422.40        19.81 o                         
   4  25   0         25.26         48.96        14.32 o                         
   5  25   0         14.14         14.05        15.71 o                         
   6  25   0         41.66        -12.95        23.96 o                         
   7  25   0         76.99         69.78        27.47 o                         
   0  26   0       8853.93       9093.87       247.45 o                         
   1  26   0        797.99        797.57        23.61 o                         
   2  26   0       1041.31        995.75        29.07 o                         
   3  26   0          0.96        -13.01        13.01 o                         
   4  26   0       1357.94       1278.13        34.15 o                         
   5  26   0         76.33         79.25        18.08 o                         
   6  26   0          0.13        -24.04        24.04 o                         
   7  26   0          9.38        -16.09        27.28 o                         
   1  27   0        738.69        795.35        23.74 o                         
   2  27   0         80.93         71.11        14.48 o                         
   3  27   0        371.43        402.42        18.11 o                         
   4  27   0         96.34        122.09        17.60 o                         
   5  27   0         32.37         21.30        17.64 o                         
   6  27   0          6.87         22.38        25.15 o                         
   7  27   0         41.90         19.90        27.51 o                         
   0  28   0        590.80        576.79        35.92 o                         
   1  28   0        767.43        739.31        24.22 o                         
   2  28   0          5.07         -4.97        13.72 o                         
   3  28   0         24.10         14.76        14.29 o                         
   4  28   0        495.47        510.90        24.95 o                         
   5  28   0         62.45         78.87        20.22 o                         
   6  28   0        204.36        183.85        27.81 o                         
   7  28   0        378.72        315.72        36.81 o                         
   1  29   0        305.85        324.04        20.00 o                         
   2  29   0        269.04        240.08        17.73 o                         
   3  29   0         10.76          8.38        14.70 o                         
   4  29   0         58.96         61.66        17.87 o                         
   5  29   0        210.37        212.57        20.83 o                         
   6  29   0          4.47        -20.71        20.71 o                         
   0  30   0        412.91        516.21        29.86 o                         
   1  30   0        112.64        115.74        15.77 o                         
   2  30   0       2760.64       2666.66        61.55 o                         
   3  30   0         66.33         59.56        16.44 o                         
   4  30   0         12.81         10.93        18.77 o                         
   5  30   0         95.68        105.29        19.64 o                         
   6  30   0        139.84        145.39        28.26 o                         
   1  31   0        110.56        102.96        17.02 o                         
   2  31   0        135.93        120.52        18.90 o                         
   3  31   0         87.38         47.35        17.73 o                         
   4  31   0         68.49         48.83        18.65 o                         
   5  31   0        169.78        120.65        22.84 o                         
   6  31   0        110.80        130.47        24.90 o                         
   0  32   0        408.82        342.21        27.20 o                         
   1  32   0         51.83         51.50        16.87 o                         
   2  32   0          3.99        -17.32        17.32 o                         
   3  32   0         23.41         43.81        17.81 o                         
   4  32   0         84.31        119.21        19.93 o                         
   5  32   0          2.33          4.44        18.99 o                         
   6  32   0          0.38        -20.01        28.19 o                         
   1  33   0        353.41        335.81        21.47 o                         
   2  33   0         18.87         19.70        18.14 o                         
   3  33   0          9.47         17.62        18.92 o                         
   4  33   0        149.86        141.11        21.23 o                         
   5  33   0          6.63         -0.55        20.49 o                         
   0  34   0       1353.96       1591.16        76.86 o                         
   1  34   0         91.62         73.31        18.45 o                         
   2  34   0          7.98        -15.84        19.67 o                         
   3  34   0          0.90         13.61        19.90 o                         
   4  34   0        248.42        289.44        24.77 o                         
   5  34   0         13.23         -2.13        19.80 o                         
   1  35   0        450.12        421.85        26.08 o                         
   2  35   0         17.47        -13.15        19.56 o                         
   3  35   0        485.28        512.67        27.64 o                         
   4  35   0          9.23          0.63        22.87 o                         
   5  35   0         47.24         86.74        21.58 o                         
   0  36   0         62.01         29.16        32.44 o                         
   1  36   0         16.32         15.36        21.20 o                         
   2  36   0         67.50         47.82        21.73 o                         
   3  36   0          7.41         10.42        22.22 o                         
   4  36   0         81.02        132.18        26.85 o                         
   5  36   0         11.13         49.19        81.23 o                         
   1  37   0         11.16          1.65        22.85 o                         
   2  37   0         10.52         31.04        22.54 o                         
   3  37   0         27.74         17.56        21.66 o                         
   4  37   0          8.97         22.24        23.48 o                         
   0  38   0          1.41         -8.99        34.04 o                         
   1  38   0         68.49        103.14        26.63 o                         
   2  38   0        623.11        740.21        38.60 o                         
   3  38   0         30.16         70.24        26.29 o                         
   4  38   0         70.82        108.85        25.06 o                         
   1  39   0          5.73          8.83        27.95 o                         
   2  39   0         12.50          2.22        31.40 o                         
   3  39   0         51.35         41.52        28.03 o                         
   0  40   0        285.42        315.88        42.58 o                         
   1  40   0          8.96         28.42        28.37 o                         
   2  40   0         68.97         53.51        28.60 o                         
   3  40   0          5.79         57.20        86.95 o                         
   1  41   0         48.00         73.28        29.09 o                         
   2  41   0         35.59         15.47        48.82 o                         
  -9   0   1        274.20        218.42        46.07 o                         
  -7   0   1       2464.23       2162.03        74.49 o                         
  -5   0   1      11536.45      10440.03       323.63 o                         
  -3   0   1       9823.40       9891.50       305.10 o                         
  -1   0   1        880.29        364.96        29.75 o                         
   3   0   1      26481.54      27871.91       698.61 o                         
   5   0   1         82.06         71.53        12.74 o                         
   7   0   1         92.35        115.62        18.32 o                         
   9   0   1        554.13        485.64        42.52 o                         
  -9   1   1        114.75        120.62        19.28 o                         
  -8   1   1        370.53        383.11        24.26 o                         
  -7   1   1        503.07        486.12        17.94 o                         
  -6   1   1        617.27        554.65        16.94 o                         
  -5   1   1        430.65        497.35        19.79 o                         
  -4   1   1       6362.64       5956.19       136.50 o                         
  -3   1   1      32622.96      30788.83       668.20 o                         
  -2   1   1        936.09        992.88        23.77 o                         
   1   1   1      26817.77      14854.63       646.37 o                         
   3   1   1        240.60        413.87        19.51 o                         
   4   1   1      21271.73      22200.32       416.98 o                         
   5   1   1          2.91         17.14         8.48 o                         
   6   1   1       1517.12       1490.45        46.58 o                         
   7   1   1        755.49        676.12        24.91 o                         
   8   1   1          9.93        -19.07        19.07 o                         
   9   1   1         20.63         48.10        21.80 o                         
  -9   2   1          7.75         15.99        21.08 o                         
  -8   2   1         10.28         28.44        16.08 o                         
  -7   2   1         10.06         18.21        11.09 o                         
  -6   2   1        446.54        441.20        17.09 o                         
  -5   2   1       1202.29       1122.88        28.87 o                         
  -4   2   1       3557.08       3364.01        74.82 o                         
  -3   2   1        113.00        173.41        12.75 o                         
  -2   2   1       7970.16       7839.02       187.19 o                         
   1   2   1       1168.70        649.00        39.90 o                         
   2   2   1      93397.66      95200.43      1846.49 o                         
   3   2   1        358.38        421.34        18.74 o                         
   4   2   1       1889.55       2128.16        57.95 o                         
   5   2   1        155.89        159.51         9.57 o                         
   6   2   1        551.44        579.21        26.61 o                         
   7   2   1         11.28         20.74        12.52 o                         
   8   2   1          0.88          9.91        22.73 o                         
   9   2   1         11.15         27.87        21.49 o                         
  -9   3   1        158.50        138.86        21.46 o                         
  -8   3   1        976.15        930.27        32.53 o                         
  -7   3   1         37.53         92.63        12.49 o                         
  -6   3   1        778.31        735.42        24.16 o                         
  -5   3   1       3735.88       3617.44        93.63 o                         
  -4   3   1        610.24        546.74        16.61 o                         
  -3   3   1       5396.17       5433.87       130.49 o                         
  -2   3   1         82.27        127.03         8.09 o                         
  -1   3   1       5695.04       2696.34       203.64 o                         
   1   3   1      16855.20      16861.45       366.28 o                         
   2   3   1       4617.31       5153.37        95.24 o                         
   3   3   1       9215.72       9252.29       164.91 o                         
   4   3   1      37350.36      37954.33       693.19 o                         
   5   3   1          7.23         21.06         9.22 o                         
   6   3   1       2550.67       2458.12        55.06 o                         
   7   3   1        499.59        469.39        21.58 o                         
   8   3   1         98.00         71.37        20.17 o                         
   9   3   1         48.53         68.24        25.35 o                         
  -9   4   1        132.05        129.98        23.17 o                         
  -8   4   1         14.87         67.57        16.09 o                         
  -7   4   1       4246.26       3821.82        92.18 o                         
  -6   4   1       1353.47       1356.69        35.98 o                         
  -5   4   1       6261.37       6040.63       146.63 o                         
  -4   4   1       1368.59       1327.42        44.39 o                         
  -3   4   1      16043.84      16211.52       386.64 o                         
  -2   4   1       3717.06       3700.90        84.95 o                         
  -1   4   1       1344.11       1334.34        39.27 o                         
   0   4   1        213.20          1.36         1.84 o                         
   1   4   1       6675.51       6806.05       137.90 o                         
   2   4   1       2661.94       3051.62       106.21 o                         
   3   4   1        521.59        614.73        21.39 o                         
   4   4   1       5211.45       6375.66       130.58 o                         
   5   4   1       2129.77       2142.23        46.24 o                         
   6   4   1       1428.38       1439.62        35.25 o                         
   7   4   1        641.27        637.79        23.29 o                         
   8   4   1         27.58          7.11        16.54 o                         
   9   4   1         48.23         23.02        18.72 o                         
  -9   5   1          8.86          7.03        18.36 o                         
  -8   5   1         86.99         78.82        16.80 o                         
  -7   5   1        992.23        925.57        30.34 o                         
  -6   5   1        796.57        769.55        30.85 o                         
  -5   5   1       3236.35       3010.97        72.23 o                         
  -4   5   1      11943.73      11469.94       288.90 o                         
  -3   5   1      16171.36      16632.51       396.88 o                         
  -2   5   1      29204.54      29671.16       706.17 o                         
  -1   5   1       8162.73       8188.92       178.45 o                         
   0   5   1       7790.06       6545.24       247.12 o                         
   1   5   1       1551.37       1686.84        36.73 o                         
   2   5   1      16083.03      17635.46       355.60 o                         
   3   5   1        772.52        788.82        21.38 o                         
   4   5   1      20166.19      21097.00       425.55 o                         
   5   5   1        211.73        185.70        11.55 o                         
   6   5   1        738.05        749.14        25.72 o                         
   7   5   1        148.54        121.14        15.24 o                         
   8   5   1        160.94        157.13        18.86 o                         
   9   5   1          2.05         13.73        25.55 o                         
  -9   6   1          7.79          4.42        30.62 o                         
  -8   6   1        307.09        284.06        24.57 o                         
  -7   6   1         51.69         87.15        13.27 o                         
  -6   6   1        370.08        448.21        19.97 o                         
  -5   6   1        138.73        216.67        13.42 o                         
  -4   6   1       2657.92       2725.35        65.41 o                         
  -3   6   1        516.70        532.53        19.34 o                         
  -2   6   1        450.32        511.01        15.91 o                         
  -1   6   1      13127.29      13912.48       302.71 o                         
   0   6   1       1290.35       1358.95        33.28 o                         
   1   6   1      25677.40      27105.41       527.07 o                         
   2   6   1      51049.17      52951.47      1063.47 o                         
   3   6   1        122.93        110.01        10.25 o                         
   4   6   1       4213.91       4341.06        90.51 o                         
   5   6   1        506.75        517.93        17.73 o                         
   6   6   1          1.87         10.27        11.50 o                         
   7   6   1        546.65        556.74        25.72 o                         
   8   6   1          0.05         18.15        16.62 o                         
   9   6   1         82.73         50.87        22.99 o                         
  -9   7   1         48.29         42.66        19.79 o                         
  -8   7   1        554.87        496.78        24.83 o                         
  -7   7   1       1198.34       1143.67        36.45 o                         
  -6   7   1       1553.23       1478.98        47.11 o                         
  -5   7   1       2633.76       2620.67        65.26 o                         
  -4   7   1         45.05        117.35         9.58 o                         
  -3   7   1        474.27        393.46        13.60 o                         
  -2   7   1        166.82        163.94         9.28 o                         
  -1   7   1       6478.81       6932.21       140.48 o                         
   0   7   1       8976.31      10061.35       190.23 o                         
   1   7   1       7223.48       7873.19       165.53 o                         
   2   7   1        830.83        805.37        21.22 o                         
   3   7   1       7918.24       8316.40       169.05 o                         
   4   7   1       4519.46       4328.42        87.23 o                         
   5   7   1       2215.63       2057.96        45.27 o                         
   6   7   1       1201.25       1081.21        30.75 o                         
   7   7   1        114.27        103.08        15.11 o                         
   8   7   1         36.06         42.71        19.31 o                         
   9   7   1         49.89         33.77        21.58 o                         
  -9   8   1        168.37        166.71        21.56 o                         
  -8   8   1        233.88        245.29        20.88 o                         
  -7   8   1       1697.13       1519.58        48.58 o                         
  -6   8   1        844.56        909.49        29.31 o                         
  -5   8   1       9665.53       9199.42       221.84 o                         
  -4   8   1       8200.70       8258.31       199.05 o                         
  -3   8   1         19.51         42.10         8.36 o                         
  -2   8   1       1349.67       1257.79        33.79 o                         
  -1   8   1       2525.34       2807.75        54.41 o                         
   0   8   1      14111.35      14469.15       264.72 o                         
   1   8   1      15357.00      16108.59       313.74 o                         
   2   8   1       6049.33       6473.46       132.07 o                         
   3   8   1        759.27        838.70        21.85 o                         
   4   8   1         39.38         69.83        11.06 o                         
   5   8   1        167.65        254.27        13.40 o                         
   6   8   1        403.30        553.81        20.91 o                         
   7   8   1         98.84        128.00        15.63 o                         
   8   8   1        354.74        354.30        24.62 o                         
   9   8   1         56.28         82.14        24.04 o                         
  -9   9   1          0.83         32.18        24.54 o                         
  -8   9   1        346.90        354.92        23.52 o                         
  -7   9   1        646.11        692.34        30.00 o                         
  -6   9   1       1275.85       1189.49        33.85 o                         
  -5   9   1        195.28        304.31        14.63 o                         
  -4   9   1      21572.18      21263.12       507.77 o                         
  -3   9   1       3841.22       3597.43        84.25 o                         
  -2   9   1      18940.02      17912.09       327.34 o                         
  -1   9   1       1270.80       1450.88        28.64 o                         
   0   9   1       3767.74       3757.28        70.35 o                         
   1   9   1       2831.02       3220.40        74.39 o                         
   2   9   1       9566.94       9606.12       188.14 o                         
   3   9   1        109.62         83.29        11.54 o                         
   4   9   1       1259.40       1152.06        29.34 o                         
   5   9   1        147.01        140.20        14.92 o                         
   6   9   1       2499.12       2369.47        54.53 o                         
   7   9   1        440.72        447.34        27.66 o                         
   8   9   1         46.28         59.11        21.72 o                         
   9   9   1         20.58         26.96        22.21 o                         
  -9  10   1          2.11         13.15        20.05 o                         
  -8  10   1          1.85         17.26        21.76 o                         
  -7  10   1         46.37         82.88        13.66 o                         
  -6  10   1        180.48        203.81        14.87 o                         
  -5  10   1         43.34         31.48        11.50 o                         
  -4  10   1       1775.00       1905.82        48.49 o                         
  -3  10   1        338.22        388.64        12.74 o                         
  -2  10   1        505.46        655.51        23.33 o                         
  -1  10   1        519.93        505.31        16.15 o                         
   0  10   1        368.66        398.95        11.19 o                         
   1  10   1      16784.91      16256.90       297.79 o                         
   2  10   1        209.15        238.27         9.14 o                         
   3  10   1       4598.10       4706.10        97.64 o                         
   4  10   1       4598.71       4497.07       101.57 o                         
   5  10   1        486.17        573.03        18.69 o                         
   6  10   1          9.73         58.71        12.31 o                         
   7  10   1        373.63        388.06        23.16 o                         
   8  10   1        337.73        371.04        27.41 o                         
   9  10   1        302.11        295.63        26.72 o                         
  -9  11   1        191.28        187.55        24.95 o                         
  -8  11   1         64.85         65.84        19.66 o                         
  -7  11   1        563.14        554.28        25.03 o                         
  -6  11   1        572.69        621.32        31.14 o                         
  -5  11   1        642.47        661.62        23.68 o                         
  -4  11   1       3180.59       3230.43        85.65 o                         
  -3  11   1        663.62        676.73        21.32 o                         
  -2  11   1       1120.53       1286.58        25.81 o                         
  -1  11   1        127.33        135.93         6.88 o                         
   0  11   1       3079.53       3116.23        62.62 o                         
   1  11   1       2203.22       2167.66        42.07 o                         
   2  11   1        841.01        861.61        20.49 o                         
   3  11   1       9098.92       9127.02       186.08 o                         
   4  11   1        623.45        691.87        20.36 o                         
   5  11   1       6312.09       6239.88       129.85 o                         
   6  11   1        157.63        217.18        16.46 o                         
   7  11   1        553.61        550.48        26.01 o                         
   8  11   1          8.49         42.78        20.82 o                         
   9  11   1         90.09         73.70        28.34 o                         
  -9  12   1        264.08        256.46        25.86 o                         
  -8  12   1         13.14         11.65        20.48 o                         
  -7  12   1        504.13        520.07        24.60 o                         
  -6  12   1       1295.67       1319.10        40.10 o                         
  -5  12   1        162.48        177.94        15.33 o                         
  -4  12   1        404.67        491.18        18.42 o                         
  -3  12   1        107.63        187.36        12.74 o                         
  -2  12   1        462.56        442.22        13.36 o                         
  -1  12   1       3880.62       4088.38        76.43 o                         
   0  12   1        178.38        257.06         9.58 o                         
   1  12   1       5272.03       5605.48       104.18 o                         
   2  12   1       1087.92       1151.01        25.81 o                         
   3  12   1       5403.58       5490.27       113.38 o                         
   4  12   1        971.39        937.48        25.20 o                         
   5  12   1        312.44        422.90        15.47 o                         
   6  12   1        361.93        369.42        18.49 o                         
   7  12   1        219.54        185.66        20.37 o                         
   8  12   1         67.86         66.44        21.58 o                         
   9  12   1          3.26        -27.51        27.51 o                         
  -9  13   1        250.16        282.75        28.76 o                         
  -8  13   1        540.39        572.47        27.88 o                         
  -7  13   1        170.63        228.63        23.29 o                         
  -6  13   1       2862.93       2701.75        71.46 o                         
  -5  13   1        468.83        452.56        23.49 o                         
  -4  13   1       8632.98       8103.00       187.21 o                         
  -3  13   1        170.59        150.18         9.57 o                         
  -2  13   1      33843.85      32860.46       600.58 o                         
  -1  13   1       2880.77       2831.25        54.47 o                         
   0  13   1      31326.83      32123.74       570.52 o                         
   1  13   1       1098.93       1204.32        27.58 o                         
   2  13   1        195.79        295.11        16.92 o                         
   3  13   1        682.59        756.87        22.11 o                         
   4  13   1       1967.09       2012.59        44.42 o                         
   5  13   1        706.26        663.20        21.72 o                         
   6  13   1       1002.39        933.12        28.38 o                         
   7  13   1         49.04         33.77        19.09 o                         
   8  13   1         66.23        104.62        22.75 o                         
   9  13   1         63.50         61.90        62.53 o                         
  -9  14   1          0.89         65.84        28.70 o                         
  -8  14   1         49.37         62.08        19.60 o                         
  -7  14   1         34.43         74.61        20.06 o                         
  -6  14   1       2642.84       2571.88        66.41 o                         
  -5  14   1       1181.00       1187.01        37.72 o                         
  -4  14   1        134.59        177.25        11.71 o                         
  -3  14   1       1562.69       1754.74        35.86 o                         
  -2  14   1       4009.68       4215.92        79.49 o                         
  -1  14   1       1074.39       1082.61        27.88 o                         
   0  14   1         10.84         83.40         8.30 o                         
   1  14   1      10845.60      11304.18       208.28 o                         
   2  14   1        554.58        689.86        27.56 o                         
   3  14   1       2336.16       2174.02        46.57 o                         
   4  14   1        518.98        547.96        17.14 o                         
   5  14   1         27.75         55.41        10.81 o                         
   6  14   1        311.97        337.39        18.40 o                         
   7  14   1        419.88        377.88        26.89 o                         
   8  14   1        511.96        481.25        32.13 o                         
  -9  15   1         96.72        109.33        29.09 o                         
  -8  15   1         94.06        131.06        22.49 o                         
  -7  15   1       1003.03        840.28        38.07 o                         
  -6  15   1        356.02        418.52        21.04 o                         
  -5  15   1       1443.76       1297.92        42.53 o                         
  -4  15   1        966.52       1020.05        27.24 o                         
  -3  15   1       1281.54       1369.39        34.35 o                         
  -2  15   1       7560.12       7787.89       149.25 o                         
  -1  15   1      15010.11      16072.65       304.74 o                         
   0  15   1       3294.95       3401.33        63.37 o                         
   1  15   1       8846.16       9584.41       177.39 o                         
   2  15   1       2496.51       2692.08        54.87 o                         
   3  15   1       6843.55       7094.17       141.15 o                         
   4  15   1       1192.90       1209.53        30.43 o                         
   5  15   1       3324.16       3098.26        63.86 o                         
   6  15   1        655.00        614.63        22.96 o                         
   7  15   1         31.28          7.21        18.76 o                         
   8  15   1        217.21        277.34        28.31 o                         
  -9  16   1        159.48        186.91        27.18 o                         
  -8  16   1        143.35        118.06        22.22 o                         
  -7  16   1        119.21        173.37        20.81 o                         
  -6  16   1        147.35        163.85        15.79 o                         
  -5  16   1         27.19         43.26        13.33 o                         
  -4  16   1       1042.01       1090.99        29.01 o                         
  -3  16   1       1961.78       2101.04        51.47 o                         
  -2  16   1       5040.63       4833.08       103.67 o                         
  -1  16   1      11040.87      11995.59       243.88 o                         
   0  16   1       2099.51       2205.68        43.00 o                         
   1  16   1       5380.43       5502.48       103.43 o                         
   2  16   1         87.44        121.39        11.47 o                         
   3  16   1       2841.96       2626.40        54.02 o                         
   4  16   1        141.48        143.22        12.11 o                         
   5  16   1        268.36        278.10        15.51 o                         
   6  16   1        161.62        189.25        16.77 o                         
   7  16   1        735.62        702.49        31.88 o                         
   8  16   1         60.54        106.98        26.52 o                         
  -8  17   1         39.40         36.66        23.89 o                         
  -7  17   1       2124.42       1906.13        61.27 o                         
  -6  17   1       1283.92       1199.45        40.60 o                         
  -5  17   1         11.26         41.97        14.24 o                         
  -4  17   1      11088.67      10970.62       224.33 o                         
  -3  17   1        887.76        806.69        20.63 o                         
  -2  17   1       2417.19       2146.29        43.11 o                         
  -1  17   1       3450.34       3657.99        72.57 o                         
   0  17   1        670.40        624.32        22.83 o                         
   1  17   1        266.75        353.84        13.36 o                         
   2  17   1       3340.41       3263.55        72.53 o                         
   3  17   1          7.25         24.30        10.27 o                         
   4  17   1       3291.69       3168.39        64.74 o                         
   5  17   1        428.10        425.72        18.95 o                         
   6  17   1       1002.10       1046.06        34.37 o                         
   7  17   1        235.99        258.57        24.87 o                         
   8  17   1          6.61          1.00        25.08 o                         
  -8  18   1        307.31        281.34        30.32 o                         
  -7  18   1        581.74        653.21        31.72 o                         
  -6  18   1        170.93        185.98        18.71 o                         
  -5  18   1       4082.90       3898.12        95.40 o                         
  -4  18   1        568.53        595.92        18.65 o                         
  -3  18   1         63.46         82.50         9.80 o                         
  -2  18   1        497.21        479.44        15.82 o                         
  -1  18   1        558.81        694.34        19.49 o                         
   0  18   1        925.86       1021.95        26.62 o                         
   1  18   1       3112.80       3379.41        65.56 o                         
   2  18   1       2750.47       2880.54        66.79 o                         
   3  18   1        445.16        512.82        17.36 o                         
   4  18   1       1513.65       1618.24        58.12 o                         
   5  18   1         31.29         40.15        13.61 o                         
   6  18   1         51.38        107.86        18.31 o                         
   7  18   1         95.00         89.94        22.48 o                         
   8  18   1        949.12        888.35        49.56 o                         
  -8  19   1          7.10         44.71        27.23 o                         
  -7  19   1         10.65         78.99        22.01 o                         
  -6  19   1         12.71         16.52        17.10 o                         
  -5  19   1        753.26        752.21        28.08 o                         
  -4  19   1          5.18         -2.10        10.44 o                         
  -3  19   1        116.34        107.40        10.39 o                         
  -2  19   1       3666.95       3872.49        74.40 o                         
  -1  19   1        164.04        135.13        11.80 o                         
   0  19   1        150.46        154.96        11.68 o                         
   1  19   1        251.76        263.88        13.99 o                         
   2  19   1         69.16         82.38        10.58 o                         
   3  19   1       1482.04       1485.17        34.94 o                         
   4  19   1       1712.04       1742.70        39.99 o                         
   5  19   1       1122.12       1069.75        31.79 o                         
   6  19   1         14.01         33.85        17.58 o                         
   7  19   1          5.19         -5.89        22.80 o                         
   8  19   1         16.21         21.12        28.15 o                         
  -8  20   1         70.00         37.73        25.30 o                         
  -7  20   1         13.59         28.37        23.22 o                         
  -6  20   1        646.33        627.91        28.45 o                         
  -5  20   1        567.57        638.42        29.35 o                         
  -4  20   1       3584.54       3566.08        74.03 o                         
  -3  20   1          0.96          2.08         9.77 o                         
  -2  20   1        714.57        656.55        21.93 o                         
  -1  20   1       1165.27       1234.74        30.47 o                         
   0  20   1        710.82        730.18        20.32 o                         
   1  20   1       3661.90       3685.83        73.96 o                         
   2  20   1       6632.35       6622.77       125.17 o                         
   3  20   1       3058.52       3080.96        63.42 o                         
   4  20   1        506.02        555.74        19.56 o                         
   5  20   1         88.38         69.93        13.20 o                         
   6  20   1         55.34         30.40        18.98 o                         
   7  20   1        366.90        339.69        28.80 o                         
   8  20   1         21.64         48.93        29.06 o                         
  -8  21   1          4.70        -24.78        24.78 o                         
  -7  21   1       1248.78       1174.25        48.71 o                         
  -6  21   1       1425.87       1371.84        54.43 o                         
  -5  21   1        540.58        542.05        30.56 o                         
  -4  21   1       1913.41       1873.96        43.35 o                         
  -3  21   1        588.79        586.62        18.79 o                         
  -2  21   1        929.00        963.60        24.24 o                         
  -1  21   1        225.82        229.18        13.07 o                         
   0  21   1       4590.58       4615.60        88.54 o                         
   1  21   1         22.05         57.31        10.64 o                         
   2  21   1       1695.07       1784.51        40.40 o                         
   3  21   1       1279.60       1251.11        33.07 o                         
   4  21   1       5804.23       5627.05       111.18 o                         
   5  21   1        633.77        559.03        20.48 o                         
   6  21   1        181.14        171.29        21.74 o                         
   7  21   1          4.65        -24.13        24.13 o                         
   8  21   1         65.36         93.23        33.75 o                         
  -8  22   1          0.96         18.49        26.93 o                         
  -7  22   1        840.16        815.56        47.08 o                         
  -6  22   1        350.29        391.78        30.58 o                         
  -5  22   1       2967.57       2879.43        70.49 o                         
  -4  22   1        553.71        570.99        20.10 o                         
  -3  22   1       1578.27       1555.67        36.14 o                         
  -2  22   1       2265.10       2451.51        52.31 o                         
  -1  22   1         62.58         86.97        12.11 o                         
   0  22   1        438.76        546.24        18.52 o                         
   1  22   1         46.43         59.06        11.47 o                         
   2  22   1        554.41        623.82        29.59 o                         
   3  22   1         64.74         98.26        14.51 o                         
   4  22   1         22.97         90.36        14.01 o                         
   5  22   1        154.08        168.34        15.20 o                         
   6  22   1        185.85        206.06        24.83 o                         
   7  22   1          1.95         -4.52        27.04 o                         
   8  22   1         10.64         -7.88        33.85 o                         
  -8  23   1          1.02        -30.86        30.86 o                         
  -7  23   1        126.61         98.45        29.08 o                         
  -6  23   1          0.39        -18.70        21.32 o                         
  -5  23   1        906.83        836.07        28.25 o                         
  -4  23   1       1067.27       1047.53        30.65 o                         
  -3  23   1         50.78         50.07        11.70 o                         
  -2  23   1       1389.10       1372.30        32.64 o                         
  -1  23   1         93.29        100.51        12.11 o                         
   0  23   1       3386.42       3411.97        69.58 o                         
   1  23   1        277.69        310.97        14.62 o                         
   2  23   1       1953.74       1993.55        43.37 o                         
   3  23   1        341.78        344.12        16.75 o                         
   4  23   1        545.86        573.20        21.16 o                         
   5  23   1        127.44         97.68        16.11 o                         
   6  23   1          7.66         14.05        21.59 o                         
   7  23   1         77.35         31.53        26.86 o                         
  -8  24   1         47.09         63.52        35.26 o                         
  -7  24   1         13.35         30.91        25.83 o                         
  -6  24   1          9.80        -14.30        21.95 o                         
  -5  24   1        193.31        227.66        25.33 o                         
  -4  24   1        180.85        167.64        15.21 o                         
  -3  24   1          0.37          1.36        11.48 o                         
  -2  24   1       3904.50       3750.18        73.91 o                         
  -1  24   1          4.60         21.34        11.80 o                         
   0  24   1       3060.31       3051.78        65.63 o                         
   1  24   1        416.67        424.96        25.16 o                         
   2  24   1       1386.02       1504.95        37.61 o                         
   3  24   1        238.56        271.12        18.89 o                         
   4  24   1       1496.89       1395.51        38.32 o                         
   5  24   1        370.53        390.65        20.53 o                         
   6  24   1        171.61        214.97        27.82 o                         
   7  24   1         64.57        -17.79        27.10 o                         
  -7  25   1        131.63         74.43        25.88 o                         
  -6  25   1         81.34         85.79        23.79 o                         
  -5  25   1        132.66        128.36        18.07 o                         
  -4  25   1        732.37        780.17        29.82 o                         
  -3  25   1       1991.82       1977.90        45.94 o                         
  -2  25   1        521.51        618.26        20.74 o                         
  -1  25   1        160.40        158.28        13.73 o                         
   0  25   1        155.35        220.55        14.64 o                         
   1  25   1        172.82        165.60        13.61 o                         
   2  25   1       3640.39       3686.65        73.43 o                         
   3  25   1          0.22         -0.20        13.46 o                         
   4  25   1       4558.59       4247.29       100.00 o                         
   5  25   1        497.55        413.51        23.11 o                         
   6  25   1       1148.92        998.28        40.20 o                         
   7  25   1          7.53        -27.29        27.29 o                         
  -7  26   1        399.08        419.25        31.82 o                         
  -6  26   1        273.49        222.87        26.85 o                         
  -5  26   1       2103.37       1869.98        66.12 o                         
  -4  26   1          2.97         12.30        13.80 o                         
  -3  26   1        185.82        256.81        15.96 o                         
  -2  26   1        165.78        168.61        14.39 o                         
  -1  26   1         11.29         11.19        12.47 o                         
   0  26   1        301.57        340.53        16.73 o                         
   1  26   1        506.70        551.40        22.25 o                         
   2  26   1        394.89        377.13        19.25 o                         
   3  26   1        237.66        240.64        16.67 o                         
   4  26   1        583.15        642.67        31.41 o                         
   5  26   1         32.02         29.64        18.08 o                         
   6  26   1         16.11         39.76        23.07 o                         
   7  26   1          7.80         13.83        30.08 o                         
  -7  27   1         34.92         35.60        26.01 o                         
  -6  27   1          0.83          7.73        23.52 o                         
  -5  27   1         51.93         62.56        22.18 o                         
  -4  27   1        945.49        891.57        29.74 o                         
  -3  27   1       4319.32       4027.89        81.58 o                         
  -2  27   1       1173.38       1131.93        32.94 o                         
  -1  27   1        370.94        379.36        17.39 o                         
   0  27   1          2.60         29.72        13.29 o                         
   1  27   1       1277.91       1293.19        34.63 o                         
   2  27   1         61.65         75.60        13.33 o                         
   3  27   1       2967.61       2730.27        61.47 o                         
   4  27   1        255.83        311.15        19.84 o                         
   5  27   1         61.45         63.72        19.98 o                         
   6  27   1        141.39        172.20        24.91 o                         
   7  27   1         35.37          9.59        31.30 o                         
  -7  28   1          2.21        -25.98        25.98 o                         
  -6  28   1         64.88         82.87        26.44 o                         
  -5  28   1         83.20         77.86        23.41 o                         
  -4  28   1          0.44         -1.98        16.95 o                         
  -3  28   1         98.80        111.51        15.28 o                         
  -2  28   1        137.27        143.92        15.39 o                         
  -1  28   1        455.13        464.81        20.04 o                         
   0  28   1         62.95         82.47        14.33 o                         
   1  28   1        293.79        330.56        17.35 o                         
   2  28   1       1975.68       1994.05        56.68 o                         
   3  28   1         63.26        100.14        19.11 o                         
   4  28   1        531.79        580.90        30.10 o                         
   5  28   1        105.31        118.69        19.88 o                         
   6  28   1         52.62         58.97        24.16 o                         
   7  28   1         25.95        -13.16        45.68 o                         
  -7  29   1         76.23         62.96        28.21 o                         
  -6  29   1        406.00        424.09        27.30 o                         
  -5  29   1        516.72        489.92        28.25 o                         
  -4  29   1          0.84        -11.03        16.45 o                         
  -3  29   1        241.93        225.04        18.17 o                         
  -2  29   1         82.39        109.06        16.06 o                         
  -1  29   1        162.80        171.62        15.73 o                         
   0  29   1       1123.80       1072.60        30.56 o                         
   1  29   1       1548.96       1389.53        35.98 o                         
   2  29   1         57.46         60.43        13.76 o                         
   3  29   1        874.66        828.15        31.30 o                         
   4  29   1       1638.27       1584.17        56.39 o                         
   5  29   1          7.91          4.85        20.25 o                         
   6  29   1        142.93        122.76        25.78 o                         
  -6  30   1        182.31        189.35        29.15 o                         
  -5  30   1        777.94        732.20        34.34 o                         
  -4  30   1        850.60        777.47        31.46 o                         
  -3  30   1        696.08        613.03        24.93 o                         
  -2  30   1          3.49         40.17        14.55 o                         
  -1  30   1         91.46         82.00        15.06 o                         
   0  30   1         28.97         23.89        14.07 o                         
   1  30   1        167.03        187.63        16.39 o                         
   2  30   1        129.09         83.48        15.22 o                         
   3  30   1        849.31        873.61        31.83 o                         
   4  30   1         12.89         22.55        19.20 o                         
   5  30   1         38.16         38.00        19.55 o                         
   6  30   1         75.58         68.26        20.45 o                         
  -6  31   1         12.77         33.49        21.87 o                         
  -5  31   1        373.87        348.21        26.34 o                         
  -4  31   1        178.11        195.78        20.25 o                         
  -3  31   1        223.94        265.20        20.34 o                         
  -2  31   1       1944.30       1673.09        49.16 o                         
  -1  31   1        261.90        260.39        17.68 o                         
   0  31   1         52.14         36.27        14.89 o                         
   1  31   1        263.14        259.24        18.67 o                         
   2  31   1         10.71         23.20        16.83 o                         
   3  31   1          0.03         -4.31        19.02 o                         
   4  31   1        234.66        248.06        22.25 o                         
   5  31   1        131.16        102.68        20.84 o                         
   6  31   1         75.92         47.48        21.10 o                         
  -6  32   1         18.43         10.01        25.88 o                         
  -5  32   1         51.46         48.37        24.90 o                         
  -4  32   1          3.22         18.78        21.37 o                         
  -3  32   1        128.98        141.12        19.27 o                         
  -2  32   1        941.24        935.07        32.37 o                         
  -1  32   1          2.34         45.36        17.12 o                         
   0  32   1         47.15         95.53        16.46 o                         
   1  32   1         46.87         78.42        18.34 o                         
   2  32   1        352.55        361.78        22.13 o                         
   3  32   1        192.88        137.78        19.45 o                         
   4  32   1        206.42        251.64        23.72 o                         
   5  32   1         21.68         20.68        20.40 o                         
   6  32   1         32.98         -8.67        26.00 o                         
  -6  33   1         33.35         49.59        25.73 o                         
  -5  33   1          5.54        -21.41        21.41 o                         
  -4  33   1          4.40         58.74        21.13 o                         
  -3  33   1        159.44        192.87        21.02 o                         
  -2  33   1          4.55         45.71        18.22 o                         
  -1  33   1        306.51        319.24        22.38 o                         
   0  33   1          0.53         17.57        15.38 o                         
   1  33   1        202.68        169.72        19.55 o                         
   2  33   1        353.88        380.80        22.60 o                         
   3  33   1          2.94         21.94        18.73 o                         
   4  33   1         60.72         86.50        21.70 o                         
   5  33   1        359.21        341.41        26.41 o                         
  -5  34   1        335.10        306.72        27.50 o                         
  -4  34   1          1.33         14.34        22.27 o                         
  -3  34   1        110.39        110.46        19.86 o                         
  -2  34   1        186.78        161.57        21.77 o                         
  -1  34   1         77.22        104.98        19.64 o                         
   0  34   1         17.09          5.06        18.12 o                         
   1  34   1        563.04        529.08        25.44 o                         
   2  34   1         47.99         15.30        18.90 o                         
   3  34   1          0.52         22.60        19.45 o                         
   4  34   1          7.56         15.24        20.04 o                         
   5  34   1          5.52          8.56        22.78 o                         
  -5  35   1          6.13         15.11        23.90 o                         
  -4  35   1        393.79        360.75        29.69 o                         
  -3  35   1        493.80        531.21        27.32 o                         
  -2  35   1        331.60        283.15        22.91 o                         
  -1  35   1         98.28         88.07        20.58 o                         
   0  35   1         11.97        -15.02        20.26 o                         
   1  35   1         22.86         80.35        19.40 o                         
   2  35   1        101.37         83.11        20.60 o                         
   3  35   1        154.04        200.75        24.27 o                         
   4  35   1          7.88        -21.46        22.44 o                         
   5  35   1          6.03          3.54        23.43 o                         
  -5  36   1          0.02         24.81        26.83 o                         
  -4  36   1         68.36         98.55        25.05 o                         
  -3  36   1          0.01         -6.73        25.79 o                         
  -2  36   1          0.22         24.51        22.16 o                         
  -1  36   1          2.80         20.56        20.89 o                         
   0  36   1          3.01         14.00        28.84 o                         
   1  36   1          6.99         11.25        23.59 o                         
   2  36   1        134.96        139.88        22.89 o                         
   3  36   1          0.81         35.34        23.36 o                         
   4  36   1          1.23         28.74        22.00 o                         
  -4  37   1          0.26          4.63        25.77 o                         
  -3  37   1        520.48        533.52        29.53 o                         
  -2  37   1         15.98         -1.37        25.61 o                         
  -1  37   1          2.79         -0.68        22.81 o                         
   0  37   1        215.08        182.02        24.83 o                         
   1  37   1        224.14        218.30        28.26 o                         
   2  37   1          4.29         16.82        22.92 o                         
   3  37   1        326.73        357.72        33.74 o                         
   4  37   1         24.62         36.11        24.43 o                         
  -4  38   1         99.47        127.13        29.52 o                         
  -3  38   1          1.14         -3.57        23.62 o                         
  -2  38   1        103.76         97.22        28.06 o                         
  -1  38   1         16.35         15.87        25.05 o                         
   0  38   1         17.61          9.79        26.01 o                         
   1  38   1         25.10          4.60        26.39 o                         
   2  38   1         26.52         25.39        28.32 o                         
   3  38   1        376.09        350.14        33.30 o                         
  -3  39   1        368.20        356.48        30.99 o                         
  -2  39   1        183.30        138.94        27.24 o                         
  -1  39   1         60.68         73.69        27.65 o                         
   0  39   1          5.93         -4.93        25.10 o                         
   1  39   1         64.51         39.58        26.36 o                         
   2  39   1         64.38         69.69        31.22 o                         
   3  39   1        116.70        122.77        30.02 o                         
  -3  40   1          2.10        -42.71        74.61 o                         
  -2  40   1          3.48         -5.18        29.03 o                         
  -1  40   1         81.01         99.80        28.78 o                         
   0  40   1         57.65         49.41        28.63 o                         
   1  40   1          8.27         -0.91        27.63 o                         
   2  40   1          3.13        -20.47        32.02 o                         
  -2  41   1         14.51         69.80        31.48 o                         
  -1  41   1        288.55        352.71        36.42 o                         
   0  41   1         30.48         15.83        28.87 o                         
   1  41   1          3.79        -18.11        28.74 o                         
  -8   0   2         49.39         72.39        19.10 o                         
  -6   0   2       6547.33       5944.54       171.54 o                         
  -4   0   2         96.08        123.66        17.75 o                         
  -2   0   2      15130.53      14794.18       497.47 o                         
   0   0   2       7534.83       5870.67       256.50 o                         
   2   0   2        104.00         88.14        18.05 o                         
   4   0   2        851.80       1030.50        51.17 o                         
   6   0   2       3533.08       3365.78       103.07 o                         
   8   0   2        692.44        684.73        50.05 o                         
  -9   1   2        546.03        518.09        28.62 o                         
  -8   1   2       1076.35       1061.47        33.37 o                         
  -7   1   2        283.63        317.39        13.34 o                         
  -6   1   2       1488.64       1423.11        39.58 o                         
  -5   1   2        307.11        346.86        12.54 o                         
  -4   1   2        417.48        503.66        13.90 o                         
  -3   1   2      14279.86      13434.45       303.96 o                         
  -2   1   2         61.47         86.17         6.27 o                         
  -1   1   2       2030.86       2170.51        62.69 o                         
   0   1   2        614.29        527.16        17.40 o                         
   1   1   2       1908.05       1901.72        50.69 o                         
   2   1   2       3705.06       3969.02        73.94 o                         
   3   1   2       1470.78       1436.50        28.59 o                         
   4   1   2       3769.24       3681.13        72.03 o                         
   5   1   2          4.89          1.29         9.19 o                         
   6   1   2       5081.56       4896.40        96.31 o                         
   7   1   2          0.67          1.96        13.75 o                         
   8   1   2          4.47         42.18        18.50 o                         
   9   1   2         32.45         24.73        29.03 o                         
  -9   2   2        554.12        501.84        31.08 o                         
  -8   2   2        100.99        106.69        17.40 o                         
  -7   2   2        457.08        475.67        16.19 o                         
  -6   2   2       1818.94       1669.14        37.76 o                         
  -5   2   2       2050.29       1865.22        43.53 o                         
  -4   2   2          5.89          6.71         5.56 o                         
  -3   2   2       3630.02       3306.73        75.95 o                         
  -2   2   2      12631.32      12953.98       294.18 o                         
  -1   2   2       1527.53       1630.60        51.28 o                         
   0   2   2       3412.43       3359.79       106.29 o                         
   1   2   2       2047.09       2191.62        40.24 o                         
   2   2   2      11882.82      12964.10       224.62 o                         
   3   2   2       1737.38       1998.85        39.36 o                         
   4   2   2       5402.39       5706.75       106.70 o                         
   5   2   2       1040.18        977.58        25.15 o                         
   6   2   2        603.31        730.72        22.56 o                         
   7   2   2         49.48         53.62        15.62 o                         
   8   2   2         51.95         55.21        21.02 o                         
   9   2   2         29.66         23.13        24.65 o                         
  -9   3   2        144.14        174.45        20.61 o                         
  -8   3   2         50.10        102.05        17.51 o                         
  -7   3   2         42.45         35.84        11.73 o                         
  -6   3   2        233.31        270.08        16.04 o                         
  -5   3   2         99.80        140.88        15.21 o                         
  -4   3   2        100.09        126.54        11.91 o                         
  -3   3   2      21923.75      21176.53       486.73 o                         
  -2   3   2        109.23        131.11        10.86 o                         
  -1   3   2      19597.69      18972.72       451.76 o                         
   0   3   2       3570.20       3545.59        81.28 o                         
   1   3   2       6286.72       6142.67       113.16 o                         
   2   3   2      24950.46      26798.48       475.42 o                         
   3   3   2       1689.20       1952.79        38.61 o                         
   4   3   2       8783.64       9056.55       172.20 o                         
   5   3   2        436.03        485.85        15.48 o                         
   6   3   2        214.64        251.56        33.12 o                         
   7   3   2        107.58        106.12        16.45 o                         
   8   3   2        438.27        451.75        26.35 o                         
   9   3   2         33.89         26.38        23.62 o                         
  -9   4   2          7.07         71.91        19.18 o                         
  -8   4   2        916.42        877.73        33.19 o                         
  -7   4   2        151.51        144.92        14.94 o                         
  -6   4   2        250.49        238.64        15.98 o                         
  -5   4   2        958.24        949.55        27.40 o                         
  -4   4   2       2285.96       2108.80        53.15 o                         
  -3   4   2       3489.40       3323.90        73.15 o                         
  -2   4   2         83.53        156.08         6.86 o                         
  -1   4   2       5175.00       5074.17       106.64 o                         
   0   4   2      48489.32      50022.20      1042.97 o                         
   1   4   2      12671.86      13216.16       249.04 o                         
   2   4   2       9398.04      10304.03       195.07 o                         
   3   4   2       8863.29       9024.65       171.65 o                         
   4   4   2        156.28        184.96        26.81 o                         
   5   4   2          5.00         10.84         9.64 o                         
   6   4   2        732.00        821.91        26.25 o                         
   7   4   2         21.22         53.08        15.97 o                         
   8   4   2       1153.15       1091.58        42.89 o                         
   9   4   2         38.65         14.32        24.02 o                         
  -9   5   2       1382.68       1316.83        47.14 o                         
  -8   5   2        754.07        703.77        29.46 o                         
  -7   5   2        575.51        571.41        20.70 o                         
  -6   5   2        923.80        898.79        26.71 o                         
  -5   5   2       8559.79       8319.29       190.71 o                         
  -4   5   2        413.36        473.07        15.33 o                         
  -3   5   2       1366.06       1055.92        29.25 o                         
  -2   5   2       8601.75       7779.25       162.99 o                         
  -1   5   2      38600.79      37858.33       761.34 o                         
   0   5   2      20579.21      21134.81       397.46 o                         
   1   5   2        152.23        202.68        10.11 o                         
   2   5   2        879.31        670.25        21.97 o                         
   3   5   2       1909.04       2149.84        42.25 o                         
   4   5   2      14467.90      14444.47       282.52 o                         
   5   5   2        572.27        554.92        17.47 o                         
   6   5   2       4574.50       4455.94        95.82 o                         
   7   5   2        328.25        340.94        20.25 o                         
   8   5   2        322.46        324.98        23.76 o                         
   9   5   2          3.50         47.01        23.41 o                         
  -9   6   2        766.84        755.58        33.35 o                         
  -8   6   2         39.73         44.37        16.67 o                         
  -7   6   2          1.30         31.25        12.31 o                         
  -6   6   2        996.14        952.74        28.00 o                         
  -5   6   2       1510.07       1376.12        35.99 o                         
  -4   6   2       6991.19       6750.49       155.28 o                         
  -3   6   2        219.77        279.50         9.37 o                         
  -2   6   2        443.19        459.16        12.78 o                         
  -1   6   2       1164.52       1096.18        23.27 o                         
   0   6   2       2610.36       2907.70        57.86 o                         
   1   6   2       9701.98      10157.47       198.58 o                         
   2   6   2       8646.00       8478.73       161.03 o                         
   3   6   2        393.64        538.61        23.20 o                         
   4   6   2       4636.55       5108.42        96.17 o                         
   5   6   2        178.25        215.53        16.83 o                         
   6   6   2       2177.83       2088.56        51.36 o                         
   7   6   2         56.67         69.81        15.84 o                         
   8   6   2         78.60        101.10        21.49 o                         
   9   6   2         65.77         54.44        24.50 o                         
  -9   7   2         94.14        119.79        23.81 o                         
  -8   7   2         58.76         49.74        16.14 o                         
  -7   7   2         90.86        100.62        13.46 o                         
  -6   7   2       2623.49       2562.33        60.45 o                         
  -5   7   2        627.56        686.60        21.35 o                         
  -4   7   2       1729.64       1716.40        40.64 o                         
  -3   7   2       3682.50       3377.98        78.29 o                         
  -2   7   2      36075.23      35773.70       777.10 o                         
  -1   7   2      35055.36      35184.25       683.71 o                         
   0   7   2      14987.62      16176.94       305.10 o                         
   1   7   2       6275.86       6774.79       137.97 o                         
   2   7   2       1201.35       1384.63        31.42 o                         
   3   7   2         88.54        159.10        10.11 o                         
   4   7   2       1144.31       1182.35        27.97 o                         
   5   7   2          3.31         33.67        10.79 o                         
   6   7   2        158.00        223.04        17.80 o                         
   7   7   2         22.07         52.10        15.87 o                         
   8   7   2         17.66         39.79        17.95 o                         
   9   7   2         26.32         47.93        28.50 o                         
  -9   8   2          3.04         30.29        18.41 o                         
  -8   8   2        130.80        133.62        17.38 o                         
  -7   8   2         30.13         89.30        13.34 o                         
  -6   8   2       2556.81       2491.04        59.08 o                         
  -5   8   2        759.81        801.14        24.39 o                         
  -4   8   2          5.74         28.45         7.92 o                         
  -3   8   2       9098.83       9062.44       229.03 o                         
  -2   8   2       6152.29       6130.17       128.80 o                         
  -1   8   2        149.83        140.77         7.62 o                         
   0   8   2       1996.06       1984.70        42.00 o                         
   1   8   2       2729.61       2880.89        62.39 o                         
   2   8   2       1832.75       1747.48        37.24 o                         
   3   8   2       4188.65       4168.52        87.03 o                         
   4   8   2         18.08         29.52         8.81 o                         
   5   8   2       1268.32       1318.85        32.33 o                         
   6   8   2          4.96         20.86        12.78 o                         
   7   8   2        404.13        428.28        29.39 o                         
   8   8   2        633.98        605.13        27.19 o                         
   9   8   2        167.15        175.83        27.27 o                         
  -9   9   2        830.11        771.41        34.37 o                         
  -8   9   2        178.40        150.93        18.24 o                         
  -7   9   2       2937.34       2801.72        69.96 o                         
  -6   9   2         78.78        105.80        12.37 o                         
  -5   9   2       6473.31       6220.78       144.39 o                         
  -4   9   2        113.53        173.50        13.95 o                         
  -3   9   2      16120.54      15800.93       397.84 o                         
  -2   9   2        497.28        646.32        16.69 o                         
  -1   9   2        388.09        523.07        15.19 o                         
   0   9   2        185.43        142.83        14.87 o                         
   1   9   2       1347.36       1294.45        29.21 o                         
   2   9   2         12.82        101.71         9.28 o                         
   3   9   2       3076.32       3115.01        71.51 o                         
   4   9   2         28.59         41.80         8.87 o                         
   5   9   2       5580.57       5433.89       106.58 o                         
   6   9   2       2082.21       1995.59        46.34 o                         
   7   9   2        788.51        779.11        28.95 o                         
   8   9   2         35.54         83.38        18.22 o                         
   9   9   2          2.10        -16.75        28.85 o                         
  -9  10   2        124.70        174.44        21.27 o                         
  -8  10   2        261.07        265.16        20.35 o                         
  -7  10   2        214.13        263.05        18.05 o                         
  -6  10   2       3443.98       3233.73        75.52 o                         
  -5  10   2         71.85        147.67        14.64 o                         
  -4  10   2       5294.75       5255.92       142.87 o                         
  -3  10   2         36.95         89.70         7.72 o                         
  -2  10   2        152.95        150.94        14.07 o                         
  -1  10   2       4647.43       4746.32        94.15 o                         
   0  10   2       8154.08       8131.06       154.44 o                         
   1  10   2       2572.39       2741.24        55.71 o                         
   2  10   2      15251.13      15867.05       333.12 o                         
   3  10   2         78.72        160.82        13.33 o                         
   4  10   2       1811.38       1708.09        37.76 o                         
   5  10   2        415.94        468.71        17.32 o                         
   6  10   2        150.82        173.01        14.48 o                         
   7  10   2        559.99        526.94        24.31 o                         
   8  10   2         86.03         53.26        20.45 o                         
  -9  11   2         20.80         42.08        19.78 o                         
  -8  11   2        192.47        176.61        19.41 o                         
  -7  11   2         10.64         24.41        14.78 o                         
  -6  11   2       3554.37       3368.20        82.40 o                         
  -5  11   2         66.31        114.49        13.55 o                         
  -4  11   2         93.64         99.70        12.39 o                         
  -3  11   2       1987.21       1825.38        44.56 o                         
  -2  11   2      24056.68      23957.54       466.76 o                         
  -1  11   2        249.40        233.48         9.07 o                         
   0  11   2      27850.81      28200.43       531.33 o                         
   1  11   2       3454.08       3562.40        71.68 o                         
   2  11   2       5685.42       5903.77       117.39 o                         
   3  11   2        145.74        201.35        12.58 o                         
   4  11   2         49.40         71.96        10.32 o                         
   5  11   2        898.61        956.95        27.16 o                         
   6  11   2         34.48         31.14        12.99 o                         
   7  11   2          5.50         53.50        17.37 o                         
   8  11   2        277.21        247.28        25.11 o                         
  -9  12   2        109.51        195.46        27.38 o                         
  -8  12   2        122.88        108.46        19.41 o                         
  -7  12   2          3.04         51.42        16.09 o                         
  -6  12   2         32.05         58.34        15.40 o                         
  -5  12   2        246.21        275.38        22.47 o                         
  -4  12   2         72.43        116.60        10.68 o                         
  -3  12   2        231.13        206.18        10.27 o                         
  -2  12   2       4749.80       4993.78        99.48 o                         
  -1  12   2         39.80         77.26        11.04 o                         
   0  12   2      20862.33      22103.28       417.50 o                         
   1  12   2        342.55        435.67        13.41 o                         
   2  12   2       3426.43       3581.94        78.25 o                         
   3  12   2       3100.22       3129.48        65.12 o                         
   4  12   2        317.05        311.21        14.19 o                         
   5  12   2        304.34        414.48        20.46 o                         
   6  12   2        676.41        587.48        24.03 o                         
   7  12   2        177.23        202.44        22.45 o                         
   8  12   2        187.06        252.13        24.21 o                         
  -9  13   2       1292.49       1226.25        58.06 o                         
  -8  13   2        174.23        196.47        38.35 o                         
  -7  13   2       2631.03       2290.42        66.98 o                         
  -6  13   2         45.40         66.31        14.17 o                         
  -5  13   2       6910.68       6438.28       149.95 o                         
  -4  13   2        485.90        591.48        17.53 o                         
  -3  13   2       1078.36       1033.96        25.09 o                         
  -2  13   2       1067.31        991.15        23.19 o                         
  -1  13   2       3955.97       3585.82        72.57 o                         
   0  13   2        939.28       1155.42        47.56 o                         
   1  13   2        128.75        184.19         9.82 o                         
   2  13   2        524.00        539.10        28.61 o                         
   3  13   2       4754.99       4629.84       100.60 o                         
   4  13   2         91.64        136.45        10.95 o                         
   5  13   2       4025.00       3923.84        76.82 o                         
   6  13   2         18.80         10.89        12.25 o                         
   7  13   2        636.14        607.00        27.72 o                         
   8  13   2        250.25        283.12        45.40 o                         
  -9  14   2        244.57        295.82        26.85 o                         
  -8  14   2         31.99         47.55        18.50 o                         
  -7  14   2        335.51        364.43        22.97 o                         
  -6  14   2         80.01        102.16        13.70 o                         
  -5  14   2        990.76       1022.40        30.43 o                         
  -4  14   2       1155.46       1059.40        26.74 o                         
  -3  14   2       2457.14       2269.91        47.59 o                         
  -2  14   2       1841.28       1970.75        45.24 o                         
  -1  14   2        251.90        249.91        19.80 o                         
   0  14   2        911.61        861.07        22.04 o                         
   1  14   2        798.71        933.61        23.40 o                         
   2  14   2       3859.60       4058.51        82.40 o                         
   3  14   2        464.27        498.02        20.36 o                         
   4  14   2       1483.41       1465.69        33.34 o                         
   5  14   2        528.83        560.55        18.68 o                         
   6  14   2       1709.25       1594.59        39.69 o                         
   7  14   2         11.41        -18.41        18.41 o                         
   8  14   2        129.78        120.44        26.36 o                         
  -9  15   2         12.56         27.48        24.42 o                         
  -8  15   2         71.36         71.65        19.75 o                         
  -7  15   2          1.96         33.67        20.46 o                         
  -6  15   2       1489.70       1339.97        38.35 o                         
  -5  15   2       4136.02       4218.51       100.95 o                         
  -4  15   2       1546.54       1493.11        36.55 o                         
  -3  15   2       2922.06       3210.96        68.01 o                         
  -2  15   2      16611.32      16530.09       334.71 o                         
  -1  15   2        221.27        294.97        11.28 o                         
   0  15   2       7160.52       7332.91       136.45 o                         
   1  15   2        988.32       1152.47        26.94 o                         
   2  15   2       1604.82       1640.11        36.10 o                         
   3  15   2         79.21         81.78        10.37 o                         
   4  15   2         19.42         39.76        11.03 o                         
   5  15   2        136.28        211.90        14.81 o                         
   6  15   2         71.54         75.88        13.39 o                         
   7  15   2         14.14         31.27        20.41 o                         
   8  15   2        113.45        141.69        25.56 o                         
  -9  16   2         23.60         53.96        24.43 o                         
  -8  16   2         18.39          9.40        20.23 o                         
  -7  16   2        312.50        342.19        22.29 o                         
  -6  16   2        237.54        250.17        17.19 o                         
  -5  16   2        712.79        833.21        26.99 o                         
  -4  16   2        291.35        285.61        14.07 o                         
  -3  16   2        588.02        666.08        18.28 o                         
  -2  16   2       5328.97       5814.18       112.94 o                         
  -1  16   2         39.75         86.04         8.94 o                         
   0  16   2        328.00        474.15        14.54 o                         
   1  16   2         16.20         14.49         8.70 o                         
   2  16   2       2502.22       2357.10        48.99 o                         
   3  16   2        630.05        696.42        20.20 o                         
   4  16   2       1494.72       1413.05        34.18 o                         
   5  16   2        843.14        905.06        30.29 o                         
   6  16   2         26.13         50.07        14.12 o                         
   7  16   2        745.24        716.44        32.94 o                         
   8  16   2         34.48         31.74        25.88 o                         
  -9  17   2        583.44        591.25        33.08 o                         
  -8  17   2        340.28        346.49        27.60 o                         
  -7  17   2       1343.25       1290.62        43.39 o                         
  -6  17   2        142.95        170.84        15.83 o                         
  -5  17   2       1681.21       1645.84        43.56 o                         
  -4  17   2          1.47         -1.92        10.71 o                         
  -3  17   2      14698.11      14171.88       268.77 o                         
  -2  17   2        132.96        189.90        16.47 o                         
  -1  17   2       3752.75       4009.29        76.81 o                         
   0  17   2       5833.48       6216.87       124.42 o                         
   1  17   2       5738.90       6173.82       119.54 o                         
   2  17   2          3.54         19.69        10.16 o                         
   3  17   2       2155.31       2293.13        50.18 o                         
   4  17   2       1012.85       1007.18        27.46 o                         
   5  17   2       3764.21       3537.36        73.12 o                         
   6  17   2         48.50         58.42        16.52 o                         
   7  17   2        386.62        414.05        28.58 o                         
   8  17   2        227.15        262.52        32.85 o                         
  -8  18   2         96.14         75.41        23.99 o                         
  -7  18   2        684.65        628.54        28.40 o                         
  -6  18   2        716.64        653.49        29.50 o                         
  -5  18   2       1672.76       1527.99        45.93 o                         
  -4  18   2          3.60          7.13        10.62 o                         
  -3  18   2       2805.74       2735.48        57.65 o                         
  -2  18   2       8495.89       9042.46       173.27 o                         
  -1  18   2       1038.17       1140.16        35.33 o                         
   0  18   2       5374.44       5556.27       108.40 o                         
   1  18   2       3126.53       3361.41        82.14 o                         
   2  18   2         44.37         40.65        11.06 o                         
   3  18   2        793.15        764.22        21.91 o                         
   4  18   2         15.07         10.82        12.07 o                         
   5  18   2       1017.85       1010.76        27.01 o                         
   6  18   2        111.86        105.65        15.53 o                         
   7  18   2         64.02         79.83        24.94 o                         
   8  18   2        462.97        488.47        35.65 o                         
  -8  19   2         33.70         26.36        22.54 o                         
  -7  19   2        282.29        349.06        23.74 o                         
  -6  19   2         37.80         28.94        16.24 o                         
  -5  19   2         50.27         92.93        13.72 o                         
  -4  19   2         96.16        129.02        11.52 o                         
  -3  19   2         58.69        130.81        11.58 o                         
  -2  19   2        142.34        150.29        11.49 o                         
  -1  19   2      12945.88      12913.02       246.05 o                         
   0  19   2       1341.19       1246.62        28.88 o                         
   1  19   2          6.67         32.35        10.19 o                         
   2  19   2       1682.21       1625.77        37.57 o                         
   3  19   2         92.05        101.04        12.53 o                         
   4  19   2        302.52        327.71        16.85 o                         
   5  19   2       1661.56       1572.25        37.22 o                         
   6  19   2        934.74        869.81        31.19 o                         
   7  19   2        106.65         41.75        24.63 o                         
   8  19   2        305.41        270.31        32.39 o                         
  -8  20   2          1.27         32.35        25.62 o                         
  -7  20   2        225.55        245.21        23.64 o                         
  -6  20   2         83.07        100.66        19.36 o                         
  -5  20   2       2181.32       2175.17        55.52 o                         
  -4  20   2        320.98        301.05        17.37 o                         
  -3  20   2       1378.60       1440.30        33.75 o                         
  -2  20   2        580.17        641.76        19.83 o                         
  -1  20   2          3.33        161.04        20.48 o                         
   0  20   2       1669.48       1702.70        37.04 o                         
   1  20   2       3383.44       3252.02        66.42 o                         
   2  20   2        965.80        984.21        26.88 o                         
   3  20   2         14.17         19.96        12.27 o                         
   4  20   2        979.25       1036.03        29.26 o                         
   5  20   2        641.55        642.50        26.63 o                         
   6  20   2          1.33         12.95        15.65 o                         
   7  20   2         13.28         -1.12        24.58 o                         
   8  20   2         44.44         29.00        35.57 o                         
  -8  21   2         66.49         69.90        24.71 o                         
  -7  21   2        142.20        110.92        23.52 o                         
  -6  21   2         32.30         26.50        20.21 o                         
  -5  21   2       3320.56       3254.27        81.14 o                         
  -4  21   2        220.26        218.88        13.26 o                         
  -3  21   2        627.84        638.38        19.92 o                         
  -2  21   2         27.48         11.17        11.80 o                         
  -1  21   2      14468.09      14240.66       280.04 o                         
   0  21   2       1520.93       1614.50        34.95 o                         
   1  21   2        345.02        334.50        16.91 o                         
   2  21   2        141.87        132.30        14.91 o                         
   3  21   2       1137.40       1112.74        31.26 o                         
   4  21   2        326.30        355.35        21.37 o                         
   5  21   2         26.61         53.35        14.12 o                         
   6  21   2         29.68         59.11        17.36 o                         
   7  21   2        144.02        135.26        28.40 o                         
  -8  22   2         31.26        -23.66        23.66 o                         
  -7  22   2        152.35        134.31        25.08 o                         
  -6  22   2        182.29        159.74        29.30 o                         
  -5  22   2       2702.61       2413.54        60.31 o                         
  -4  22   2       1179.58       1206.27        31.72 o                         
  -3  22   2        834.19        839.13        23.98 o                         
  -2  22   2        427.25        506.37        18.78 o                         
  -1  22   2       1127.86       1360.75        54.23 o                         
   0  22   2       2569.75       2515.01        51.90 o                         
   1  22   2         41.79         46.46        12.54 o                         
   2  22   2          2.33         22.10        12.53 o                         
   3  22   2       1399.35       1474.81        38.16 o                         
   4  22   2         26.25         26.12        14.76 o                         
   5  22   2        601.06        614.89        23.93 o                         
   6  22   2        181.92        187.15        20.63 o                         
   7  22   2        260.97        201.80        32.44 o                         
  -8  23   2         24.25         15.49        27.39 o                         
  -7  23   2          3.50         -4.51        23.26 o                         
  -6  23   2         75.38         92.90        33.51 o                         
  -5  23   2       2385.06       2273.26        58.03 o                         
  -4  23   2        129.23        177.26        14.64 o                         
  -3  23   2       5696.54       5728.97       115.14 o                         
  -2  23   2        455.02        490.11        17.42 o                         
  -1  23   2        827.66        911.87        24.56 o                         
   0  23   2        253.71        241.04        14.08 o                         
   1  23   2       1001.15       1027.69        28.29 o                         
   2  23   2        150.54        204.03        15.39 o                         
   3  23   2         87.15         97.36        15.13 o                         
   4  23   2        932.89        882.54        27.68 o                         
   5  23   2          9.52         23.52        15.89 o                         
   6  23   2       1185.42       1101.23        41.72 o                         
   7  23   2         73.73         67.86        28.85 o                         
  -8  24   2          0.84         36.49        32.11 o                         
  -7  24   2        144.96        158.07        27.80 o                         
  -6  24   2          6.65        -27.06        27.06 o                         
  -5  24   2       1195.96       1104.26        37.89 o                         
  -4  24   2        438.67        482.68        18.58 o                         
  -3  24   2       2160.25       2289.97        50.21 o                         
  -2  24   2       1447.34       1440.19        34.38 o                         
  -1  24   2       1219.40       1232.61        30.44 o                         
   0  24   2        371.96        380.47        16.86 o                         
   1  24   2         90.23         96.48        13.62 o                         
   2  24   2         71.94         95.98        14.87 o                         
   3  24   2        442.93        472.71        19.99 o                         
   4  24   2       1247.43       1260.42        34.13 o                         
   5  24   2          8.10          0.47        18.47 o                         
   6  24   2        269.79        316.60        24.37 o                         
   7  24   2         26.81         28.85        28.99 o                         
  -7  25   2        105.85         58.44        25.16 o                         
  -6  25   2         12.73         -1.48        22.78 o                         
  -5  25   2          3.81         18.51        19.70 o                         
  -4  25   2        200.77        194.91        14.23 o                         
  -3  25   2       4306.55       4169.76        84.85 o                         
  -2  25   2        192.69        239.21        14.47 o                         
  -1  25   2       3657.65       3542.29        70.12 o                         
   0  25   2         31.80         76.66        13.04 o                         
   1  25   2       2817.78       2834.56        58.41 o                         
   2  25   2        224.53        199.89        16.66 o                         
   3  25   2        553.91        556.01        21.42 o                         
   4  25   2         92.35         92.55        17.55 o                         
   5  25   2        287.19        305.76        22.49 o                         
   6  25   2        246.54        288.75        24.52 o                         
   7  25   2        163.69        157.51        31.76 o                         
  -7  26   2          1.58          4.51        31.20 o                         
  -6  26   2         54.31         53.30        22.54 o                         
  -5  26   2        189.77        214.99        18.68 o                         
  -4  26   2        770.44        735.21        24.78 o                         
  -3  26   2       1355.48       1305.74        34.54 o                         
  -2  26   2       4910.80       4994.89        96.95 o                         
  -1  26   2          2.22         62.59        12.74 o                         
   0  26   2       4055.86       3974.60        80.88 o                         
   1  26   2         15.39         18.25        13.22 o                         
   2  26   2       1224.41       1167.41        43.95 o                         
   3  26   2        869.85        896.70        31.00 o                         
   4  26   2        655.24        619.15        30.71 o                         
   5  26   2        595.46        596.96        32.26 o                         
   6  26   2        156.53        161.89        23.81 o                         
   7  26   2         14.08         37.64        32.40 o                         
  -7  27   2         29.98         38.00        27.74 o                         
  -6  27   2         79.52         38.70        22.74 o                         
  -5  27   2         21.32         39.87        17.25 o                         
  -4  27   2          2.90        -10.60        15.38 o                         
  -3  27   2         11.73         32.56        14.42 o                         
  -2  27   2        269.06        340.91        16.79 o                         
  -1  27   2       1320.24       1348.64        34.22 o                         
   0  27   2        485.18        542.76        23.94 o                         
   1  27   2        119.43        145.17        14.96 o                         
   2  27   2        224.13        246.00        17.47 o                         
   3  27   2         30.02         66.12        16.34 o                         
   4  27   2        680.68        675.06        28.99 o                         
   5  27   2         99.16        130.05        19.94 o                         
   6  27   2       1134.44       1125.32        41.31 o                         
  -7  28   2          1.07        -11.94        26.65 o                         
  -6  28   2         16.67         23.24        18.44 o                         
  -5  28   2         24.08         31.77        18.47 o                         
  -4  28   2          8.37         21.95        16.46 o                         
  -3  28   2        460.05        444.68        20.59 o                         
  -2  28   2          2.67         24.79        13.58 o                         
  -1  28   2         27.53        194.27        16.26 o                         
   0  28   2         34.37         81.55        14.25 o                         
   1  28   2       1738.86       1568.83        38.41 o                         
   2  28   2        389.38        435.54        21.86 o                         
   3  28   2        452.13        439.51        30.67 o                         
   4  28   2        148.72        132.72        19.48 o                         
   5  28   2        160.19        131.98        21.34 o                         
   6  28   2         99.67        158.67        23.72 o                         
  -7  29   2         10.40         40.10        40.64 o                         
  -6  29   2         91.17        104.61        19.64 o                         
  -5  29   2        619.21        635.68        29.79 o                         
  -4  29   2         83.28         79.95        19.74 o                         
  -3  29   2        997.99        954.96        30.36 o                         
  -2  29   2       1541.22       1498.50        37.29 o                         
  -1  29   2       8144.92       7668.06       145.47 o                         
   0  29   2       2188.70       2150.09        50.15 o                         
   1  29   2        253.07        265.53        17.40 o                         
   2  29   2        898.50        855.96        29.20 o                         
   3  29   2        213.23        171.35        18.94 o                         
   4  29   2         75.98        102.40        20.29 o                         
   5  29   2         40.81         49.91        20.16 o                         
   6  29   2         13.82         53.73        20.02 o                         
  -6  30   2          2.03          9.80        23.09 o                         
  -5  30   2        158.02        101.63        21.67 o                         
  -4  30   2        301.37        259.44        23.06 o                         
  -3  30   2         85.72         99.61        18.68 o                         
  -2  30   2        148.27        140.98        15.92 o                         
  -1  30   2        514.04        602.10        23.95 o                         
   0  30   2       3657.58       3521.43        76.23 o                         
   1  30   2        378.73        368.34        19.07 o                         
   2  30   2        295.71        282.84        21.18 o                         
   3  30   2          0.45         15.91        19.08 o                         
   4  30   2          2.02          2.87        19.43 o                         
   5  30   2          1.52          9.93        26.55 o                         
   6  30   2         36.47          8.59        23.63 o                         
  -6  31   2         43.45         13.34        27.64 o                         
  -5  31   2         17.74         21.88        20.13 o                         
  -4  31   2        147.93        164.93        20.84 o                         
  -3  31   2        438.98        484.80        24.84 o                         
  -2  31   2         89.25        129.90        17.96 o                         
  -1  31   2         57.68         90.11        15.23 o                         
   0  31   2        103.38        155.95        17.30 o                         
   1  31   2        284.32        265.08        18.69 o                         
   2  31   2        200.23        180.28        19.33 o                         
   3  31   2         26.45        -13.25        18.12 o                         
   4  31   2        170.89        207.39        22.70 o                         
   5  31   2        560.56        530.61        28.60 o                         
   6  31   2         70.53        100.53        26.15 o                         
  -6  32   2         47.21          6.77        23.88 o                         
  -5  32   2         41.37         54.90        21.63 o                         
  -4  32   2        605.79        560.36        28.09 o                         
  -3  32   2         62.34         61.93        20.15 o                         
  -2  32   2        238.24        231.27        19.61 o                         
  -1  32   2        332.82        397.36        21.43 o                         
   0  32   2        521.16        531.63        21.72 o                         
   1  32   2        171.27        203.94        19.93 o                         
   2  32   2        109.30        120.59        19.17 o                         
   3  32   2         46.57         30.16        19.02 o                         
   4  32   2        261.94        249.14        23.50 o                         
   5  32   2        281.12        311.85        26.62 o                         
  -6  33   2         14.67         -2.02        24.18 o                         
  -5  33   2          0.98         17.78        24.34 o                         
  -4  33   2        115.51         85.55        20.48 o                         
  -3  33   2       1286.12       1302.76        46.77 o                         
  -2  33   2        279.36        301.01        21.79 o                         
  -1  33   2       1272.41       1235.97        35.92 o                         
   0  33   2        654.43        635.42        25.51 o                         
   1  33   2        605.50        703.80        27.03 o                         
   2  33   2         62.99         38.16        18.53 o                         
   3  33   2         44.15         60.01        21.86 o                         
   4  33   2         92.66         77.02        23.40 o                         
   5  33   2          0.31          6.11        22.04 o                         
  -5  34   2          6.89          0.76        21.83 o                         
  -4  34   2         52.44         59.54        20.18 o                         
  -3  34   2         79.40         94.00        21.01 o                         
  -2  34   2        848.69        875.19        33.30 o                         
  -1  34   2          7.07         11.43        19.10 o                         
   0  34   2        118.64        124.94        21.22 o                         
   1  34   2         30.52         28.32        18.01 o                         
   2  34   2        467.66        462.50        27.01 o                         
   3  34   2          1.38          1.08        19.47 o                         
   4  34   2          6.36         23.07        21.92 o                         
   5  34   2          1.06        -22.24        22.24 o                         
  -5  35   2        131.17        154.96        24.72 o                         
  -4  35   2         11.69          6.89        20.45 o                         
  -3  35   2          1.90         -3.00        20.97 o                         
  -2  35   2          3.16         13.25        19.40 o                         
  -1  35   2        254.41        285.41        22.76 o                         
   0  35   2        261.69        273.10        24.17 o                         
   1  35   2         10.34         -4.49        19.18 o                         
   2  35   2          0.27          4.60        21.57 o                         
   3  35   2          1.62          5.00        20.59 o                         
   4  35   2          9.61         16.11        26.57 o                         
  -5  36   2         49.91         66.34        24.28 o                         
  -4  36   2         86.23         31.53        23.01 o                         
  -3  36   2         45.84         51.06        24.77 o                         
  -2  36   2        187.09        241.60        28.65 o                         
  -1  36   2         62.05         68.33        22.92 o                         
   0  36   2        117.93        121.35        22.94 o                         
   1  36   2         22.21         15.22        23.99 o                         
   2  36   2          0.60        -24.38        24.38 o                         
   3  36   2          5.78         -5.01        22.17 o                         
   4  36   2          7.44        -16.76        22.97 o                         
  -4  37   2          0.40          5.56        22.44 o                         
  -3  37   2          1.14          0.69        23.41 o                         
  -2  37   2        122.41        124.72        26.93 o                         
  -1  37   2        137.06        144.25        27.09 o                         
   0  37   2        274.80        282.50        26.33 o                         
   1  37   2         27.16         54.00        25.51 o                         
   2  37   2         48.61         27.49        25.90 o                         
   3  37   2        241.08        217.35        28.77 o                         
   4  37   2         28.45        -17.69        26.66 o                         
  -4  38   2        227.17        223.33        26.84 o                         
  -3  38   2         67.71         45.23        26.32 o                         
  -2  38   2        138.44        160.74        29.14 o                         
  -1  38   2        252.87        259.05        30.72 o                         
   0  38   2        462.56        462.02        30.89 o                         
   1  38   2         14.77         39.68        26.16 o                         
   2  38   2         23.78         -9.40        30.55 o                         
   3  38   2          1.91         20.66        31.19 o                         
  -3  39   2        114.57        111.28        27.17 o                         
  -2  39   2         45.79        105.50        29.63 o                         
  -1  39   2         23.75         53.94        25.96 o                         
   0  39   2         44.85         46.28        25.85 o                         
   1  39   2         72.89         97.00        26.47 o                         
   2  39   2         29.72         23.78        28.69 o                         
   3  39   2         13.01         34.22        46.33 o                         
  -2  40   2        128.67        106.82        30.16 o                         
  -1  40   2          5.48         26.49        27.71 o                         
   0  40   2         17.11         37.17        28.04 o                         
   1  40   2         43.36         27.20        27.50 o                         
   2  40   2        181.83        283.58        31.77 o                         
  -1  41   2          6.00         21.51        30.55 o                         
   0  41   2          0.34         57.47        29.31 o                         
   1  41   2         21.00         44.83        31.24 o                         
  -9   0   3        554.37        522.15        35.34 o                         
  -7   0   3       9439.65       8500.44       245.07 o                         
  -5   0   3       4603.55       4981.51       144.05 o                         
  -3   0   3       4841.02       4269.11       187.14 o                         
  -1   0   3      23926.79      26162.69       744.41 o                         
   1   0   3      12942.43      13801.49       368.55 o                         
   3   0   3      39568.39      39923.93      1001.88 o                         
   5   0   3       2205.30       2066.23        63.11 o                         
   7   0   3        696.65        649.24        43.47 o                         
  -9   1   3          3.63         26.55        20.68 o                         
  -8   1   3        534.35        528.32        34.23 o                         
  -7   1   3        602.35        682.72        30.81 o                         
  -6   1   3        989.05        976.03        26.41 o                         
  -5   1   3       7050.66       6607.98       151.43 o                         
  -4   1   3        219.02        243.35        15.42 o                         
  -3   1   3          7.87         -4.76         5.53 o                         
  -2   1   3        528.62        582.98        32.38 o                         
  -1   1   3      20969.23      22507.48       453.07 o                         
   0   1   3       5675.71       6481.18       126.70 o                         
   1   1   3      14715.22      14738.46       269.70 o                         
   2   1   3       1202.55       1458.13        28.89 o                         
   4   1   3       1751.70       1842.35        38.54 o                         
   5   1   3         18.54         83.83        11.33 o                         
   6   1   3          3.21         12.09        12.23 o                         
   7   1   3        818.74        681.60        25.92 o                         
   8   1   3         14.27         25.37        18.40 o                         
  -9   2   3         49.28         39.49        19.05 o                         
  -8   2   3         23.38         22.81        14.43 o                         
  -7   2   3         25.48         48.56        11.68 o                         
  -6   2   3       6624.98       6385.45       135.34 o                         
  -5   2   3        669.15        727.35        30.37 o                         
  -4   2   3      21167.64      18937.63       418.94 o                         
  -3   2   3       4151.54       3797.28       101.87 o                         
  -2   2   3      44655.64      43774.14      1164.35 o                         
  -1   2   3          9.76         16.08         9.89 o                         
   0   2   3      20515.08      22130.18       430.54 o                         
   1   2   3       1848.55       2057.06        39.66 o                         
   2   2   3       1633.22       1724.61        33.48 o                         
   3   2   3         28.69        104.42        12.85 o                         
   4   2   3        512.14        616.02        27.52 o                         
   5   2   3        534.11        552.07        24.56 o                         
   6   2   3        431.79        497.45        18.34 o                         
   7   2   3        247.58        249.93        23.56 o                         
   8   2   3        259.48        256.31        23.15 o                         
  -9   3   3        360.50        411.28        23.67 o                         
  -8   3   3        410.36        429.85        21.74 o                         
  -7   3   3        495.18        481.25        17.81 o                         
  -6   3   3       2260.05       2200.01        53.70 o                         
  -5   3   3        153.09        150.95        15.62 o                         
  -4   3   3       1059.57        846.71        33.36 o                         
  -3   3   3       1575.39       1388.03        37.33 o                         
  -2   3   3        619.12        653.09        20.21 o                         
  -1   3   3      41909.97      42070.29       845.35 o                         
   0   3   3       1089.64       1013.92        21.90 o                         
   1   3   3       1078.46        909.97        28.94 o                         
   2   3   3       3909.90       3917.47        73.59 o                         
   3   3   3       1738.54       2023.91        67.35 o                         
   4   3   3       1421.62       1601.71        33.48 o                         
   5   3   3         14.99        124.39        18.76 o                         
   6   3   3       1056.00       1014.22        31.12 o                         
   7   3   3         38.63         61.75        16.68 o                         
   8   3   3         29.34         49.02        20.44 o                         
  -9   4   3        442.91        458.76        22.74 o                         
  -8   4   3       1418.15       1411.83        43.39 o                         
  -7   4   3       4153.85       3800.13        90.55 o                         
  -6   4   3         98.36        111.87        12.39 o                         
  -5   4   3       5127.55       4760.99       115.66 o                         
  -4   4   3        220.36        289.30        14.20 o                         
  -3   4   3       8742.49       8894.56       206.09 o                         
  -2   4   3       4990.96       4755.64       100.31 o                         
  -1   4   3        661.97        817.38        21.47 o                         
   0   4   3        132.73        145.07         6.49 o                         
   1   4   3      51194.05      51442.54       938.26 o                         
   2   4   3       3848.25       3725.03        72.47 o                         
   3   4   3      20173.55      20428.71       385.86 o                         
   4   4   3      12389.13      12600.99       239.72 o                         
   5   4   3       4539.26       4397.18        84.99 o                         
   6   4   3         43.26         52.84        13.86 o                         
   7   4   3        263.53        208.44        18.44 o                         
   8   4   3          9.14         21.08        19.23 o                         
  -9   5   3         12.18         26.58        16.23 o                         
  -8   5   3        387.50        420.30        20.88 o                         
  -7   5   3       1628.45       1671.07        44.08 o                         
  -6   5   3        383.47        461.75        19.77 o                         
  -5   5   3         33.73         42.73        10.11 o                         
  -4   5   3         17.84         32.78         6.93 o                         
  -3   5   3        862.91        776.88        26.77 o                         
  -2   5   3        300.80        369.01        10.29 o                         
  -1   5   3      26051.62      25617.89       496.34 o                         
   0   5   3      12625.05      13227.15       249.81 o                         
   1   5   3      14484.34      14935.62       300.97 o                         
   2   5   3         35.80         71.34         9.57 o                         
   3   5   3        719.88        896.56        22.70 o                         
   4   5   3        573.89        758.94        21.21 o                         
   5   5   3       1453.03       1392.91        32.66 o                         
   6   5   3        860.52        868.39        25.44 o                         
   7   5   3          2.94         -0.52        17.73 o                         
   8   5   3         82.68         31.22        23.47 o                         
  -9   6   3         70.46         94.22        17.71 o                         
  -8   6   3        247.52        234.71        17.53 o                         
  -7   6   3        857.03        864.28        31.95 o                         
  -6   6   3       1401.94       1422.97        36.57 o                         
  -5   6   3        270.96        250.98        19.17 o                         
  -4   6   3       8783.67       8117.07       186.84 o                         
  -3   6   3       4109.49       3929.20        86.44 o                         
  -2   6   3       1286.76       1316.55        27.47 o                         
  -1   6   3      35792.92      35764.27       718.57 o                         
   0   6   3       1469.01       1560.58        31.47 o                         
   1   6   3         39.82        121.95        10.48 o                         
   2   6   3        554.30        659.38        17.72 o                         
   3   6   3       2236.87       2232.05        52.86 o                         
   4   6   3        225.64        314.74        20.71 o                         
   5   6   3        210.19        261.51        17.87 o                         
   6   6   3        267.21        301.52        17.65 o                         
   7   6   3          4.21         18.22        18.22 o                         
   8   6   3        251.10        230.89        22.23 o                         
  -9   7   3         23.66         40.61        17.42 o                         
  -8   7   3         35.42         44.85        16.39 o                         
  -7   7   3       1525.85       1501.32        39.55 o                         
  -6   7   3       3303.15       3128.31        75.46 o                         
  -5   7   3        185.07        292.03        12.70 o                         
  -4   7   3         19.46         42.78         7.55 o                         
  -3   7   3       1226.92       1150.23        26.40 o                         
  -2   7   3       1106.34       1196.59        27.57 o                         
  -1   7   3          8.99         28.59         5.02 o                         
   0   7   3       1473.76       1316.84        28.05 o                         
   1   7   3        472.37        496.15        16.08 o                         
   2   7   3       4132.34       4381.68        87.28 o                         
   3   7   3       2506.44       2656.08        61.51 o                         
   4   7   3         52.88        126.04        10.61 o                         
   5   7   3        268.78        339.85        14.88 o                         
   6   7   3        769.46        808.98        25.99 o                         
   7   7   3        157.40        198.04        19.94 o                         
   8   7   3        403.40        329.23        24.17 o                         
  -9   8   3        337.63        333.25        22.28 o                         
  -8   8   3        787.05        726.87        27.98 o                         
  -7   8   3       3894.98       3661.20        84.40 o                         
  -6   8   3        615.94        675.45        22.01 o                         
  -5   8   3       6477.13       6311.64       146.42 o                         
  -4   8   3       8301.15       7810.64       170.93 o                         
  -3   8   3       2200.69       2065.31        45.28 o                         
  -2   8   3       1098.67       1030.44        25.65 o                         
  -1   8   3      27708.55      28252.51       589.35 o                         
   0   8   3        112.74        150.26         7.18 o                         
   1   8   3      14029.23      14140.94       276.05 o                         
   2   8   3       7232.37       7198.23       142.20 o                         
   3   8   3      12983.72      13056.30       256.59 o                         
   4   8   3       4032.73       4226.27        83.47 o                         
   5   8   3       1430.30       1386.78        39.72 o                         
   6   8   3       1004.35        874.66        28.51 o                         
   7   8   3        767.96        698.39        29.95 o                         
   8   8   3          4.76         10.61        19.72 o                         
  -9   9   3         55.61         60.61        18.31 o                         
  -8   9   3        150.96        111.18        16.95 o                         
  -7   9   3        413.43        510.61        19.71 o                         
  -6   9   3       3582.93       3524.61        81.10 o                         
  -5   9   3       1738.71       1673.03        41.00 o                         
  -4   9   3       3672.54       3604.53        77.83 o                         
  -3   9   3        791.46       1029.57        41.14 o                         
  -2   9   3       4977.94       5028.44       106.90 o                         
  -1   9   3      11499.97      12123.46       245.08 o                         
   0   9   3       8760.95       8494.99       166.06 o                         
   1   9   3       2245.42       2051.83        42.90 o                         
   2   9   3       5305.30       5535.69       110.26 o                         
   3   9   3       2906.01       3282.44        65.62 o                         
   4   9   3       1211.47       1224.37        28.99 o                         
   5   9   3        574.88        563.28        18.38 o                         
   6   9   3         91.35         93.12        15.09 o                         
   7   9   3         20.59         17.99        19.32 o                         
   8   9   3        145.87        111.98        20.92 o                         
  -9  10   3         45.50         57.21        18.43 o                         
  -8  10   3         12.40         -3.51        15.55 o                         
  -7  10   3        108.36        143.25        15.83 o                         
  -6  10   3       1245.87       1398.94        37.24 o                         
  -5  10   3       4414.09       4258.75        95.67 o                         
  -4  10   3        212.91        253.70        10.46 o                         
  -3  10   3      25384.82      24742.39       536.75 o                         
  -2  10   3       1615.99       1701.11        35.96 o                         
  -1  10   3       5923.84       5787.08       114.14 o                         
   0  10   3       8827.37       9359.17       177.64 o                         
   1  10   3          3.26         54.84         7.78 o                         
   2  10   3      16315.89      16682.67       326.09 o                         
   3  10   3         40.62         32.03        10.23 o                         
   4  10   3        793.54        764.43        21.56 o                         
   5  10   3          1.26        -11.02        11.02 o                         
   6  10   3         17.00         20.50        13.71 o                         
   7  10   3         74.93         90.85        20.03 o                         
   8  10   3         69.58         67.97        21.50 o                         
  -9  11   3         60.50         37.74        20.04 o                         
  -8  11   3         12.65         31.09        16.46 o                         
  -7  11   3        188.02        219.98        15.38 o                         
  -6  11   3         57.83         93.23        14.17 o                         
  -5  11   3       1700.08       1750.25        43.47 o                         
  -4  11   3         94.15        130.42         8.91 o                         
  -3  11   3       4106.19       4625.83       112.99 o                         
  -2  11   3        752.62        857.20        21.38 o                         
  -1  11   3        144.51        211.78         8.88 o                         
   0  11   3       4278.54       4314.56        85.94 o                         
   1  11   3       1200.71       1330.88        29.05 o                         
   2  11   3        301.95        338.79        20.41 o                         
   3  11   3          1.10          4.39         9.57 o                         
   4  11   3         10.56         54.56        10.97 o                         
   5  11   3          4.42         -7.99        18.41 o                         
   6  11   3         85.11         76.47        13.21 o                         
   7  11   3        895.47        911.51        36.31 o                         
   8  11   3          4.28         16.63        23.78 o                         
  -9  12   3         54.98         46.17        18.87 o                         
  -8  12   3        825.96        816.86        30.75 o                         
  -7  12   3        955.77        893.60        30.11 o                         
  -6  12   3        652.86        664.67        24.00 o                         
  -5  12   3       9654.19       9313.88       205.52 o                         
  -4  12   3        923.49        918.39        25.10 o                         
  -3  12   3       8422.50       8082.60       171.44 o                         
  -2  12   3       6242.05       5924.86       126.38 o                         
  -1  12   3       7264.36       7695.54       151.80 o                         
   0  12   3       7899.40       8390.55       159.92 o                         
   1  12   3       6776.18       6728.23       129.03 o                         
   2  12   3       1539.35       1420.72        32.73 o                         
   3  12   3        961.96        952.86        27.16 o                         
   4  12   3       1930.87       1753.91        42.73 o                         
   5  12   3       3804.24       3442.02        68.55 o                         
   6  12   3        307.25        344.78        19.03 o                         
   7  12   3        102.30        125.51        19.77 o                         
   8  12   3         10.22        -21.87        21.87 o                         
  -9  13   3         14.34         -8.09        18.70 o                         
  -8  13   3        153.34        181.44        20.19 o                         
  -7  13   3          3.17         61.50        14.75 o                         
  -6  13   3        446.11        439.54        23.77 o                         
  -5  13   3         69.72        242.52        14.06 o                         
  -4  13   3       4633.90       4469.55       100.06 o                         
  -3  13   3        530.51        603.39        17.01 o                         
  -2  13   3         63.05         86.59        11.80 o                         
  -1  13   3         54.94         17.83         7.40 o                         
   0  13   3       7148.59       6876.63       140.85 o                         
   1  13   3        343.38        449.48        15.14 o                         
   2  13   3        439.83        492.20        15.71 o                         
   3  13   3        180.66        176.32        13.16 o                         
   4  13   3        378.84        478.38        18.18 o                         
   5  13   3        157.49        216.37        14.34 o                         
   6  13   3       1413.47       1432.60        43.07 o                         
   7  13   3        413.93        415.73        25.12 o                         
   8  13   3          5.50        -23.44        23.44 o                         
  -9  14   3         21.96         11.77        25.49 o                         
  -8  14   3        451.19        497.37        24.89 o                         
  -7  14   3       1736.67       1605.12        48.45 o                         
  -6  14   3        484.34        497.17        20.50 o                         
  -5  14   3       6753.52       6375.68       148.67 o                         
  -4  14   3         95.02        126.06        10.29 o                         
  -3  14   3        311.61        205.78        10.14 o                         
  -2  14   3       1039.99        953.84        25.63 o                         
  -1  14   3       4418.39       4218.25        82.40 o                         
   0  14   3       2643.33       2671.72        57.57 o                         
   1  14   3       1370.86       1182.30        32.12 o                         
   2  14   3       2500.55       2625.76        53.93 o                         
   3  14   3         79.68         55.55        11.16 o                         
   4  14   3       4896.92       4829.13        95.66 o                         
   5  14   3        100.94         81.69        13.59 o                         
   6  14   3         61.34         63.58        17.39 o                         
   7  14   3          6.75         33.40        17.85 o                         
   8  14   3         48.62         19.04        21.19 o                         
  -9  15   3         40.30         17.54        21.41 o                         
  -8  15   3        182.45        219.80        20.56 o                         
  -7  15   3       1136.04       1086.42        39.63 o                         
  -6  15   3         23.42         14.51        14.58 o                         
  -5  15   3         98.97        140.52        13.78 o                         
  -4  15   3        280.52        291.02        12.85 o                         
  -3  15   3       3945.10       4143.05        83.86 o                         
  -2  15   3        441.65        618.67        17.61 o                         
  -1  15   3        106.36        167.44        10.15 o                         
   0  15   3        886.46        895.24        23.49 o                         
   1  15   3        138.96        140.17        10.47 o                         
   2  15   3       1549.38       1607.91        40.85 o                         
   3  15   3         28.67         15.28        10.94 o                         
   4  15   3        249.59        324.06        14.98 o                         
   5  15   3         35.50         36.21        13.28 o                         
   6  15   3        356.17        400.06        19.29 o                         
   7  15   3         74.22        135.26        19.58 o                         
   8  15   3         25.56         19.46        24.98 o                         
  -9  16   3          7.13          4.61        22.53 o                         
  -8  16   3         43.86         68.41        19.13 o                         
  -7  16   3        950.24        951.17        36.90 o                         
  -6  16   3       2075.15       1959.27        55.72 o                         
  -5  16   3       8342.55       7872.13       175.12 o                         
  -4  16   3        325.84        279.28        13.09 o                         
  -3  16   3       7582.22       7386.41       146.34 o                         
  -2  16   3       1520.11       1575.29        34.61 o                         
  -1  16   3       8606.45       8460.22       167.67 o                         
   0  16   3       1007.95       1111.75        28.58 o                         
   1  16   3       1175.19       1188.09        30.74 o                         
   2  16   3        798.71        736.40        21.86 o                         
   3  16   3        202.12        195.94        14.01 o                         
   4  16   3         89.24        125.93        12.99 o                         
   5  16   3        514.25        513.32        18.46 o                         
   6  16   3        311.22        306.49        18.49 o                         
   7  16   3         70.11         58.55        18.35 o                         
   8  16   3          7.35         21.13        29.67 o                         
  -9  17   3         20.44         42.82        22.84 o                         
  -8  17   3        428.10        489.97        26.83 o                         
  -7  17   3        678.09        712.55        32.16 o                         
  -6  17   3        255.68        253.47        18.35 o                         
  -5  17   3          3.67         86.27        11.87 o                         
  -4  17   3        759.01        773.07        28.64 o                         
  -3  17   3         12.22         41.62         9.82 o                         
  -2  17   3          7.12         10.41         9.34 o                         
  -1  17   3       6207.91       6841.91       136.51 o                         
   0  17   3        409.83        566.49        17.98 o                         
   1  17   3       3583.02       3795.43        77.96 o                         
   2  17   3       4073.54       4229.19        86.76 o                         
   3  17   3         14.17         32.94        11.72 o                         
   4  17   3       1363.84       1301.80        32.66 o                         
   5  17   3       1794.61       1667.19        38.09 o                         
   6  17   3          7.10          4.27        15.51 o                         
   7  17   3          4.34         46.94        18.51 o                         
   8  17   3          4.22         37.65        31.55 o                         
  -9  18   3         61.23         92.49        37.12 o                         
  -8  18   3         16.81         25.42        21.29 o                         
  -7  18   3       1462.73       1298.66        46.98 o                         
  -6  18   3          8.73         45.81        15.60 o                         
  -5  18   3       3585.84       3301.86        74.33 o                         
  -4  18   3       3949.75       3616.22        76.93 o                         
  -3  18   3       1773.07       1851.84        43.09 o                         
  -2  18   3         63.57         96.06        10.70 o                         
  -1  18   3        238.82        250.05        12.75 o                         
   0  18   3        659.38        813.46        37.74 o                         
   1  18   3        465.86        437.63        17.22 o                         
   2  18   3       4370.73       4613.08        97.68 o                         
   3  18   3       2474.10       2412.49        50.27 o                         
   4  18   3        928.53        997.14        27.17 o                         
   5  18   3        684.92        718.47        23.16 o                         
   6  18   3        453.38        423.86        22.88 o                         
   7  18   3         41.18         73.21        19.72 o                         
   8  18   3          1.91         16.92        35.04 o                         
  -8  19   3        227.07        217.87        37.37 o                         
  -7  19   3        101.93        111.01        19.96 o                         
  -6  19   3        365.49        403.86        22.26 o                         
  -5  19   3         45.32         59.97        11.71 o                         
  -4  19   3         21.89         43.25        10.53 o                         
  -3  19   3        218.84        298.79        13.76 o                         
  -2  19   3        700.97        790.69        25.89 o                         
  -1  19   3        632.60        670.37        21.48 o                         
   0  19   3       1458.02       1422.20        33.23 o                         
   1  19   3        108.90        131.49        12.21 o                         
   2  19   3       3906.14       3934.81        79.06 o                         
   3  19   3        226.14        264.08        16.25 o                         
   4  19   3          7.60         10.34        13.35 o                         
   5  19   3         10.34         10.93        12.72 o                         
   6  19   3         55.00         11.99        17.40 o                         
   7  19   3         85.65        116.34        21.27 o                         
  -8  20   3         17.20         -6.82        22.61 o                         
  -7  20   3        184.37        236.72        24.12 o                         
  -6  20   3        227.84        193.31        19.38 o                         
  -5  20   3       3207.87       2993.58        66.09 o                         
  -4  20   3       4659.91       4389.15        93.28 o                         
  -3  20   3       6704.93       6533.17       131.39 o                         
  -2  20   3        358.28        375.04        15.38 o                         
  -1  20   3       4437.15       4505.72        91.89 o                         
   0  20   3       1418.62       1373.68        32.35 o                         
   1  20   3        448.96        506.98        17.80 o                         
   2  20   3        107.12        142.97        13.67 o                         
   3  20   3         73.03         68.89        12.85 o                         
   4  20   3        614.09        572.99        21.13 o                         
   5  20   3         74.53         78.56        15.03 o                         
   6  20   3         91.46         55.43        19.54 o                         
   7  20   3          5.62         54.43        20.15 o                         
  -8  21   3        315.97        280.33        28.95 o                         
  -7  21   3          0.67         29.50        24.12 o                         
  -6  21   3        474.37        541.70        28.86 o                         
  -5  21   3        547.56        599.44        24.22 o                         
  -4  21   3         24.92         21.42        11.50 o                         
  -3  21   3         39.19         67.00        11.69 o                         
  -2  21   3       1000.45       1036.91        27.92 o                         
  -1  21   3       5572.28       5709.79       108.40 o                         
   0  21   3        427.48        445.56        16.65 o                         
   1  21   3       2501.71       2609.32        57.07 o                         
   2  21   3        584.56        618.40        21.78 o                         
   3  21   3          0.13          9.41        13.10 o                         
   4  21   3        161.26        117.33        16.07 o                         
   5  21   3       1258.00       1228.78        33.89 o                         
   6  21   3        233.22        221.81        24.04 o                         
   7  21   3        567.74        502.52        29.98 o                         
  -8  22   3        195.78        196.09        27.14 o                         
  -7  22   3       1920.53       1670.90        59.40 o                         
  -6  22   3        253.69        224.62        21.07 o                         
  -5  22   3       1814.93       1746.66        52.66 o                         
  -4  22   3        694.88        665.21        26.20 o                         
  -3  22   3        414.79        420.31        17.44 o                         
  -2  22   3       2068.33       2013.79        44.80 o                         
  -1  22   3         53.22         76.56        11.28 o                         
   0  22   3          3.62         14.69        11.35 o                         
   1  22   3       3561.59       3504.27        71.80 o                         
   2  22   3        118.51        125.01        14.05 o                         
   3  22   3       1404.65       1383.39        37.07 o                         
   4  22   3       1083.07       1151.10        31.28 o                         
   5  22   3       1672.31       1499.19        40.65 o                         
   6  22   3         98.00        117.83        22.00 o                         
   7  22   3         19.71         63.25        27.43 o                         
  -8  23   3        225.81        197.84        27.43 o                         
  -7  23   3         18.76         63.37        21.92 o                         
  -6  23   3          9.52         -3.82        19.58 o                         
  -5  23   3        471.26        508.14        24.23 o                         
  -4  23   3        291.04        358.78        18.63 o                         
  -3  23   3       1584.22       1449.33        35.49 o                         
  -2  23   3        166.46        217.66        14.78 o                         
  -1  23   3       3968.66       3973.36        77.37 o                         
   0  23   3       1598.81       1504.67        35.00 o                         
   1  23   3       1295.16       1311.48        34.83 o                         
   2  23   3        233.07        211.08        15.69 o                         
   3  23   3        598.52        653.50        22.37 o                         
   4  23   3        278.71        257.61        17.41 o                         
   5  23   3        354.50        332.78        20.72 o                         
   6  23   3         64.26         78.77        22.58 o                         
   7  23   3        105.39        114.36        29.01 o                         
  -8  24   3        109.35         77.23        25.09 o                         
  -7  24   3         31.90         34.11        23.20 o                         
  -6  24   3        728.07        614.63        32.56 o                         
  -5  24   3        787.38        857.68        36.97 o                         
  -4  24   3        184.75        176.56        14.20 o                         
  -3  24   3       1294.73       1225.57        33.76 o                         
  -2  24   3       1286.75       1214.07        32.43 o                         
  -1  24   3        465.05        491.47        18.04 o                         
   0  24   3         83.55         90.00        12.64 o                         
   1  24   3       1751.90       1656.61        41.77 o                         
   2  24   3       2440.59       2451.23        54.44 o                         
   3  24   3         91.60        109.67        15.71 o                         
   4  24   3          3.90          0.57        15.34 o                         
   5  24   3         81.27        109.50        22.75 o                         
   6  24   3         24.74         24.02        23.97 o                         
   7  24   3         31.66         27.10        28.62 o                         
  -8  25   3        150.46        190.56        39.47 o                         
  -7  25   3        125.07        127.57        26.92 o                         
  -6  25   3        282.84        269.08        21.81 o                         
  -5  25   3        948.40        991.13        56.83 o                         
  -4  25   3        193.89        165.68        15.04 o                         
  -3  25   3        399.55        411.86        19.32 o                         
  -2  25   3          1.98         -2.27        13.01 o                         
  -1  25   3        674.94        764.74        22.90 o                         
   0  25   3        893.84        810.86        23.04 o                         
   1  25   3       1249.50       1281.19        36.50 o                         
   2  25   3        216.87        212.32        17.39 o                         
   3  25   3        554.33        574.62        24.84 o                         
   4  25   3        674.27        633.25        25.06 o                         
   5  25   3        345.84        366.85        25.44 o                         
   6  25   3        158.35        137.11        25.89 o                         
   7  25   3         18.72         34.27        38.95 o                         
  -7  26   3        318.47        351.70        27.51 o                         
  -6  26   3         15.67         29.19        23.66 o                         
  -5  26   3        393.70        452.91        30.51 o                         
  -4  26   3        158.00        155.15        14.45 o                         
  -3  26   3         50.82         72.08        14.64 o                         
  -2  26   3        123.70        115.56        15.85 o                         
  -1  26   3         10.57         15.56        12.84 o                         
   0  26   3        490.50        487.83        18.61 o                         
   1  26   3        984.48       1033.77        34.34 o                         
   2  26   3        202.04        235.81        17.30 o                         
   3  26   3       3003.05       2933.33        68.22 o                         
   4  26   3        678.00        661.62        25.66 o                         
   5  26   3         15.67         15.72        18.87 o                         
   6  26   3        229.33        218.99        22.87 o                         
  -7  27   3         19.73         49.49        26.90 o                         
  -6  27   3         72.75         67.94        20.71 o                         
  -5  27   3        119.37        129.70        19.97 o                         
  -4  27   3        161.75        160.92        17.52 o                         
  -3  27   3         70.43         47.98        13.73 o                         
  -2  27   3        170.16        150.62        15.81 o                         
  -1  27   3          5.51         39.14        13.46 o                         
   0  27   3         38.26         37.48        13.74 o                         
   1  27   3       3749.14       3335.55        77.93 o                         
   2  27   3        590.31        602.53        24.51 o                         
   3  27   3        105.93        168.80        19.29 o                         
   4  27   3        731.17        689.52        31.76 o                         
   5  27   3         99.94        124.38        21.12 o                         
   6  27   3        176.29        212.91        21.18 o                         
  -7  28   3          9.16         22.44        35.72 o                         
  -6  28   3        150.53        137.93        24.02 o                         
  -5  28   3         20.99         32.68        18.89 o                         
  -4  28   3        908.66        838.08        30.77 o                         
  -3  28   3        712.99        754.33        26.31 o                         
  -2  28   3        261.22        252.44        17.40 o                         
  -1  28   3       1687.43       1734.08        41.33 o                         
   0  28   3        897.11        900.22        26.96 o                         
   1  28   3        264.78        270.54        18.15 o                         
   2  28   3       1038.78        952.02        29.70 o                         
   3  28   3        178.14        159.38        19.33 o                         
   4  28   3          7.78         43.75        18.02 o                         
   5  28   3         31.73         30.36        23.58 o                         
   6  28   3         11.89         19.40        19.59 o                         
  -7  29   3         18.07         34.50        28.03 o                         
  -6  29   3        171.01        180.44        26.58 o                         
  -5  29   3          1.78         20.28        19.27 o                         
  -4  29   3        136.94        140.21        18.30 o                         
  -3  29   3        306.57        304.86        20.94 o                         
  -2  29   3        263.43        264.33        17.89 o                         
  -1  29   3        242.69        331.38        17.92 o                         
   0  29   3        284.20        356.57        21.68 o                         
   1  29   3          6.41         84.65        15.92 o                         
   2  29   3       1411.35       1306.13        42.49 o                         
   3  29   3         30.28         36.02        17.56 o                         
   4  29   3        381.66        383.06        23.53 o                         
   5  29   3         25.40         61.53        21.23 o                         
   6  29   3          1.08         27.67        22.30 o                         
  -6  30   3          6.25        -12.27        26.31 o                         
  -5  30   3        161.10         93.66        21.33 o                         
  -4  30   3        355.96        342.86        22.66 o                         
  -3  30   3        179.38        208.53        19.09 o                         
  -2  30   3        294.33        274.20        19.14 o                         
  -1  30   3        123.80        128.65        15.46 o                         
   0  30   3       1746.78       1542.99        39.28 o                         
   1  30   3       3616.88       3456.45        76.39 o                         
   2  30   3         87.87        110.26        19.14 o                         
   3  30   3        348.84        357.95        22.91 o                         
   4  30   3         17.39         65.43        24.57 o                         
   5  30   3         32.14         50.77        22.44 o                         
   6  30   3          2.66         40.04        84.66 o                         
  -6  31   3          1.93        -24.85        24.85 o                         
  -5  31   3          4.69         28.58        21.75 o                         
  -4  31   3        114.46         78.74        19.36 o                         
  -3  31   3        500.88        422.62        32.04 o                         
  -2  31   3        135.58        118.24        19.72 o                         
  -1  31   3        294.60        338.66        19.81 o                         
   0  31   3        349.02        344.14        19.18 o                         
   1  31   3        845.63        909.90        31.50 o                         
   2  31   3        222.61        190.15        23.35 o                         
   3  31   3        284.20        315.64        24.79 o                         
   4  31   3        471.56        535.77        29.57 o                         
   5  31   3          5.82         28.51        22.42 o                         
  -6  32   3          4.73        -21.67        22.88 o                         
  -5  32   3         51.77         40.31        22.14 o                         
  -4  32   3          7.65          7.61        18.67 o                         
  -3  32   3         47.10         55.78        18.78 o                         
  -2  32   3         25.12         38.67        19.00 o                         
  -1  32   3        281.64        311.98        20.05 o                         
   0  32   3         26.19          1.70        15.79 o                         
   1  32   3        720.54        683.74        29.27 o                         
   2  32   3        779.72        759.59        28.41 o                         
   3  32   3        179.69        199.79        23.99 o                         
   4  32   3         10.95          4.56        21.86 o                         
   5  32   3        103.34        122.74        25.23 o                         
  -6  33   3         29.53         39.71        24.66 o                         
  -5  33   3          2.27         15.53        25.29 o                         
  -4  33   3          1.40        -19.83        19.83 o                         
  -3  33   3        290.95        312.53        23.77 o                         
  -2  33   3        350.94        353.68        23.95 o                         
  -1  33   3        322.95        334.18        21.41 o                         
   0  33   3         55.11         61.51        19.29 o                         
   1  33   3          2.45         -4.15        20.60 o                         
   2  33   3         36.58         66.32        18.88 o                         
   3  33   3        745.89        687.13        32.99 o                         
   4  33   3        239.94        224.79        25.58 o                         
   5  33   3          9.26        -20.89        25.89 o                         
  -5  34   3        409.62        382.79        29.48 o                         
  -4  34   3        131.03        167.15        23.34 o                         
  -3  34   3         85.37         82.43        20.44 o                         
  -2  34   3        242.52        304.40        24.83 o                         
  -1  34   3        281.94        282.38        22.88 o                         
   0  34   3        102.72        127.49        23.32 o                         
   1  34   3        317.44        295.58        25.83 o                         
   2  34   3        197.36        208.57        23.84 o                         
   3  34   3        888.31        978.92        38.02 o                         
   4  34   3         27.61         38.77        23.34 o                         
  -5  35   3         32.74         76.53        25.34 o                         
  -4  35   3        181.99        171.53        22.91 o                         
  -3  35   3         87.41         86.17        21.28 o                         
  -2  35   3          2.93         13.76        22.06 o                         
  -1  35   3         33.47         -0.55        19.55 o                         
   0  35   3        336.71        385.60        36.95 o                         
   1  35   3        138.07        137.51        23.57 o                         
   2  35   3         99.41         44.18        24.27 o                         
   3  35   3         57.66         96.22        25.45 o                         
   4  35   3        346.39        349.48        30.50 o                         
  -5  36   3          0.51        -27.28        27.28 o                         
  -4  36   3         41.91         59.69        21.85 o                         
  -3  36   3         22.72         69.04        24.33 o                         
  -2  36   3        320.80        304.17        28.98 o                         
  -1  36   3        143.78        112.33        22.81 o                         
   0  36   3          1.10         -5.95        21.76 o                         
   1  36   3         68.95         52.57        24.17 o                         
   2  36   3          4.42        -20.03        22.98 o                         
   3  36   3          9.93         66.43        29.87 o                         
   4  36   3        211.46        194.25        29.23 o                         
  -4  37   3          0.24         11.13        22.54 o                         
  -3  37   3        300.61        287.40        28.32 o                         
  -2  37   3         32.64         52.98        24.89 o                         
  -1  37   3        154.37        172.02        26.09 o                         
   0  37   3         10.23         -2.11        23.19 o                         
   1  37   3         20.57         29.54        25.32 o                         
   2  37   3         45.67         29.14        27.78 o                         
   3  37   3          4.29          0.33        26.55 o                         
  -4  38   3         19.39         14.49        25.41 o                         
  -3  38   3        232.86        369.10        31.73 o                         
  -2  38   3          2.74        -17.67        26.17 o                         
  -1  38   3          2.74        -19.39        23.70 o                         
   0  38   3         19.28         25.04        24.12 o                         
   1  38   3        291.12        297.35        30.15 o                         
   2  38   3        132.00        111.47        28.11 o                         
   3  38   3         13.80         12.02        28.92 o                         
  -3  39   3        185.38        203.83        28.50 o                         
  -2  39   3          0.24         15.27        28.39 o                         
  -1  39   3          0.86        -24.20        24.20 o                         
   0  39   3         23.94         47.08        26.28 o                         
   1  39   3          0.02          7.46        28.61 o                         
   2  39   3          4.34         33.47        29.50 o                         
  -2  40   3          2.14         25.81        29.33 o                         
  -1  40   3          6.20        -31.17        31.86 o                         
   0  40   3          0.93        -27.74        27.74 o                         
   1  40   3         32.64         41.19        27.78 o                         
  -1  41   3         54.33         31.94        45.52 o                         
   0  41   3         12.55         10.53        37.28 o                         
  -8   0   4        735.05        720.90        37.03 o                         
  -6   0   4       5101.94       5163.60       161.60 o                         
  -4   0   4       9386.06       8242.96       360.14 o                         
  -2   0   4      39583.44      38172.11      1286.01 o                         
   0   0   4      16094.07      16572.53       442.37 o                         
   2   0   4        180.23        185.89        12.36 o                         
   4   0   4        132.20        139.17        15.83 o                         
   6   0   4          0.89        -18.00        18.00 o                         
   8   0   4        380.18        328.92        41.25 o                         
  -9   1   4         91.60         59.36        19.44 o                         
  -8   1   4          4.47         26.65        15.01 o                         
  -7   1   4        104.29        133.02        10.29 o                         
  -6   1   4        560.48        612.59        18.34 o                         
  -5   1   4       8777.56       8061.06       203.60 o                         
  -4   1   4        142.57        203.99        15.06 o                         
  -3   1   4       7106.76       6463.20       289.76 o                         
  -2   1   4        814.30        740.60        28.19 o                         
  -1   1   4      33991.79      34235.49       741.95 o                         
   0   1   4      26536.26      26996.32       524.84 o                         
   1   1   4       1457.83       1497.72        30.38 o                         
   2   1   4        293.14        240.23         9.68 o                         
   3   1   4        309.94        411.22        16.50 o                         
   4   1   4       1528.93       1436.68        31.76 o                         
   5   1   4       2227.02       2276.54        49.63 o                         
   6   1   4         14.99        -13.65        13.65 o                         
   7   1   4        947.28        863.47        33.80 o                         
   8   1   4          7.61          2.75        21.66 o                         
  -9   2   4        106.64         73.40        18.26 o                         
  -8   2   4        437.83        464.74        26.42 o                         
  -7   2   4       1921.04       1727.13        46.03 o                         
  -6   2   4        409.12        413.75        13.99 o                         
  -5   2   4       7830.59       7128.83       162.84 o                         
  -4   2   4       1163.11       1067.40        37.89 o                         
  -3   2   4        462.94        458.30        23.17 o                         
  -2   2   4       4284.89       4345.30       110.70 o                         
  -1   2   4      19419.96      20465.56       397.71 o                         
   0   2   4       1790.75       2170.44        51.64 o                         
   1   2   4       2473.07       2742.01        53.84 o                         
   2   2   4        469.72        467.22        13.79 o                         
   3   2   4      16496.26      16994.19       321.99 o                         
   4   2   4       2365.45       2358.72        46.97 o                         
   5   2   4       7870.69       7518.69       141.35 o                         
   6   2   4        300.09        298.82        17.16 o                         
   7   2   4        481.85        559.67        28.24 o                         
   8   2   4          3.49          1.37        18.25 o                         
  -9   3   4         80.29         94.60        18.64 o                         
  -8   3   4         10.30          6.97        15.83 o                         
  -7   3   4        570.50        588.76        26.76 o                         
  -6   3   4        326.72        354.72        13.06 o                         
  -5   3   4       8569.03       7731.82       184.94 o                         
  -4   3   4        505.61        561.93        20.84 o                         
  -3   3   4       4671.05       3813.37       103.66 o                         
  -2   3   4      10174.30       9947.15       216.89 o                         
  -1   3   4      48058.20      49159.57      1065.72 o                         
   0   3   4      13460.30      14931.94       281.52 o                         
   1   3   4        158.79        158.63        13.13 o                         
   2   3   4        203.17        202.36        14.86 o                         
   3   3   4        274.06        353.83        18.15 o                         
   4   3   4        522.64        572.52        17.89 o                         
   5   3   4        137.12        323.62        17.68 o                         
   6   3   4       2100.14       1870.82        46.55 o                         
   7   3   4       1105.40       1021.52        50.65 o                         
   8   3   4         30.91         36.99        20.64 o                         
  -9   4   4        214.67        223.82        21.75 o                         
  -8   4   4         13.56         13.86        17.14 o                         
  -7   4   4         21.92         48.29        13.37 o                         
  -6   4   4        314.05        380.19        13.15 o                         
  -5   4   4         34.60         27.60        15.91 o                         
  -4   4   4      22500.65      20499.08       513.86 o                         
  -3   4   4         47.63         54.80         7.23 o                         
  -2   4   4      24594.20      23645.71       492.30 o                         
  -1   4   4        215.81        301.93        24.78 o                         
   0   4   4      28015.82      27696.25       538.21 o                         
   1   4   4        123.41        155.44         8.79 o                         
   2   4   4         18.66         24.08         8.62 o                         
   3   4   4       2591.98       2790.47        56.89 o                         
   4   4   4        360.98        430.46        24.34 o                         
   5   4   4        102.44        244.41        27.49 o                         
   6   4   4        140.56        144.32        15.70 o                         
   7   4   4         10.53         88.43        19.30 o                         
   8   4   4        212.08        267.37        24.02 o                         
  -9   5   4        225.04        285.73        25.40 o                         
  -8   5   4         65.26         78.29        17.43 o                         
  -7   5   4        172.90        190.09        12.50 o                         
  -6   5   4       1566.00       1515.00        40.46 o                         
  -5   5   4        458.12        403.69        15.90 o                         
  -4   5   4       3683.66       3355.87        85.87 o                         
  -3   5   4       7648.43       6998.48       177.27 o                         
  -2   5   4      16943.60      16976.76       340.72 o                         
  -1   5   4      30376.51      30822.60       643.29 o                         
   0   5   4       2018.40       2196.54        50.33 o                         
   1   5   4      19046.12      19457.77       392.75 o                         
   2   5   4       2102.36       2021.59        42.12 o                         
   3   5   4       1660.57       1684.96        38.18 o                         
   4   5   4        401.42        483.53        18.89 o                         
   5   5   4       2330.93       2386.54        51.84 o                         
   6   5   4        249.80        236.82        17.24 o                         
   7   5   4        327.30        349.25        24.40 o                         
   8   5   4        123.90        160.12        22.67 o                         
  -9   6   4         79.22         72.68        17.51 o                         
  -8   6   4        802.14        762.73        31.60 o                         
  -7   6   4        970.74        899.43        28.43 o                         
  -6   6   4       7456.26       7250.23       174.68 o                         
  -5   6   4       2729.38       2661.10        60.48 o                         
  -4   6   4       4761.45       4798.22       105.70 o                         
  -3   6   4       5167.74       5415.97       119.07 o                         
  -2   6   4      11590.77      11427.53       222.30 o                         
  -1   6   4       1640.30       1778.82        45.50 o                         
   0   6   4       8373.09       8074.78       158.30 o                         
   1   6   4        232.04        272.82        20.49 o                         
   2   6   4       1675.42       1685.05        37.42 o                         
   3   6   4       3642.62       3557.81        70.99 o                         
   4   6   4       6608.80       6512.62       122.60 o                         
   5   6   4       4220.22       4083.88        88.79 o                         
   6   6   4       1080.90       1024.15        32.24 o                         
   7   6   4        228.01        268.85        25.17 o                         
   8   6   4        276.41        278.05        24.87 o                         
  -9   7   4         13.59         27.98        16.59 o                         
  -8   7   4         26.78         66.97        18.89 o                         
  -7   7   4       1014.93        961.87        28.56 o                         
  -6   7   4       1213.44       1308.08        33.92 o                         
  -5   7   4        236.14        239.07        11.48 o                         
  -4   7   4       7361.13       7079.73       155.13 o                         
  -3   7   4      19683.27      18780.90       377.32 o                         
  -2   7   4        678.70        717.59        18.24 o                         
  -1   7   4      11040.57      11031.45       222.24 o                         
   0   7   4       3466.78       3569.62        69.30 o                         
   1   7   4        315.63        311.46        12.34 o                         
   2   7   4        645.46        634.12        29.17 o                         
   3   7   4        649.64        671.12        37.72 o                         
   4   7   4        216.69        289.62        14.51 o                         
   5   7   4       1854.71       1800.73        47.54 o                         
   6   7   4        273.38        304.58        16.96 o                         
   7   7   4        382.09        356.40        25.40 o                         
   8   7   4        699.49        633.30        33.17 o                         
  -9   8   4        402.64        443.77        27.30 o                         
  -8   8   4         28.19         31.11        19.54 o                         
  -7   8   4        135.42        141.03        12.40 o                         
  -6   8   4       3795.81       3551.57        80.99 o                         
  -5   8   4        656.53        654.82        20.23 o                         
  -4   8   4       3235.84       3007.27        74.19 o                         
  -3   8   4       4004.65       3659.30        75.52 o                         
  -2   8   4        123.71        306.41        12.49 o                         
  -1   8   4       9441.50       9122.47       184.60 o                         
   0   8   4        121.27        152.58         7.93 o                         
   1   8   4         23.23         46.61         7.63 o                         
   2   8   4       1313.22       1283.16        42.16 o                         
   3   8   4       1354.09       1541.50        46.42 o                         
   4   8   4        492.80        557.32        21.36 o                         
   5   8   4       1389.65       1560.94        38.10 o                         
   6   8   4        107.18        115.33        14.69 o                         
   7   8   4        114.95        100.80        20.99 o                         
   8   8   4         11.68         66.51        26.58 o                         
  -9   9   4       1020.58       1110.28        37.59 o                         
  -8   9   4        220.33        239.08        19.62 o                         
  -7   9   4         20.55         26.79        11.44 o                         
  -6   9   4        325.09        366.12        23.57 o                         
  -5   9   4        893.43        851.44        23.22 o                         
  -4   9   4         90.57         60.85         9.07 o                         
  -3   9   4       2001.98       1809.89        38.16 o                         
  -2   9   4        455.88        407.70        21.04 o                         
  -1   9   4      19208.43      19024.35       398.43 o                         
   0   9   4         23.40         35.67         6.79 o                         
   1   9   4      11393.96      11358.21       222.74 o                         
   2   9   4       5038.29       5220.79       107.95 o                         
   3   9   4       7618.51       7754.16       154.50 o                         
   4   9   4        615.79        673.28        20.06 o                         
   5   9   4       3186.92       3092.35        62.79 o                         
   6   9   4        539.34        475.66        19.62 o                         
   7   9   4        151.99        193.28        22.44 o                         
   8   9   4        124.16        121.11        25.42 o                         
  -9  10   4         13.85         68.97        18.51 o                         
  -8  10   4        782.33        809.48        33.71 o                         
  -7  10   4          1.13          6.65        11.54 o                         
  -6  10   4        486.00        461.65        17.53 o                         
  -5  10   4       1642.50       1704.79        40.09 o                         
  -4  10   4        970.76       1040.84        26.41 o                         
  -3  10   4       8436.29       8754.54       184.80 o                         
  -2  10   4       5803.83       5737.08       139.10 o                         
  -1  10   4      10112.45      10518.70       230.27 o                         
   0  10   4        378.69        400.81        16.82 o                         
   1  10   4       1965.50       2113.03        52.36 o                         
   2  10   4       4385.90       4810.60       100.26 o                         
   3  10   4       1528.78       1684.08        37.91 o                         
   4  10   4       2987.20       2853.92        61.25 o                         
   5  10   4        889.11        868.71        24.46 o                         
   6  10   4        538.27        480.82        19.98 o                         
   7  10   4        242.40        294.02        23.41 o                         
   8  10   4          8.67         24.47        24.00 o                         
  -9  11   4         17.42         67.56        18.98 o                         
  -8  11   4        356.81        415.00        23.34 o                         
  -7  11   4        205.10        206.64        14.48 o                         
  -6  11   4        103.42        110.70        12.61 o                         
  -5  11   4        731.73        647.67        19.66 o                         
  -4  11   4       6310.84       6151.11       121.86 o                         
  -3  11   4        995.72        922.21        49.88 o                         
  -2  11   4       8093.74       7696.95       169.63 o                         
  -1  11   4        213.54        261.13        10.56 o                         
   0  11   4       1397.72       1373.49        29.72 o                         
   1  11   4        180.79        176.14        21.39 o                         
   2  11   4         57.64        122.56        14.74 o                         
   3  11   4        180.96        256.07        17.76 o                         
   4  11   4        276.18        273.23        14.80 o                         
   5  11   4        358.17        450.32        17.82 o                         
   6  11   4        278.50        286.14        17.50 o                         
   7  11   4        143.29        106.09        22.30 o                         
   8  11   4        137.62        177.80        26.56 o                         
  -9  12   4         41.56         46.00        18.14 o                         
  -8  12   4        843.48        926.50        35.72 o                         
  -7  12   4         21.98         25.79        12.74 o                         
  -6  12   4        438.68        509.19        20.18 o                         
  -5  12   4       1062.01        973.49        26.40 o                         
  -4  12   4       3331.91       3279.52        67.05 o                         
  -3  12   4       2719.03       2405.14        53.86 o                         
  -2  12   4       2343.03       2418.27        50.54 o                         
  -1  12   4       3135.93       3169.12        67.09 o                         
   0  12   4         68.03         90.11         9.16 o                         
   1  12   4        134.02        198.18        11.07 o                         
   2  12   4       1012.89       1012.94        31.52 o                         
   3  12   4        630.11        765.57        22.06 o                         
   4  12   4       1153.80       1123.21        29.64 o                         
   5  12   4        575.18        625.72        25.97 o                         
   6  12   4        254.46        266.78        17.92 o                         
   7  12   4        228.39        268.09        24.81 o                         
   8  12   4        111.69         95.89        23.75 o                         
  -9  13   4        341.46        367.73        23.31 o                         
  -8  13   4         98.44         90.68        18.96 o                         
  -7  13   4        161.22        167.86        15.47 o                         
  -6  13   4         22.67         63.87        12.25 o                         
  -5  13   4        383.01        394.99        16.08 o                         
  -4  13   4        130.53        148.16        10.27 o                         
  -3  13   4       7290.13       7210.60       159.47 o                         
  -2  13   4        432.11        507.08        18.10 o                         
  -1  13   4       2952.97       2724.83        56.53 o                         
   0  13   4          5.89         18.85         9.06 o                         
   1  13   4      14935.50      14651.97       287.43 o                         
   2  13   4        526.25        541.67        18.87 o                         
   3  13   4       3513.25       3343.56        72.32 o                         
   4  13   4       1362.40       1264.30        43.56 o                         
   5  13   4       1415.38       1388.00        39.07 o                         
   6  13   4         77.78        105.17        15.54 o                         
   7  13   4        877.98        798.58        36.35 o                         
   8  13   4         10.84         35.51        24.57 o                         
  -9  14   4        168.59        213.94        21.03 o                         
  -8  14   4        139.59        138.25        18.74 o                         
  -7  14   4         45.59         50.06        14.60 o                         
  -6  14   4       2552.19       2281.22        58.88 o                         
  -5  14   4        453.82        481.66        21.69 o                         
  -4  14   4         16.63         41.84         8.85 o                         
  -3  14   4      13977.97      13456.68       282.32 o                         
  -2  14   4       3790.82       4245.96        88.72 o                         
  -1  14   4       3881.10       3958.46        90.09 o                         
   0  14   4        852.65        800.77        21.66 o                         
   1  14   4       2511.75       2302.81        47.77 o                         
   2  14   4        140.49        194.88        12.15 o                         
   3  14   4         52.80         31.75        13.13 o                         
   4  14   4        479.92        549.49        20.34 o                         
   5  14   4        433.81        468.88        19.64 o                         
   6  14   4        552.15        602.52        30.87 o                         
   7  14   4         25.70         82.16        23.13 o                         
   8  14   4         67.49         45.89        24.94 o                         
  -9  15   4         11.10         24.23        20.08 o                         
  -8  15   4        191.53        195.16        20.46 o                         
  -7  15   4          3.22         15.17        16.04 o                         
  -6  15   4         41.93         78.55        13.10 o                         
  -5  15   4       1777.40       1819.95        41.80 o                         
  -4  15   4       3606.48       3335.88        73.76 o                         
  -3  15   4        497.09        519.40        17.51 o                         
  -2  15   4       1722.37       1824.93        41.81 o                         
  -1  15   4       2273.06       2516.66        55.34 o                         
   0  15   4        114.88        137.28        10.75 o                         
   1  15   4       1405.65       1334.41        34.49 o                         
   2  15   4         29.74         18.45        11.40 o                         
   3  15   4        179.84        201.79        14.67 o                         
   4  15   4        150.02        142.70        25.41 o                         
   5  15   4        311.13        331.06        18.58 o                         
   6  15   4        319.55        379.05        24.78 o                         
   7  15   4         17.07         31.84        21.79 o                         
   8  15   4         78.11         88.56        45.21 o                         
  -9  16   4         15.62         -2.95        23.10 o                         
  -8  16   4        235.37        283.27        21.05 o                         
  -7  16   4          3.05         -1.18        16.51 o                         
  -6  16   4       4159.14       4067.83        94.17 o                         
  -5  16   4       1432.72       1467.50        35.72 o                         
  -4  16   4        108.40        156.79        11.32 o                         
  -3  16   4        670.62        641.30        18.40 o                         
  -2  16   4        433.39        458.56        16.30 o                         
  -1  16   4       2902.23       3090.88        64.24 o                         
   0  16   4       4751.36       5123.41       103.15 o                         
   1  16   4        549.76        619.69        18.49 o                         
   2  16   4        324.53        312.21        17.30 o                         
   3  16   4       2174.77       2238.65        49.07 o                         
   4  16   4        915.89        906.79        25.46 o                         
   5  16   4          0.21         34.51        14.41 o                         
   6  16   4       1048.76       1018.82        33.10 o                         
   7  16   4         79.56        108.23        21.39 o                         
  -9  17   4        346.61        369.22        28.94 o                         
  -8  17   4         92.05         79.75        19.55 o                         
  -7  17   4         15.44         10.69        16.11 o                         
  -6  17   4       1355.73       1360.58        40.40 o                         
  -5  17   4       1833.61       1822.00        47.45 o                         
  -4  17   4       1168.42       1158.92        29.44 o                         
  -3  17   4       2176.88       2090.95        44.36 o                         
  -2  17   4       5329.25       5645.60       113.36 o                         
  -1  17   4       7742.15       7750.25       154.20 o                         
   0  17   4       2427.34       2498.67        51.89 o                         
   1  17   4       1467.20       1518.55        34.94 o                         
   2  17   4       1158.69       1182.20        30.63 o                         
   3  17   4       2775.43       2804.16        58.90 o                         
   4  17   4        219.00        246.27        16.03 o                         
   5  17   4        178.68        245.05        16.56 o                         
   6  17   4          7.35         17.44        15.05 o                         
   7  17   4        829.43        776.58        41.69 o                         
  -9  18   4        560.47        587.14        50.47 o                         
  -8  18   4         32.69         44.08        19.54 o                         
  -7  18   4        495.50        519.20        25.10 o                         
  -6  18   4         26.29         45.76        17.96 o                         
  -5  18   4        626.34        657.25        26.69 o                         
  -4  18   4       1829.90       1671.14        38.84 o                         
  -3  18   4       7256.90       7520.48       149.90 o                         
  -2  18   4        785.93        797.75        22.25 o                         
  -1  18   4       6997.85       7003.76       139.99 o                         
   0  18   4        190.98        235.94        12.70 o                         
   1  18   4        227.52        204.01        13.08 o                         
   2  18   4        394.90        409.94        17.16 o                         
   3  18   4        638.80        662.06        21.79 o                         
   4  18   4        966.27        958.20        26.45 o                         
   5  18   4        407.66        385.36        20.75 o                         
   6  18   4          0.71          3.04        18.59 o                         
   7  18   4        189.48        210.90        23.98 o                         
  -8  19   4          8.41         33.72        20.57 o                         
  -7  19   4        556.85        556.90        26.76 o                         
  -6  19   4        659.43        646.02        27.72 o                         
  -5  19   4         85.89         75.39        13.61 o                         
  -4  19   4         51.94         55.01        11.33 o                         
  -3  19   4       3683.00       3736.47        80.10 o                         
  -2  19   4       5372.53       5414.50       109.74 o                         
  -1  19   4        511.55        548.38        17.53 o                         
   0  19   4        785.41        848.44        23.32 o                         
   1  19   4       1520.57       1594.95        37.09 o                         
   2  19   4        129.22        205.33        15.75 o                         
   3  19   4       1400.51       1465.28        37.97 o                         
   4  19   4       1049.91        994.20        29.60 o                         
   5  19   4         96.70        125.02        16.58 o                         
   6  19   4         81.63        109.23        17.09 o                         
   7  19   4        200.88        230.21        24.35 o                         
  -8  20   4        248.86        270.73        24.51 o                         
  -7  20   4        759.13        781.47        33.97 o                         
  -6  20   4        234.68        233.43        23.37 o                         
  -5  20   4        927.88        857.39        27.66 o                         
  -4  20   4        247.49        232.62        13.19 o                         
  -3  20   4        349.59        353.43        15.74 o                         
  -2  20   4          5.47          9.09        10.92 o                         
  -1  20   4       1413.40       1347.48        31.58 o                         
   0  20   4          5.35         19.28        10.98 o                         
   1  20   4         34.51         60.13        12.27 o                         
   2  20   4         24.82         36.98        12.71 o                         
   3  20   4        526.47        550.96        21.88 o                         
   4  20   4        150.49        170.81        15.70 o                         
   5  20   4       1932.53       1748.24        43.39 o                         
   6  20   4        232.67        272.79        19.89 o                         
   7  20   4         44.41         49.44        20.97 o                         
  -8  21   4         87.95         96.76        22.52 o                         
  -7  21   4        425.88        433.87        27.98 o                         
  -6  21   4        126.05        118.34        24.29 o                         
  -5  21   4          7.70         14.18        12.67 o                         
  -4  21   4        667.15        770.07        27.90 o                         
  -3  21   4      10083.56       9792.79       194.41 o                         
  -2  21   4          0.26         -4.80        11.90 o                         
  -1  21   4       1426.30       1307.09        31.48 o                         
   0  21   4        814.59        843.73        23.02 o                         
   1  21   4       1948.88       1920.65        42.20 o                         
   2  21   4       2330.84       2186.33        49.20 o                         
   3  21   4        173.70        162.27        16.54 o                         
   4  21   4        117.44        117.63        15.82 o                         
   5  21   4        824.81        936.08        31.70 o                         
   6  21   4        191.83        205.45        18.67 o                         
   7  21   4        558.29        594.39        30.40 o                         
  -8  22   4         14.68         13.81        22.62 o                         
  -7  22   4        107.74        101.39        24.11 o                         
  -6  22   4         67.74         76.90        16.40 o                         
  -5  22   4          0.30         28.61        13.17 o                         
  -4  22   4       4466.74       4440.99        95.18 o                         
  -3  22   4       1739.89       1761.58        52.64 o                         
  -2  22   4        554.87        550.14        19.08 o                         
  -1  22   4        317.76        355.93        18.47 o                         
   0  22   4         39.09         42.99        12.39 o                         
   1  22   4        307.32        375.70        16.83 o                         
   2  22   4         21.69         38.92        13.32 o                         
   3  22   4         24.57         20.26        13.54 o                         
   4  22   4        408.91        373.78        19.14 o                         
   5  22   4        101.48        116.08        19.20 o                         
   6  22   4         11.98         22.98        16.58 o                         
   7  22   4         11.71        110.81        23.72 o                         
  -8  23   4         23.96        -15.15        22.15 o                         
  -7  23   4         16.62         21.64        23.97 o                         
  -6  23   4         45.37         63.54        17.70 o                         
  -5  23   4       1377.79       1397.44        49.53 o                         
  -4  23   4         46.56         70.99        13.45 o                         
  -3  23   4        103.56        116.68        14.40 o                         
  -2  23   4        485.28        484.05        18.51 o                         
  -1  23   4         40.32         39.69        12.80 o                         
   0  23   4         29.38         23.30        12.91 o                         
   1  23   4       1438.08       1487.04        37.18 o                         
   2  23   4        354.70        282.13        17.60 o                         
   3  23   4          7.92         45.33        14.12 o                         
   4  23   4        200.97        231.11        18.67 o                         
   5  23   4          8.26         -0.67        17.09 o                         
   6  23   4        204.92        225.25        21.29 o                         
   7  23   4        675.17        749.62        51.48 o                         
  -8  24   4          4.63         35.15        25.40 o                         
  -7  24   4         60.27         53.59        24.95 o                         
  -6  24   4          1.96         -3.43        17.42 o                         
  -5  24   4        485.76        541.50        25.51 o                         
  -4  24   4       1703.98       1587.60        41.38 o                         
  -3  24   4        301.19        271.08        16.92 o                         
  -2  24   4         79.97        102.93        13.86 o                         
  -1  24   4        198.74        211.77        15.05 o                         
   0  24   4        203.46        195.10        14.73 o                         
   1  24   4         58.63         46.08        14.42 o                         
   2  24   4        320.70        329.40        17.49 o                         
   3  24   4       2657.87       2452.46        54.93 o                         
   4  24   4         38.06         54.48        18.76 o                         
   5  24   4        220.56        247.97        21.38 o                         
   6  24   4          3.70          2.15        18.29 o                         
  -7  25   4         41.39         48.81        23.77 o                         
  -6  25   4        413.44        428.22        25.84 o                         
  -5  25   4        862.31        847.78        32.80 o                         
  -4  25   4         64.83         88.39        15.14 o                         
  -3  25   4       1390.04       1384.12        35.78 o                         
  -2  25   4        427.88        476.06        21.48 o                         
  -1  25   4       2636.42       2552.72        55.78 o                         
   0  25   4       1058.92       1090.91        32.13 o                         
   1  25   4        535.13        539.13        22.23 o                         
   2  25   4          8.89         15.61        14.09 o                         
   3  25   4        219.83        305.50        18.62 o                         
   4  25   4        444.35        441.62        22.84 o                         
   5  25   4        106.25        139.88        19.59 o                         
   6  25   4        143.55        164.68        21.31 o                         
  -7  26   4         84.98         69.89        25.01 o                         
  -6  26   4        173.04        185.50        27.21 o                         
  -5  26   4         51.09         19.24        20.09 o                         
  -4  26   4        852.34        856.08        34.84 o                         
  -3  26   4        107.14        105.62        14.29 o                         
  -2  26   4       4666.90       4671.41        94.12 o                         
  -1  26   4        733.42        829.75        26.65 o                         
   0  26   4         42.61         29.73        13.15 o                         
   1  26   4          4.04          7.46        14.00 o                         
   2  26   4        316.06        291.19        18.30 o                         
   3  26   4        958.78        898.94        34.64 o                         
   4  26   4         26.43         22.46        17.68 o                         
   5  26   4          2.02         -9.51        18.79 o                         
   6  26   4        112.40        113.57        24.07 o                         
  -7  27   4        156.49        156.64        27.09 o                         
  -6  27   4        468.25        449.97        27.81 o                         
  -5  27   4         24.43         13.67        16.90 o                         
  -4  27   4        167.65        169.58        19.47 o                         
  -3  27   4        470.60        459.95        20.92 o                         
  -2  27   4        271.85        258.55        19.67 o                         
  -1  27   4        159.19        160.08        16.45 o                         
   0  27   4        439.41        478.37        19.40 o                         
   1  27   4          1.21         19.27        16.32 o                         
   2  27   4         25.24         55.23        15.67 o                         
   3  27   4        225.79        307.84        21.29 o                         
   4  27   4         81.63         72.24        19.17 o                         
   5  27   4        272.45        291.06        26.63 o                         
   6  27   4         51.48         52.69        23.05 o                         
  -7  28   4         27.30         35.11        26.35 o                         
  -6  28   4          3.09         18.69        21.15 o                         
  -5  28   4         29.21         25.26        16.32 o                         
  -4  28   4          0.79         11.17        16.71 o                         
  -3  28   4         88.67         95.32        16.88 o                         
  -2  28   4       1079.13        930.29        28.21 o                         
  -1  28   4       1364.12       1345.31        39.36 o                         
   0  28   4          3.18         85.37        24.23 o                         
   1  28   4        216.23        192.99        16.70 o                         
   2  28   4          1.57          9.45        16.16 o                         
   3  28   4        563.92        578.55        25.89 o                         
   4  28   4        129.28        129.87        21.11 o                         
   5  28   4        343.60        450.10        34.99 o                         
   6  28   4          0.54         40.78        21.30 o                         
  -7  29   4        211.69        199.89        29.22 o                         
  -6  29   4          0.15        -20.59        20.59 o                         
  -5  29   4         67.55         72.00        17.36 o                         
  -4  29   4         17.34        -12.44        16.99 o                         
  -3  29   4        826.27        882.02        32.54 o                         
  -2  29   4        112.69        112.47        16.03 o                         
  -1  29   4       1922.64       1761.57        45.41 o                         
   0  29   4         17.35         12.55        14.21 o                         
   1  29   4         41.73         47.84        15.87 o                         
   2  29   4        369.05        381.26        23.38 o                         
   3  29   4         20.36         47.78        19.08 o                         
   4  29   4         88.99         82.22        21.71 o                         
   5  29   4        188.59        261.16        27.27 o                         
  -6  30   4          5.31          9.63        22.03 o                         
  -5  30   4         14.68         18.36        17.08 o                         
  -4  30   4       1088.73       1097.05        36.77 o                         
  -3  30   4         13.32         19.51        18.35 o                         
  -2  30   4        477.04        521.78        25.14 o                         
  -1  30   4         78.42        105.03        17.06 o                         
   0  30   4        104.16        137.15        23.61 o                         
   1  30   4         17.19         19.94        16.18 o                         
   2  30   4        156.26        169.95        20.29 o                         
   3  30   4        238.98        259.78        21.76 o                         
   4  30   4         20.20         41.15        25.44 o                         
   5  30   4        213.16        251.93        26.78 o                         
  -6  31   4         54.55         56.80        23.12 o                         
  -5  31   4         57.83         41.81        20.10 o                         
  -4  31   4         78.73         85.33        19.51 o                         
  -3  31   4          3.70         26.23        18.42 o                         
  -2  31   4         28.12         21.55        18.16 o                         
  -1  31   4        268.38        243.18        21.12 o                         
   0  31   4        779.81        665.11        25.78 o                         
   1  31   4         66.95         50.92        17.49 o                         
   2  31   4         61.31         63.27        18.08 o                         
   3  31   4         88.53         56.27        21.19 o                         
   4  31   4         27.86         58.51        23.04 o                         
   5  31   4          1.17         38.91        24.92 o                         
  -6  32   4        137.98        140.48        30.03 o                         
  -5  32   4         40.98         41.11        19.81 o                         
  -4  32   4        158.51        154.48        21.00 o                         
  -3  32   4        238.44        270.26        23.06 o                         
  -2  32   4         22.43         27.24        19.78 o                         
  -1  32   4          7.43         37.88        19.53 o                         
   0  32   4         26.29         32.86        17.40 o                         
   1  32   4        136.76        158.58        18.95 o                         
   2  32   4        202.21        186.64        20.67 o                         
   3  32   4        324.25        375.55        25.01 o                         
   4  32   4         66.03         93.37        27.82 o                         
   5  32   4          4.16         28.15        26.52 o                         
  -6  33   4        160.49        230.52        29.66 o                         
  -5  33   4        196.72        230.76        23.25 o                         
  -4  33   4         98.78        110.38        23.84 o                         
  -3  33   4        108.88         98.08        21.14 o                         
  -2  33   4        186.14        178.50        22.46 o                         
  -1  33   4        490.66        553.25        29.39 o                         
   0  33   4         11.12         16.64        18.83 o                         
   1  33   4        111.97        125.72        19.91 o                         
   2  33   4        681.34        639.16        28.80 o                         
   3  33   4        103.30        125.92        24.01 o                         
   4  33   4        277.97        318.60        34.00 o                         
  -5  34   4         17.87         27.89        19.80 o                         
  -4  34   4         15.99         23.12        19.73 o                         
  -3  34   4         64.09         69.50        20.82 o                         
  -2  34   4        229.37        258.44        25.40 o                         
  -1  34   4          5.48         -2.62        22.45 o                         
   0  34   4         93.12         47.74        25.65 o                         
   1  34   4        114.76        168.68        20.75 o                         
   2  34   4         51.32         74.72        22.27 o                         
   3  34   4        196.86        212.07        24.97 o                         
   4  34   4        138.00        164.91        28.44 o                         
  -5  35   4         43.45         30.03        24.24 o                         
  -4  35   4          0.26         12.45        19.82 o                         
  -3  35   4        121.70         89.30        24.62 o                         
  -2  35   4         30.56         38.90        29.21 o                         
  -1  35   4         39.84         25.93        24.97 o                         
   0  35   4          6.96         -9.81        20.53 o                         
   1  35   4        356.44        316.29        25.41 o                         
   2  35   4        536.16        477.56        28.36 o                         
   3  35   4          7.53         24.45        30.32 o                         
   4  35   4         35.66         85.58        35.83 o                         
  -4  36   4        225.66        235.10        23.61 o                         
  -3  36   4        100.90        112.23        24.14 o                         
  -2  36   4        251.53        273.93        26.73 o                         
  -1  36   4          1.93         17.56        27.94 o                         
   0  36   4         25.18          7.26        22.23 o                         
   1  36   4          1.34         28.61        21.66 o                         
   2  36   4         85.54         53.56        24.24 o                         
   3  36   4         12.03          2.55        30.90 o                         
  -4  37   4          2.67         -5.47        24.21 o                         
  -3  37   4         55.55         52.57        23.77 o                         
  -2  37   4        146.05        177.09        27.71 o                         
  -1  37   4        128.84        168.39        29.71 o                         
   0  37   4         59.73         71.61        24.21 o                         
   1  37   4         90.10         98.18        23.97 o                         
   2  37   4         69.33          7.19        27.27 o                         
   3  37   4         23.22         92.86        32.01 o                         
  -3  38   4          2.51         49.08        25.20 o                         
  -2  38   4         32.33         15.11        30.28 o                         
  -1  38   4          4.86        -25.00        25.00 o                         
   0  38   4          8.03         49.67        23.46 o                         
   1  38   4          0.34         38.55        25.01 o                         
   2  38   4         31.41         32.78        26.08 o                         
  -3  39   4         87.07         57.40        28.11 o                         
  -2  39   4          0.87        -29.83        29.83 o                         
  -1  39   4        213.33        194.53        32.98 o                         
   0  39   4        154.80        110.93        23.18 o                         
   1  39   4          1.18         16.96        26.50 o                         
  -2  40   4        124.48         66.66        44.16 o                         
  -1  40   4          3.46         24.52        28.43 o                         
   0  40   4        135.01        170.25        25.11 o                         
  -9   0   5         51.24         74.30        23.85 o                         
  -7   0   5        269.29        315.28        24.12 o                         
  -5   0   5        823.63        678.32        75.51 o                         
  -3   0   5      13503.95      12966.90       697.25 o                         
  -1   0   5       4693.47       4682.74       146.57 o                         
   1   0   5      35269.92      34608.06       922.46 o                         
   3   0   5       8857.42       8751.80       239.13 o                         
   5   0   5         77.86         51.27        17.77 o                         
   7   0   5        201.01        270.53        38.73 o                         
  -9   1   5         98.26        107.42        16.63 o                         
  -8   1   5       2561.60       2518.90        54.19 o                         
  -7   1   5         44.86         40.96         9.53 o                         
  -6   1   5         93.25         82.32        15.02 o                         
  -5   1   5       6085.77       5502.72       188.67 o                         
  -4   1   5       2181.59       2361.21        86.49 o                         
  -3   1   5       1722.45       1634.85        80.55 o                         
  -2   1   5       4173.53       3994.57        84.80 o                         
  -1   1   5       3184.98       2992.03        64.55 o                         
   0   1   5      13561.65      14201.70       286.32 o                         
   1   1   5        105.52        216.04        25.24 o                         
   2   1   5       3957.35       3831.66        73.18 o                         
   3   1   5          0.93         89.54        13.10 o                         
   4   1   5         84.97        130.39        14.10 o                         
   5   1   5         50.25         30.46        12.60 o                         
   6   1   5        107.14         88.42        15.70 o                         
   7   1   5        926.42        879.73        33.71 o                         
   8   1   5         27.92         12.35        22.64 o                         
  -9   2   5        121.64        142.42        17.06 o                         
  -8   2   5       1191.91       1196.47        34.64 o                         
  -7   2   5        442.79        472.14        16.74 o                         
  -6   2   5       2663.81       2486.77        74.44 o                         
  -5   2   5        152.19        165.02        14.11 o                         
  -4   2   5       7366.31       6358.98       218.54 o                         
  -3   2   5       1769.20       1649.97        59.54 o                         
  -2   2   5       1353.73       1218.94        30.06 o                         
  -1   2   5       2275.64       2377.42        54.06 o                         
   0   2   5       9200.80       9428.86       191.07 o                         
   1   2   5       5519.23       5373.62       122.22 o                         
   2   2   5         17.19         24.26         8.83 o                         
   3   2   5       1773.13       1660.00        66.56 o                         
   4   2   5        171.39        178.68        12.44 o                         
   5   2   5         58.17         33.89        12.81 o                         
   6   2   5        223.56        200.56        18.17 o                         
   7   2   5        278.60        378.23        23.80 o                         
   8   2   5          1.40        -19.78        20.53 o                         
  -9   3   5         22.99         50.84        15.59 o                         
  -8   3   5       1538.78       1465.74        49.14 o                         
  -7   3   5       1591.55       1475.72        42.17 o                         
  -6   3   5          1.70         22.76         8.97 o                         
  -5   3   5         32.74         34.24        11.67 o                         
  -4   3   5       1053.06       1003.12        34.09 o                         
  -3   3   5       6007.52       5431.14       169.74 o                         
  -2   3   5        122.80        222.91        12.90 o                         
  -1   3   5         66.80        157.29         7.45 o                         
   0   3   5      27506.46      28041.38       545.91 o                         
   1   3   5      13396.34      13653.51       266.75 o                         
   2   3   5       2073.94       2168.48        55.29 o                         
   3   3   5       1394.20       1832.26        78.10 o                         
   4   3   5        339.30        403.18        23.30 o                         
   5   3   5         44.15         41.85        16.12 o                         
   6   3   5         38.31         39.77        16.05 o                         
   7   3   5        955.57        943.85        34.46 o                         
   8   3   5         27.65        -24.08        24.08 o                         
  -9   4   5          3.72         11.95        18.60 o                         
  -8   4   5        915.70        931.12        38.32 o                         
  -7   4   5        200.17        224.00        14.20 o                         
  -6   4   5        780.63        773.48        30.05 o                         
  -5   4   5        516.79        487.49        19.34 o                         
  -4   4   5        352.32        328.59        18.70 o                         
  -3   4   5       2481.54       2470.76        74.10 o                         
  -2   4   5      16277.29      16092.26       378.84 o                         
  -1   4   5       5224.14       5291.98       116.96 o                         
   0   4   5       2846.64       2865.68        95.50 o                         
   1   4   5      16836.68      16752.18       351.34 o                         
   2   4   5        767.52        944.83        27.40 o                         
   3   4   5      22388.33      22518.11       426.91 o                         
   4   4   5        908.37        897.61        24.35 o                         
   5   4   5        217.04        259.46        16.63 o                         
   6   4   5        218.87        275.96        20.34 o                         
   7   4   5        130.47        137.58        21.87 o                         
   8   4   5         34.19          6.85        23.25 o                         
  -9   5   5         96.38        104.94        16.37 o                         
  -8   5   5       1397.38       1344.34        44.70 o                         
  -7   5   5       1347.15       1313.17        45.05 o                         
  -6   5   5       3663.70       3453.84        95.02 o                         
  -5   5   5        868.64        797.20        28.40 o                         
  -4   5   5       6346.35       5846.29       169.95 o                         
  -3   5   5       6170.90       5452.77       139.17 o                         
  -2   5   5       8175.92       7928.34       166.28 o                         
  -1   5   5       7500.45       8404.73       176.95 o                         
   0   5   5       2937.85       2943.25        58.07 o                         
   1   5   5       3496.69       3734.33        84.62 o                         
   2   5   5       2176.29       2236.76        58.26 o                         
   3   5   5         29.24        294.51        16.70 o                         
   4   5   5        604.63        552.67        19.39 o                         
   5   5   5        537.31        562.14        20.48 o                         
   6   5   5        768.71        656.59        28.80 o                         
   7   5   5        305.46        328.27        23.10 o                         
   8   5   5        306.13        203.95        25.40 o                         
  -9   6   5        138.79        230.74        20.54 o                         
  -8   6   5        225.28        246.43        28.49 o                         
  -7   6   5        778.49        835.41        37.62 o                         
  -6   6   5       2741.74       2630.04        69.68 o                         
  -5   6   5        335.40        309.76        12.86 o                         
  -4   6   5        967.95        973.88        39.35 o                         
  -3   6   5       1750.15       1656.52        44.96 o                         
  -2   6   5        637.60        544.75        14.02 o                         
  -1   6   5      16075.70      16217.74       354.03 o                         
   0   6   5       1350.97       1354.36        48.27 o                         
   1   6   5       2681.84       2927.09        65.04 o                         
   2   6   5        903.86       1031.37        27.03 o                         
   3   6   5       1109.16       1118.11        51.01 o                         
   4   6   5        732.73        749.44        22.97 o                         
   5   6   5       3573.53       3294.90        68.57 o                         
   6   6   5        122.63        138.46        16.79 o                         
   7   6   5         23.71         61.30        19.52 o                         
   8   6   5        111.03        118.24        25.54 o                         
  -9   7   5       1526.14       1502.93        49.12 o                         
  -8   7   5        894.24        919.65        38.82 o                         
  -7   7   5        130.79        181.52        13.58 o                         
  -6   7   5        109.06        128.46        12.03 o                         
  -5   7   5         68.25         88.28         8.74 o                         
  -4   7   5       4251.65       3960.21        97.52 o                         
  -3   7   5       1295.37       1398.93        31.19 o                         
  -2   7   5        171.71        199.64         7.96 o                         
  -1   7   5       3169.33       3105.42        67.25 o                         
   0   7   5       4525.82       4671.93        92.77 o                         
   1   7   5       2711.22       2628.08        61.00 o                         
   2   7   5       3318.71       3231.01        67.31 o                         
   3   7   5        908.39        870.11        25.13 o                         
   4   7   5        301.91        327.11        16.07 o                         
   5   7   5        121.42        192.19        15.30 o                         
   6   7   5        206.40        168.78        16.89 o                         
   7   7   5        264.55        301.43        23.36 o                         
   8   7   5         83.86         72.67        26.46 o                         
  -9   8   5        159.94        211.49        21.23 o                         
  -8   8   5        227.70        304.10        18.59 o                         
  -7   8   5        588.40        617.79        21.52 o                         
  -6   8   5       2437.52       2445.30        62.72 o                         
  -5   8   5        869.87        798.19        27.17 o                         
  -4   8   5        176.10        272.11        15.88 o                         
  -3   8   5       3077.50       2627.66        61.09 o                         
  -2   8   5       4861.10       5018.66       111.12 o                         
  -1   8   5        412.49        448.73        20.25 o                         
   0   8   5       7969.77       8063.50       164.99 o                         
   1   8   5       4359.83       4059.91        88.29 o                         
   2   8   5         32.10         30.54         9.51 o                         
   3   8   5       1631.17       1702.49        40.68 o                         
   4   8   5        390.06        393.87        16.52 o                         
   5   8   5       1757.84       1713.70        57.69 o                         
   6   8   5        630.55        646.13        25.45 o                         
   7   8   5          6.83         33.97        20.58 o                         
   8   8   5          0.72         48.31        26.08 o                         
  -9   9   5         33.08         62.32        19.37 o                         
  -8   9   5        994.75       1010.26        37.27 o                         
  -7   9   5         78.07        159.64        11.82 o                         
  -6   9   5       4719.89       4537.73       107.15 o                         
  -5   9   5        928.89        768.46        25.18 o                         
  -4   9   5      18382.49      16506.78       359.61 o                         
  -3   9   5        886.72        798.08        22.04 o                         
  -2   9   5       5467.23       4836.87        95.78 o                         
  -1   9   5       3551.01       3541.66        83.18 o                         
   0   9   5       3387.91       3170.47        67.48 o                         
   1   9   5         25.07         22.33         9.36 o                         
   2   9   5          0.24          1.14         9.57 o                         
   3   9   5        458.57        543.96        21.39 o                         
   4   9   5         92.46         97.41        12.77 o                         
   5   9   5        407.87        518.83        28.62 o                         
   6   9   5         12.27         50.74        16.50 o                         
   7   9   5        254.24        217.36        25.06 o                         
   8   9   5        456.85        390.10        31.02 o                         
  -9  10   5         41.36         94.85        20.54 o                         
  -8  10   5        428.21        447.76        21.35 o                         
  -7  10   5       3316.30       3233.10        78.73 o                         
  -6  10   5        457.05        470.03        22.52 o                         
  -5  10   5        459.00        465.57        15.96 o                         
  -4  10   5         72.96         98.09        10.70 o                         
  -3  10   5       3983.90       4018.04        86.45 o                         
  -2  10   5        615.34        556.61        17.58 o                         
  -1  10   5       2886.33       2974.09        62.94 o                         
   0  10   5        590.57        634.40        19.95 o                         
   1  10   5       1091.84       1239.58        29.13 o                         
   2  10   5         32.36         22.43        10.65 o                         
   3  10   5       1950.40       1989.54        43.79 o                         
   4  10   5        119.42        107.43        13.95 o                         
   5  10   5       2410.27       2258.13        54.26 o                         
   6  10   5         25.58         52.22        16.28 o                         
   7  10   5        375.67        403.92        26.09 o                         
   8  10   5        303.94        295.12        49.42 o                         
  -9  11   5        990.07        965.40        44.38 o                         
  -8  11   5         44.27        112.84        15.05 o                         
  -7  11   5       1416.09       1414.28        37.71 o                         
  -6  11   5        677.60        728.80        21.89 o                         
  -5  11   5       1468.65       1370.32        32.76 o                         
  -4  11   5        126.27        128.88         8.65 o                         
  -3  11   5        112.33        199.24        10.34 o                         
  -2  11   5       1203.10       1237.75        54.95 o                         
  -1  11   5       2757.70       2934.25        61.82 o                         
   0  11   5        885.02        893.61        27.36 o                         
   1  11   5      13113.50      12947.64       254.48 o                         
   2  11   5        114.61         98.26        11.09 o                         
   3  11   5       3482.92       3581.73        75.15 o                         
   4  11   5        132.65        149.88        16.31 o                         
   5  11   5         43.91        106.98        14.81 o                         
   6  11   5        321.07        313.19        20.32 o                         
   7  11   5        462.00        446.18        30.34 o                         
  -9  12   5          4.29         41.10        21.73 o                         
  -8  12   5       1228.81       1180.61        38.56 o                         
  -7  12   5       1826.14       1908.13        48.20 o                         
  -6  12   5         39.39        131.80        11.69 o                         
  -5  12   5       3782.32       3643.62        77.25 o                         
  -4  12   5          0.56          7.30         7.61 o                         
  -3  12   5        466.64        514.72        22.23 o                         
  -2  12   5       4175.33       4313.17        97.13 o                         
  -1  12   5        819.16        963.93        26.23 o                         
   0  12   5       4216.61       4325.85        84.83 o                         
   1  12   5        357.89        477.93        24.37 o                         
   2  12   5       1543.90       1547.86        37.30 o                         
   3  12   5       2484.78       2541.09        55.88 o                         
   4  12   5        242.71        183.65        15.69 o                         
   5  12   5        197.50        245.43        16.27 o                         
   6  12   5        580.56        612.68        28.06 o                         
   7  12   5         64.12        124.29        25.96 o                         
  -9  13   5         20.26         -1.24        17.34 o                         
  -8  13   5        903.26        968.03        33.92 o                         
  -7  13   5        210.37        242.20        15.75 o                         
  -6  13   5       5410.67       5140.32       111.23 o                         
  -5  13   5        814.76        940.10        28.88 o                         
  -4  13   5       4486.36       4104.28        86.11 o                         
  -3  13   5        100.25        127.82        10.29 o                         
  -2  13   5      15204.32      14590.35       307.09 o                         
  -1  13   5       1706.75       1808.19        39.84 o                         
   0  13   5        338.75        352.70        13.63 o                         
   1  13   5       1173.94       1254.82        31.90 o                         
   2  13   5        616.87        649.79        20.94 o                         
   3  13   5        539.29        610.03        21.10 o                         
   4  13   5        866.56        885.73        31.18 o                         
   5  13   5         41.38         77.53        14.39 o                         
   6  13   5        104.87        125.42        19.36 o                         
   7  13   5         27.72         96.31        22.62 o                         
  -9  14   5         60.44         55.77        18.91 o                         
  -8  14   5          3.82         28.77        16.55 o                         
  -7  14   5        779.46        764.65        26.83 o                         
  -6  14   5          2.79         22.39        10.89 o                         
  -5  14   5       1102.06       1038.70        27.37 o                         
  -4  14   5        423.10        469.54        15.74 o                         
  -3  14   5         19.23         18.90         9.41 o                         
  -2  14   5        163.20        155.08        10.33 o                         
  -1  14   5        234.35        259.61        14.51 o                         
   0  14   5       5016.58       5017.72        97.92 o                         
   1  14   5        741.25        982.95        25.70 o                         
   2  14   5       1342.79       1341.94        36.46 o                         
   3  14   5        226.43        278.51        15.75 o                         
   4  14   5       1285.62       1182.41        34.63 o                         
   5  14   5       1623.28       1513.19        40.46 o                         
   6  14   5        761.82        700.99        29.99 o                         
   7  14   5        186.54        216.52        25.34 o                         
  -9  15   5        653.22        736.76        35.32 o                         
  -8  15   5          8.76         18.51        15.99 o                         
  -7  15   5         60.62         73.10        16.90 o                         
  -6  15   5        738.81        736.45        22.85 o                         
  -5  15   5         34.77         68.43        10.27 o                         
  -4  15   5        153.89        134.30        10.94 o                         
  -3  15   5        122.24         95.82        11.21 o                         
  -2  15   5       3147.77       3167.15        68.28 o                         
  -1  15   5       6829.14       6849.04       131.81 o                         
   0  15   5        538.24        595.84        17.84 o                         
   1  15   5       2983.53       2956.44        60.58 o                         
   2  15   5        662.02        747.31        22.67 o                         
   3  15   5       3874.50       3696.33        77.99 o                         
   4  15   5         16.12          4.97        13.97 o                         
   5  15   5         40.21         40.14        15.71 o                         
   6  15   5        109.83        192.04        20.94 o                         
   7  15   5        504.80        544.10        32.78 o                         
  -9  16   5         38.53         61.99        21.97 o                         
  -8  16   5          5.01         10.35        19.83 o                         
  -7  16   5       1705.48       1557.95        53.26 o                         
  -6  16   5         37.79         58.99        11.81 o                         
  -5  16   5       1187.57       1137.26        30.46 o                         
  -4  16   5         27.22         25.95         9.85 o                         
  -3  16   5        468.07        539.98        27.26 o                         
  -2  16   5        837.79        837.18        25.17 o                         
  -1  16   5       1245.16       1355.09        34.01 o                         
   0  16   5       1219.43       1293.46        30.71 o                         
   1  16   5         39.36         67.47        11.30 o                         
   2  16   5        684.69        697.55        21.07 o                         
   3  16   5         13.45         32.48        12.68 o                         
   4  16   5       1044.03        984.28        31.98 o                         
   5  16   5        905.69        856.53        31.40 o                         
   6  16   5         81.46         88.78        20.17 o                         
   7  16   5         13.31         -3.22        22.13 o                         
  -9  17   5          2.53         11.66        20.63 o                         
  -8  17   5        397.38        443.53        24.93 o                         
  -7  17   5        121.14        166.81        21.46 o                         
  -6  17   5        486.41        504.43        20.10 o                         
  -5  17   5        537.84        560.98        19.37 o                         
  -4  17   5       4014.93       3676.40        81.74 o                         
  -3  17   5        995.87       1041.65        28.48 o                         
  -2  17   5       6715.54       6504.55       152.33 o                         
  -1  17   5        330.50        412.12        24.64 o                         
   0  17   5      13153.38      13363.86       254.60 o                         
   1  17   5         57.53         75.77        14.27 o                         
   2  17   5        329.02        366.09        16.43 o                         
   3  17   5       1211.70       1197.66        33.71 o                         
   4  17   5        136.42        124.41        15.47 o                         
   5  17   5         28.14         54.04        18.66 o                         
   6  17   5        123.59        184.18        20.53 o                         
   7  17   5          6.97         14.44        22.40 o                         
  -8  18   5        556.42        527.37        28.49 o                         
  -7  18   5          4.32          8.90        15.70 o                         
  -6  18   5        750.37        694.56        23.52 o                         
  -5  18   5        165.79        149.57        13.34 o                         
  -4  18   5         14.67          7.48        11.06 o                         
  -3  18   5         48.68         54.46        10.53 o                         
  -2  18   5        584.79        715.57        28.25 o                         
  -1  18   5       1082.17       1086.64        28.73 o                         
   0  18   5        736.01        827.06        41.50 o                         
   1  18   5       2214.07       2153.34        48.70 o                         
   2  18   5          2.18        -12.40        12.40 o                         
   3  18   5        442.17        518.37        20.40 o                         
   4  18   5         63.38         59.86        14.66 o                         
   5  18   5         13.98         14.67        16.89 o                         
   6  18   5        783.10        792.34        32.02 o                         
   7  18   5          0.74         -2.91        22.73 o                         
  -8  19   5         11.67         11.26        19.93 o                         
  -7  19   5        175.86        190.83        19.15 o                         
  -6  19   5        113.90        107.95        18.86 o                         
  -5  19   5          9.66          4.33        13.03 o                         
  -4  19   5       2768.96       2500.93        56.36 o                         
  -3  19   5         39.45         30.15        10.82 o                         
  -2  19   5        506.54        503.86        18.70 o                         
  -1  19   5       4124.69       4102.41        84.67 o                         
   0  19   5        336.88        360.92        15.40 o                         
   1  19   5       2663.71       2589.66        54.86 o                         
   2  19   5       1097.62       1068.89        29.62 o                         
   3  19   5        186.51        227.57        16.68 o                         
   4  19   5        115.73         90.14        15.19 o                         
   5  19   5         51.15         73.37        18.44 o                         
   6  19   5        131.74        124.30        19.39 o                         
   7  19   5        192.29        182.15        25.79 o                         
  -8  20   5         69.52         89.59        21.06 o                         
  -7  20   5        855.81        855.20        43.42 o                         
  -6  20   5       1358.72       1331.07        45.35 o                         
  -5  20   5        215.71        293.38        18.02 o                         
  -4  20   5        285.49        305.80        16.02 o                         
  -3  20   5        155.71        160.47        16.39 o                         
  -2  20   5        920.04        911.89        25.89 o                         
  -1  20   5         49.77        108.39        12.92 o                         
   0  20   5        750.01        705.47        21.49 o                         
   1  20   5         44.92         52.97        12.74 o                         
   2  20   5       2641.32       2513.78        56.52 o                         
   3  20   5        260.11        347.80        23.96 o                         
   4  20   5        144.11        154.55        17.25 o                         
   5  20   5          6.25         -1.77        18.83 o                         
   6  20   5         90.02         82.61        20.10 o                         
   7  20   5          1.81         31.02        25.93 o                         
  -8  21   5        288.92        335.48        24.93 o                         
  -7  21   5         60.99         73.07        21.29 o                         
  -6  21   5        916.02        958.31        33.62 o                         
  -5  21   5       2250.92       2103.30        54.78 o                         
  -4  21   5        166.65        156.91        14.96 o                         
  -3  21   5       1469.41       1480.44        38.47 o                         
  -2  21   5       3606.84       3481.71        71.09 o                         
  -1  21   5        417.95        438.09        18.46 o                         
   0  21   5       5464.28       5342.13       108.97 o                         
   1  21   5        693.62        728.86        28.60 o                         
   2  21   5       3137.51       2880.31        68.49 o                         
   3  21   5       1432.77       1538.06        41.04 o                         
   4  21   5          7.25         19.34        15.61 o                         
   5  21   5          3.94        -10.55        17.75 o                         
   6  21   5         83.25         50.41        20.47 o                         
  -8  22   5         41.36         30.18        22.78 o                         
  -7  22   5        203.57        216.95        24.15 o                         
  -6  22   5        275.70        316.86        21.17 o                         
  -5  22   5        486.40        494.19        22.35 o                         
  -4  22   5        734.14        725.60        23.25 o                         
  -3  22   5        322.56        301.30        17.86 o                         
  -2  22   5        219.21        211.61        14.34 o                         
  -1  22   5       1672.72       1588.02        38.23 o                         
   0  22   5         19.43         56.87        12.85 o                         
   1  22   5        740.86        820.36        25.13 o                         
   2  22   5        713.02        782.75        27.11 o                         
   3  22   5       2011.78       1881.29        52.69 o                         
   4  22   5        476.27        522.06        23.82 o                         
   5  22   5        122.75        109.50        19.38 o                         
   6  22   5        100.89        122.24        21.07 o                         
  -8  23   5         20.36         -7.62        22.85 o                         
  -7  23   5        306.81        274.48        26.31 o                         
  -6  23   5         79.62         41.69        18.01 o                         
  -5  23   5         61.58         75.98        14.51 o                         
  -4  23   5         37.02         28.82        13.17 o                         
  -3  23   5        720.79        773.50        28.05 o                         
  -2  23   5        295.42        285.91        16.06 o                         
  -1  23   5        750.70        865.45        25.42 o                         
   0  23   5        856.56        931.96        25.81 o                         
   1  23   5        415.32        452.45        20.11 o                         
   2  23   5        197.42        248.28        17.02 o                         
   3  23   5         61.61         50.98        17.31 o                         
   4  23   5        128.47        157.18        18.98 o                         
   5  23   5        135.72        136.54        21.51 o                         
   6  23   5         14.47         89.92        22.88 o                         
  -8  24   5         59.56        131.32        25.72 o                         
  -7  24   5        552.01        478.08        30.98 o                         
  -6  24   5        310.79        307.68        23.78 o                         
  -5  24   5         82.19         86.97        17.24 o                         
  -4  24   5        169.60        148.18        14.79 o                         
  -3  24   5        505.14        550.15        21.29 o                         
  -2  24   5       2475.32       2418.40        55.52 o                         
  -1  24   5        198.02        218.90        16.50 o                         
   0  24   5        732.42        827.02        24.34 o                         
   1  24   5        386.58        445.63        22.10 o                         
   2  24   5         43.46         66.62        14.90 o                         
   3  24   5        127.12        123.34        17.23 o                         
   4  24   5        352.82        327.77        21.06 o                         
   5  24   5          0.83         27.10        20.90 o                         
   6  24   5          5.08         24.23        20.57 o                         
  -7  25   5        110.14        114.82        25.22 o                         
  -6  25   5         10.47          1.07        19.99 o                         
  -5  25   5       1184.04       1047.49        42.37 o                         
  -4  25   5        104.91        133.21        16.51 o                         
  -3  25   5         48.10         12.68        12.61 o                         
  -2  25   5        217.87        214.98        16.30 o                         
  -1  25   5        425.09        503.23        21.93 o                         
   0  25   5       8454.04       8254.39       165.20 o                         
   1  25   5        148.74        145.27        15.42 o                         
   2  25   5       1152.29       1118.27        31.82 o                         
   3  25   5        214.73        237.50        20.35 o                         
   4  25   5        591.81        551.80        25.85 o                         
   5  25   5         53.36         77.19        21.14 o                         
   6  25   5         46.52         33.51        21.14 o                         
  -7  26   5         66.77         46.31        26.85 o                         
  -6  26   5         22.88         43.81        19.70 o                         
  -5  26   5          1.28        -12.33        18.08 o                         
  -4  26   5          0.37        -17.62        17.62 o                         
  -3  26   5        213.31        224.29        18.14 o                         
  -2  26   5        706.15        723.17        24.10 o                         
  -1  26   5        209.38        193.16        17.66 o                         
   0  26   5          2.10         79.69        15.28 o                         
   1  26   5       2869.16       2735.47        60.04 o                         
   2  26   5         98.93        117.51        18.89 o                         
   3  26   5        399.48        378.39        21.92 o                         
   4  26   5         17.64         15.56        19.26 o                         
   5  26   5          0.74         -1.75        20.81 o                         
   6  26   5         19.47         32.99        24.80 o                         
  -7  27   5         11.28         -3.28        26.15 o                         
  -6  27   5        229.07        275.07        22.50 o                         
  -5  27   5         87.49         75.02        17.72 o                         
  -4  27   5        122.84         94.07        20.42 o                         
  -3  27   5         39.52         19.69        15.89 o                         
  -2  27   5        408.35        409.18        20.65 o                         
  -1  27   5       1141.98       1077.77        34.03 o                         
   0  27   5        211.55        211.87        16.59 o                         
   1  27   5          0.42         22.52        16.17 o                         
   2  27   5        206.60        259.78        19.62 o                         
   3  27   5          4.85         39.37        17.85 o                         
   4  27   5          0.59         -1.22        21.25 o                         
   5  27   5         36.07         46.95        22.23 o                         
  -7  28   5          0.01         21.30        24.93 o                         
  -6  28   5        380.29        379.47        25.15 o                         
  -5  28   5        120.85         96.75        18.38 o                         
  -4  28   5         30.86         28.53        17.97 o                         
  -3  28   5         21.77         46.14        17.24 o                         
  -2  28   5       1225.28       1184.76        36.56 o                         
  -1  28   5        171.30        164.67        19.69 o                         
   0  28   5        607.72        713.97        24.01 o                         
   1  28   5        679.63        612.24        25.85 o                         
   2  28   5        106.68        109.40        19.46 o                         
   3  28   5         18.53         38.83        19.22 o                         
   4  28   5          4.56         19.55        22.40 o                         
   5  28   5          1.96        -23.79        25.01 o                         
  -7  29   5        278.24        296.30        33.09 o                         
  -6  29   5        154.73        154.65        21.81 o                         
  -5  29   5         19.67         26.58        18.01 o                         
  -4  29   5        143.11        120.99        20.14 o                         
  -3  29   5         29.82         62.93        18.47 o                         
  -2  29   5          2.94          3.08        17.69 o                         
  -1  29   5          8.54         22.13        18.99 o                         
   0  29   5       1894.70       1768.54        44.95 o                         
   1  29   5          3.19          7.30        17.27 o                         
   2  29   5        797.16        809.26        29.48 o                         
   3  29   5         55.91         81.69        20.29 o                         
   4  29   5         44.05         27.82        24.02 o                         
   5  29   5         46.67         95.96        25.55 o                         
  -6  30   5        178.94        182.40        24.18 o                         
  -5  30   5        333.44        309.25        25.48 o                         
  -4  30   5          9.19         24.97        17.57 o                         
  -3  30   5        259.98        291.10        22.69 o                         
  -2  30   5        136.53        124.07        20.68 o                         
  -1  30   5        226.24        238.48        21.10 o                         
   0  30   5         18.31         52.42        15.36 o                         
   1  30   5        497.14        480.23        24.25 o                         
   2  30   5        170.71        191.60        21.71 o                         
   3  30   5        635.98        708.02        33.48 o                         
   4  30   5        202.95        220.44        31.44 o                         
   5  30   5         21.94          7.86        23.53 o                         
  -6  31   5          6.84          8.66        22.28 o                         
  -5  31   5          9.12         44.74        19.09 o                         
  -4  31   5         13.47         17.60        17.96 o                         
  -3  31   5        343.03        352.11        24.03 o                         
  -2  31   5        641.32        591.04        27.98 o                         
  -1  31   5         40.24         53.09        23.19 o                         
   0  31   5        516.56        471.63        23.70 o                         
   1  31   5        366.05        306.25        22.46 o                         
   2  31   5        114.09        129.03        20.85 o                         
   3  31   5          2.16         45.37        23.02 o                         
   4  31   5          8.19         52.85        26.55 o                         
  -6  32   5         16.52         -0.75        23.58 o                         
  -5  32   5          1.12         10.50        20.59 o                         
  -4  32   5          0.97         24.56        18.46 o                         
  -3  32   5         14.81         42.15        19.36 o                         
  -2  32   5        209.27        250.25        23.07 o                         
  -1  32   5        350.89        335.93        26.86 o                         
   0  32   5        227.57        251.33        20.88 o                         
   1  32   5        154.78        173.21        21.89 o                         
   2  32   5        205.28        206.18        23.44 o                         
   3  32   5         65.71         43.20        23.62 o                         
   4  32   5         31.51         44.93        28.09 o                         
  -5  33   5          0.02         27.35        21.34 o                         
  -4  33   5         44.47         28.82        20.06 o                         
  -3  33   5        210.75        191.82        21.97 o                         
  -2  33   5         16.51         14.35        22.63 o                         
  -1  33   5        229.33        255.31        26.21 o                         
   0  33   5        117.20        114.44        21.12 o                         
   1  33   5        108.67        123.02        25.74 o                         
   2  33   5          6.36         35.02        23.32 o                         
   3  33   5          1.86         13.96        29.81 o                         
   4  33   5         35.29        159.52        36.19 o                         
  -5  34   5          2.62         10.71        20.13 o                         
  -4  34   5         96.47         98.74        20.74 o                         
  -3  34   5         21.02         47.98        25.12 o                         
  -2  34   5         54.58         99.05        24.59 o                         
  -1  34   5         83.52         50.03        25.98 o                         
   0  34   5         50.00         62.82        20.22 o                         
   1  34   5       1283.92       1318.70        44.69 o                         
   2  34   5        144.69        168.89        29.82 o                         
   3  34   5        105.04        128.73        28.38 o                         
  -5  35   5         45.33         15.50        20.31 o                         
  -4  35   5          4.59        -19.70        19.70 o                         
  -3  35   5         32.53         30.02        22.60 o                         
  -2  35   5        237.32        256.72        25.94 o                         
  -1  35   5          4.37         26.83        26.85 o                         
   0  35   5         51.77         69.71        21.93 o                         
   1  35   5        279.56        251.60        28.13 o                         
   2  35   5         26.41         19.93        27.27 o                         
   3  35   5         47.25         37.84        33.54 o                         
  -4  36   5         51.64         57.99        23.56 o                         
  -3  36   5          9.82          0.35        22.65 o                         
  -2  36   5        116.64        136.40        29.84 o                         
  -1  36   5         22.46         27.28        25.72 o                         
   0  36   5         25.39         30.12        24.14 o                         
   1  36   5        103.59        121.67        23.49 o                         
   2  36   5         34.58         35.63        25.88 o                         
   3  36   5        299.84        266.11        99.53 o                         
  -4  37   5          2.06          0.72        28.35 o                         
  -3  37   5         57.68         63.62        24.50 o                         
  -2  37   5          6.95        -13.50        26.94 o                         
  -1  37   5          1.25         23.48        28.35 o                         
   0  37   5         69.16         78.52        24.73 o                         
   1  37   5        318.24        303.68        32.67 o                         
   2  37   5          8.22         21.25        28.38 o                         
  -3  38   5         58.93         41.43        26.84 o                         
  -2  38   5          8.23         12.58        26.74 o                         
  -1  38   5         35.94         20.08        28.52 o                         
   0  38   5         48.87         59.20        25.17 o                         
   1  38   5          1.49         16.38        25.51 o                         
  -2  39   5        126.73         92.09        28.83 o                         
  -1  39   5         10.24        -19.32        27.22 o                         
   0  39   5         82.86         65.82        26.85 o                         
  -8   0   6       3412.99       3803.78       134.41 o                         
  -6   0   6       7691.46       7276.29       397.21 o                         
  -4   0   6      20312.52      18446.30       808.20 o                         
  -2   0   6       5830.26       6151.25       177.52 o                         
   0   0   6       6482.04       6853.32       198.60 o                         
   2   0   6          1.99         -9.73        24.00 o                         
   4   0   6       5637.82       5421.46       142.95 o                         
   6   0   6        264.76        325.96        30.02 o                         
  -9   1   6        124.37        153.53        16.93 o                         
  -8   1   6       2444.46       2379.04        62.22 o                         
  -7   1   6         29.50         41.34        14.57 o                         
  -6   1   6        411.25        605.07        45.85 o                         
  -5   1   6       3114.07       2795.80        94.28 o                         
  -4   1   6        993.35       1033.83        41.68 o                         
  -3   1   6       7469.84       6778.76       195.54 o                         
  -2   1   6       9343.69       8482.58       172.17 o                         
  -1   1   6       2350.96       2671.76        58.70 o                         
   0   1   6        386.76        531.19        17.79 o                         
   1   1   6         20.25         19.86         9.81 o                         
   2   1   6       5232.09       4917.29        96.24 o                         
   3   1   6         81.53        102.62        11.76 o                         
   4   1   6       6253.66       6083.47       118.83 o                         
   5   1   6       1514.36       1420.80        36.81 o                         
   6   1   6          7.76         -2.07        17.56 o                         
   7   1   6         18.87         12.37        19.86 o                         
  -9   2   6         78.85        108.04        17.54 o                         
  -8   2   6        520.61        592.91        23.42 o                         
  -7   2   6         39.93         68.93        20.30 o                         
  -6   2   6        751.65        743.89        59.95 o                         
  -5   2   6         57.25         76.57        18.91 o                         
  -4   2   6       1101.06       1064.72        75.84 o                         
  -3   2   6       3019.20       3041.73        97.76 o                         
  -2   2   6       3431.36       3867.14        79.87 o                         
  -1   2   6        341.14        299.87        11.75 o                         
   0   2   6         44.52         19.40         9.15 o                         
   1   2   6       2244.30       2001.91        47.69 o                         
   2   2   6       2317.74       2878.53        55.47 o                         
   3   2   6       5391.23       5257.98        97.49 o                         
   4   2   6          3.37        209.62        23.68 o                         
   5   2   6        915.65        918.47        33.39 o                         
   6   2   6         13.94        -16.35        16.35 o                         
   7   2   6         76.06         71.58        22.11 o                         
  -9   3   6        129.99        161.42        18.30 o                         
  -8   3   6        182.18        190.65        15.93 o                         
  -7   3   6        505.14        545.35        27.44 o                         
  -6   3   6       2093.18       1979.48        68.55 o                         
  -5   3   6       3306.47       3094.23       113.54 o                         
  -4   3   6         21.19         40.09        29.09 o                         
  -3   3   6       5967.20       5244.62       133.69 o                         
  -2   3   6       3003.37       3204.28        66.91 o                         
  -1   3   6       1837.39       1836.78        48.63 o                         
   0   3   6        765.37        843.49        23.45 o                         
   1   3   6         70.42         54.81        10.70 o                         
   2   3   6       9699.05      10036.88       197.85 o                         
   3   3   6       1178.04       1276.53        32.84 o                         
   4   3   6         16.00        103.85        21.53 o                         
   5   3   6       1436.60       1368.04        37.10 o                         
   6   3   6         49.78         73.88        17.66 o                         
   7   3   6         25.51         -4.69        21.32 o                         
  -9   4   6         51.50         82.16        17.14 o                         
  -8   4   6        971.16        922.07        38.38 o                         
  -7   4   6        219.97        273.68        22.46 o                         
  -6   4   6      14830.25      13188.28       408.51 o                         
  -5   4   6       3561.52       3225.76        98.12 o                         
  -4   4   6      16102.11      13889.90       430.41 o                         
  -3   4   6       2071.85       1935.05        49.42 o                         
  -2   4   6       5352.97       4946.81       101.58 o                         
  -1   4   6        246.77        313.17        13.35 o                         
   0   4   6          8.46         12.63         9.46 o                         
   1   4   6      10347.78      10680.49       235.17 o                         
   2   4   6       2259.87       2283.38        50.08 o                         
   3   4   6         12.26        124.89        14.57 o                         
   4   4   6       3512.53       3386.56        71.63 o                         
   5   4   6        135.12        204.52        16.61 o                         
   6   4   6         58.81         44.04        17.32 o                         
   7   4   6         65.81         11.76        21.55 o                         
  -9   5   6         13.46         46.40        17.37 o                         
  -8   5   6        429.02        464.63        28.98 o                         
  -7   5   6       1410.36       1292.82        54.29 o                         
  -6   5   6        222.72        299.12        21.23 o                         
  -5   5   6        113.28        122.07        13.56 o                         
  -4   5   6       3132.72       3209.27        89.54 o                         
  -3   5   6         78.65        105.38         8.36 o                         
  -2   5   6       3985.49       3865.78        86.25 o                         
  -1   5   6       1292.35       1366.32        31.96 o                         
   0   5   6       2623.44       2946.35        61.26 o                         
   1   5   6        109.92        156.92        17.97 o                         
   2   5   6      11431.96      11633.46       228.65 o                         
   3   5   6        293.56        389.40        16.00 o                         
   4   5   6         39.09        112.74        18.83 o                         
   5   5   6        747.73        737.13        24.44 o                         
   6   5   6        137.75        151.45        18.71 o                         
   7   5   6        134.14        107.07        23.07 o                         
  -9   6   6         22.99         98.20        19.65 o                         
  -8   6   6        174.64        208.29        19.80 o                         
  -7   6   6          7.95         20.76        18.14 o                         
  -6   6   6       1208.21       1151.56        45.78 o                         
  -5   6   6        857.11        889.28        31.14 o                         
  -4   6   6        253.96        261.41        14.59 o                         
  -3   6   6       1239.56       1087.95        46.16 o                         
  -2   6   6       5399.30       5777.74       122.54 o                         
  -1   6   6       1261.73       1077.27        28.35 o                         
   0   6   6      16666.80      17116.48       334.88 o                         
   1   6   6       1106.81       1185.84        34.81 o                         
   2   6   6       3959.07       4154.59        82.45 o                         
   3   6   6       4083.59       3966.06        80.18 o                         
   4   6   6         35.84         66.28        14.66 o                         
   5   6   6       1242.32       1133.24        32.05 o                         
   6   6   6          2.53          4.38        17.03 o                         
   7   6   6          0.91         -2.43        23.24 o                         
  -9   7   6        200.98        262.65        23.72 o                         
  -8   7   6         71.70        105.96        27.33 o                         
  -7   7   6          5.63         65.12        15.66 o                         
  -6   7   6       1023.38       1047.49        41.86 o                         
  -5   7   6        106.20        114.65        11.08 o                         
  -4   7   6       3379.22       3125.40        87.67 o                         
  -3   7   6       3285.92       2961.78        64.57 o                         
  -2   7   6        541.02        542.82        23.54 o                         
  -1   7   6         29.06         45.39         8.20 o                         
   0   7   6         26.37        136.87         9.80 o                         
   1   7   6        893.99       1005.09        26.37 o                         
   2   7   6        496.79        578.55        29.84 o                         
   3   7   6        934.89       1056.42        28.61 o                         
   4   7   6       3270.80       3027.43        67.59 o                         
   5   7   6        168.07        199.80        16.23 o                         
   6   7   6         52.40         35.24        18.08 o                         
   7   7   6         28.64         69.25        22.46 o                         
  -9   8   6          4.78         66.43        27.84 o                         
  -8   8   6       1192.42       1269.73        43.24 o                         
  -7   8   6       3018.16       2905.33        77.52 o                         
  -6   8   6       3512.25       3345.40       101.03 o                         
  -5   8   6       3803.09       3606.05        89.97 o                         
  -4   8   6       7616.49       6749.77       155.70 o                         
  -3   8   6       3696.13       3438.87        71.73 o                         
  -2   8   6       9292.89       8580.17       168.32 o                         
  -1   8   6        396.35        385.04        12.83 o                         
   0   8   6       4499.61       4347.68        87.39 o                         
   1   8   6       2595.47       2641.08        57.82 o                         
   2   8   6       1230.51       1247.54        35.77 o                         
   3   8   6       1193.39       1211.88        32.02 o                         
   4   8   6       1298.17       1300.55        34.85 o                         
   5   8   6        106.45        118.08        17.04 o                         
   6   8   6        123.93        131.74        21.99 o                         
   7   8   6          3.52         51.60        24.17 o                         
  -9   9   6        853.65        841.73        36.29 o                         
  -8   9   6        259.50        291.40        26.83 o                         
  -7   9   6       1819.05       1740.19        48.00 o                         
  -6   9   6          0.38         40.81        12.24 o                         
  -5   9   6        385.09        408.72        15.28 o                         
  -4   9   6        555.37        588.31        19.19 o                         
  -3   9   6       3424.08       3236.53        70.93 o                         
  -2   9   6       5418.85       5121.31       101.99 o                         
  -1   9   6        302.24        252.95        11.38 o                         
   0   9   6        233.99        265.55        20.79 o                         
   1   9   6          8.03         38.49        10.34 o                         
   2   9   6       1834.46       1967.10        43.10 o                         
   3   9   6        722.76        745.18        24.24 o                         
   4   9   6       1167.23       1226.57        43.94 o                         
   5   9   6         15.66         83.78        15.69 o                         
   6   9   6          6.38         -5.41        18.88 o                         
   7   9   6        562.68        543.29        34.36 o                         
  -9  10   6         10.21         44.09        30.05 o                         
  -8  10   6        151.30        195.23        27.04 o                         
  -7  10   6        314.94        371.24        23.34 o                         
  -6  10   6          5.93         15.53        11.13 o                         
  -5  10   6       1320.61       1385.32        38.96 o                         
  -4  10   6         22.41         40.43         7.12 o                         
  -3  10   6       2604.96       2378.58        51.37 o                         
  -2  10   6       5840.18       5500.37       113.68 o                         
  -1  10   6        228.91        247.09        12.05 o                         
   0  10   6       1854.62       1736.75        40.21 o                         
   1  10   6         73.20         86.23        10.87 o                         
   2  10   6       6134.88       6170.25       120.00 o                         
   3  10   6        282.64        338.96        16.95 o                         
   4  10   6       1444.87       1335.71        38.20 o                         
   5  10   6       2322.92       2005.96        62.89 o                         
   6  10   6         34.51         33.79        19.81 o                         
   7  10   6        270.66        261.38        26.79 o                         
  -9  11   6          0.95         45.23        23.58 o                         
  -8  11   6        144.63        196.21        28.19 o                         
  -7  11   6        708.72        735.53        25.48 o                         
  -6  11   6        928.66       1047.78        30.50 o                         
  -5  11   6        266.09        284.77        13.78 o                         
  -4  11   6       2441.86       2316.97        50.29 o                         
  -3  11   6          7.02         19.46         7.82 o                         
  -2  11   6       7035.85       6547.98       133.86 o                         
  -1  11   6        466.75        415.70        14.81 o                         
   0  11   6       1094.45       1062.66        30.98 o                         
   1  11   6       3209.78       3318.83        68.93 o                         
   2  11   6        715.65        715.25        21.16 o                         
   3  11   6         79.15         97.15        13.69 o                         
   4  11   6        275.59        265.58        17.28 o                         
   5  11   6        328.27        350.15        21.23 o                         
   6  11   6         64.42         53.34        19.93 o                         
   7  11   6         57.66        112.69        27.23 o                         
  -9  12   6          3.31         48.43        19.61 o                         
  -8  12   6         55.20         66.63        22.11 o                         
  -7  12   6        988.87       1024.41        34.68 o                         
  -6  12   6       3296.69       3009.68        70.65 o                         
  -5  12   6       6689.29       6334.87       135.50 o                         
  -4  12   6       5088.05       4590.17        95.51 o                         
  -3  12   6        790.27        830.61        34.58 o                         
  -2  12   6       5422.10       4950.80       106.88 o                         
  -1  12   6         34.67         63.12         9.21 o                         
   0  12   6       4488.19       4519.80        91.30 o                         
   1  12   6       2458.57       2503.75        55.87 o                         
   2  12   6       4088.61       3798.34        76.92 o                         
   3  12   6        172.24        193.03        14.78 o                         
   4  12   6        911.01       1034.33        32.70 o                         
   5  12   6         21.40         15.06        15.77 o                         
   6  12   6         67.58         65.95        20.46 o                         
   7  12   6        213.59        256.70        26.76 o                         
  -9  13   6        336.73        358.53        28.27 o                         
  -8  13   6        276.08        332.79        31.98 o                         
  -7  13   6       3923.34       3769.56       110.01 o                         
  -6  13   6        224.67        257.86        17.24 o                         
  -5  13   6         44.28         66.42        13.11 o                         
  -4  13   6        176.92        254.42        12.48 o                         
  -3  13   6       9750.54       9218.55       195.46 o                         
  -2  13   6       1290.83       1270.56        55.93 o                         
  -1  13   6       2889.50       2779.38        70.94 o                         
   0  13   6       2407.86       2582.28        54.83 o                         
   1  13   6        362.63        351.27        15.75 o                         
   2  13   6          0.21         70.96        12.53 o                         
   3  13   6       2471.97       2365.16        53.75 o                         
   4  13   6        441.06        500.33        20.82 o                         
   5  13   6         42.09         29.80        16.47 o                         
   6  13   6        198.10        210.36        23.16 o                         
   7  13   6        105.19        172.31        27.17 o                         
  -9  14   6         30.81         32.41        26.58 o                         
  -8  14   6         49.21         60.77        19.93 o                         
  -7  14   6        100.52        147.45        16.76 o                         
  -6  14   6          0.80          1.06         9.58 o                         
  -5  14   6       2523.62       2379.22        57.01 o                         
  -4  14   6       1629.50       1492.36        36.84 o                         
  -3  14   6        326.24        328.32        14.24 o                         
  -2  14   6       3595.15       3462.93        76.62 o                         
  -1  14   6        379.83        458.54        16.64 o                         
   0  14   6       2963.02       2906.18        59.44 o                         
   1  14   6        519.43        543.68        19.26 o                         
   2  14   6        655.96        676.70        28.88 o                         
   3  14   6       1324.81       1364.03        39.13 o                         
   4  14   6       3481.71       3079.99        72.99 o                         
   5  14   6        246.45        313.78        19.97 o                         
   6  14   6          3.28         14.49        20.12 o                         
   7  14   6        418.39        484.82        32.59 o                         
  -9  15   6          1.50         26.30        20.91 o                         
  -8  15   6          8.70          1.73        22.18 o                         
  -7  15   6        102.92        110.40        15.74 o                         
  -6  15   6        115.99        140.20        12.21 o                         
  -5  15   6        923.69        949.56        27.15 o                         
  -4  15   6       1233.69       1159.22        33.67 o                         
  -3  15   6       1113.34       1108.09        31.32 o                         
  -2  15   6       1391.52       1483.39        36.07 o                         
  -1  15   6        662.21        681.13        19.35 o                         
   0  15   6       1834.21       1863.49        41.10 o                         
   1  15   6       1457.61       1484.83        35.46 o                         
   2  15   6        134.68        143.35        14.76 o                         
   3  15   6        496.18        530.45        30.53 o                         
   4  15   6        489.07        463.24        20.16 o                         
   5  15   6        453.02        485.47        23.58 o                         
   6  15   6         16.22          4.25        20.63 o                         
   7  15   6         91.68         88.04        24.27 o                         
  -9  16   6          8.40         -0.06        20.74 o                         
  -8  16   6        200.14        204.40        19.91 o                         
  -7  16   6        937.69        866.77        26.97 o                         
  -6  16   6         71.30         71.67        13.01 o                         
  -5  16   6        177.33        124.47        11.65 o                         
  -4  16   6        985.76        903.58        27.77 o                         
  -3  16   6       1624.34       1547.17        40.55 o                         
  -2  16   6       1850.74       1879.22        43.70 o                         
  -1  16   6        161.47        196.07        11.97 o                         
   0  16   6      12733.48      12954.07       247.32 o                         
   1  16   6        769.72        753.35        22.07 o                         
   2  16   6       2761.83       2677.11        57.58 o                         
   3  16   6         23.45         59.48        15.03 o                         
   4  16   6        331.18        386.93        19.56 o                         
   5  16   6        571.80        537.72        35.01 o                         
   6  16   6          4.43        -25.50        25.50 o                         
   7  16   6          2.69         16.23        24.93 o                         
  -8  17   6        144.42        153.66        17.95 o                         
  -7  17   6         14.13         25.52        13.99 o                         
  -6  17   6        439.44        465.24        21.43 o                         
  -5  17   6       2527.54       2343.28        51.29 o                         
  -4  17   6        285.53        312.41        16.07 o                         
  -3  17   6       1260.59       1224.73        36.42 o                         
  -2  17   6       2677.18       2515.45        54.47 o                         
  -1  17   6       1329.92       1281.93        31.07 o                         
   0  17   6       1454.84       1634.26        43.41 o                         
   1  17   6         53.52         78.57        12.65 o                         
   2  17   6        251.22        318.66        16.90 o                         
   3  17   6         27.24         47.93        14.35 o                         
   4  17   6          2.38         31.92        16.62 o                         
   5  17   6         33.00         30.31        20.67 o                         
   6  17   6         54.88         52.62        23.16 o                         
  -8  18   6        276.28        268.73        20.80 o                         
  -7  18   6        465.04        450.73        24.72 o                         
  -6  18   6        489.23        494.66        20.86 o                         
  -5  18   6        241.08        283.67        14.61 o                         
  -4  18   6       2666.03       2636.72        61.15 o                         
  -3  18   6        755.26        699.61        22.92 o                         
  -2  18   6       1211.49       1103.41        32.08 o                         
  -1  18   6       1704.82       1822.76        40.73 o                         
   0  18   6         23.86         57.74        11.94 o                         
   1  18   6        390.71        341.57        16.20 o                         
   2  18   6       2898.96       2860.64        61.58 o                         
   3  18   6        249.23        285.58        17.70 o                         
   4  18   6       1098.14       1018.27        33.30 o                         
   5  18   6        263.44        274.89        23.14 o                         
   6  18   6        164.90        122.89        22.07 o                         
  -8  19   6         12.86         14.55        21.73 o                         
  -7  19   6        456.57        394.73        24.91 o                         
  -6  19   6          4.96          4.73        14.46 o                         
  -5  19   6        236.63        244.09        13.90 o                         
  -4  19   6         84.08        106.29        14.55 o                         
  -3  19   6       2770.50       2795.55        64.68 o                         
  -2  19   6        219.80        256.99        15.33 o                         
  -1  19   6        451.43        457.52        17.92 o                         
   0  19   6       3349.62       3401.13        71.91 o                         
   1  19   6        299.92        341.65        17.06 o                         
   2  19   6        849.87        741.17        37.80 o                         
   3  19   6       1212.27       1212.76        34.87 o                         
   4  19   6         66.11         71.52        17.98 o                         
   5  19   6        108.27        118.71        21.69 o                         
   6  19   6          2.87        -10.92        20.41 o                         
  -8  20   6          2.74         18.87        18.75 o                         
  -7  20   6        265.60        296.37        24.71 o                         
  -6  20   6        445.57        449.42        22.28 o                         
  -5  20   6        328.35        339.02        16.57 o                         
  -4  20   6        663.44        701.64        23.04 o                         
  -3  20   6       1124.27       1042.59        32.87 o                         
  -2  20   6        181.40        165.11        16.70 o                         
  -1  20   6        725.85        650.08        21.65 o                         
   0  20   6       1714.56       1697.74        39.66 o                         
   1  20   6         46.37         43.95        13.72 o                         
   2  20   6       3234.70       3172.95        66.97 o                         
   3  20   6       2140.32       1889.68        47.17 o                         
   4  20   6       1238.16       1150.57        34.42 o                         
   5  20   6          4.48          8.77        20.83 o                         
   6  20   6          7.42         29.38        21.61 o                         
  -8  21   6         37.47         -5.44        21.27 o                         
  -7  21   6        709.38        735.27        34.17 o                         
  -6  21   6        275.95        296.55        23.37 o                         
  -5  21   6        122.30        100.59        13.94 o                         
  -4  21   6          9.90        -11.90        11.90 o                         
  -3  21   6          2.11         10.50        14.39 o                         
  -2  21   6       3718.38       3384.81        74.09 o                         
  -1  21   6       1626.89       1552.25        38.78 o                         
   0  21   6        928.53        943.92        26.70 o                         
   1  21   6        226.99        273.37        16.84 o                         
   2  21   6        670.81        751.81        32.14 o                         
   3  21   6        325.04        282.43        20.77 o                         
   4  21   6        127.00        172.40        20.52 o                         
   5  21   6        118.97        120.42        23.03 o                         
   6  21   6          6.29          0.80        19.02 o                         
  -8  22   6         16.63         44.57        22.12 o                         
  -7  22   6          3.50        -17.08        20.18 o                         
  -6  22   6        990.83        966.22        50.29 o                         
  -5  22   6       1057.85        990.81        33.01 o                         
  -4  22   6       2006.63       1950.12        49.78 o                         
  -3  22   6        744.20        796.94        26.44 o                         
  -2  22   6       1216.33       1280.43        37.22 o                         
  -1  22   6         68.89         76.75        14.14 o                         
   0  22   6         49.86         53.88        13.58 o                         
   1  22   6        367.88        404.66        19.26 o                         
   2  22   6        256.36        285.49        18.15 o                         
   3  22   6        219.25        189.78        19.48 o                         
   4  22   6       1102.68        965.09        32.73 o                         
   5  22   6          7.39         67.14        23.42 o                         
   6  22   6        181.03        163.65        21.99 o                         
  -8  23   6         80.25         55.43        22.51 o                         
  -7  23   6         35.18         36.77        22.21 o                         
  -6  23   6        259.42        301.13        22.45 o                         
  -5  23   6       3325.58       2859.07        91.01 o                         
  -4  23   6        417.97        385.96        18.76 o                         
  -3  23   6        367.38        374.47        19.64 o                         
  -2  23   6         26.74         52.77        14.24 o                         
  -1  23   6        119.03        126.69        16.00 o                         
   0  23   6          2.99          1.66        13.88 o                         
   1  23   6        883.09        830.80        27.03 o                         
   2  23   6       4098.18       3879.76        89.52 o                         
   3  23   6        335.88        330.74        22.22 o                         
   4  23   6        517.30        518.39        26.03 o                         
   5  23   6        523.76        534.06        30.85 o                         
   6  23   6          9.61         17.84        22.58 o                         
  -7  24   6          9.47         10.90        26.19 o                         
  -6  24   6        796.91        788.14        33.29 o                         
  -5  24   6         27.24         41.65        16.02 o                         
  -4  24   6         10.11         -7.11        15.80 o                         
  -3  24   6       1213.26       1146.35        36.27 o                         
  -2  24   6        342.82        373.50        18.58 o                         
  -1  24   6         31.26        -14.68        14.76 o                         
   0  24   6        740.82        707.78        24.40 o                         
   1  24   6        510.20        512.10        21.55 o                         
   2  24   6        548.11        632.28        27.03 o                         
   3  24   6        313.54        313.61        21.89 o                         
   4  24   6        352.59        445.96        26.92 o                         
   5  24   6        257.37        290.73        25.23 o                         
  -7  25   6          0.08        -19.76        23.15 o                         
  -6  25   6         82.39        104.95        21.08 o                         
  -5  25   6        195.83        188.81        18.65 o                         
  -4  25   6        325.55        387.75        22.68 o                         
  -3  25   6        144.68        133.08        17.78 o                         
  -2  25   6       2062.74       1997.56        47.90 o                         
  -1  25   6        319.46        283.16        17.67 o                         
   0  25   6         44.65         34.98        14.95 o                         
   1  25   6         19.32          9.13        14.28 o                         
   2  25   6         68.31         60.74        19.99 o                         
   3  25   6        370.22        346.31        24.16 o                         
   4  25   6        152.15        208.09        23.55 o                         
   5  25   6        174.79        142.66        23.56 o                         
  -7  26   6         47.05         50.84        26.68 o                         
  -6  26   6        299.26        343.35        29.30 o                         
  -5  26   6        237.32        239.36        19.71 o                         
  -4  26   6       3664.67       3509.44        98.30 o                         
  -3  26   6         30.95          4.38        17.19 o                         
  -2  26   6        545.04        571.23        23.38 o                         
  -1  26   6        344.31        385.74        19.37 o                         
   0  26   6        113.44        120.63        15.93 o                         
   1  26   6        295.42        241.41        20.14 o                         
   2  26   6        216.79        218.69        21.11 o                         
   3  26   6         91.81        101.74        20.56 o                         
   4  26   6        656.81        584.31        30.83 o                         
   5  26   6         97.90        134.31        25.65 o                         
  -7  27   6        111.69        118.39        26.43 o                         
  -6  27   6         12.73          3.04        20.45 o                         
  -5  27   6         93.38        106.97        18.33 o                         
  -4  27   6        109.00         99.77        19.00 o                         
  -3  27   6          8.24         23.58        17.38 o                         
  -2  27   6        704.63        625.36        26.15 o                         
  -1  27   6        826.52        781.50        28.28 o                         
   0  27   6        736.26        713.05        26.81 o                         
   1  27   6         15.08         43.61        16.84 o                         
   2  27   6        745.59        758.47        32.57 o                         
   3  27   6          1.28         -5.77        19.09 o                         
   4  27   6        568.18        591.94        32.57 o                         
   5  27   6        128.61        158.03        25.28 o                         
  -7  28   6         32.41         69.36        25.29 o                         
  -6  28   6         78.25         72.26        21.22 o                         
  -5  28   6        430.23        389.08        24.29 o                         
  -4  28   6        381.06        409.74        23.73 o                         
  -3  28   6         20.33         44.07        18.93 o                         
  -2  28   6        209.20        172.95        20.29 o                         
  -1  28   6         36.66         74.89        17.59 o                         
   0  28   6         62.30         77.63        16.80 o                         
   1  28   6         19.74         23.47        18.13 o                         
   2  28   6          8.68         56.38        19.33 o                         
   3  28   6        316.56        347.36        25.26 o                         
   4  28   6         30.51         47.28        27.56 o                         
   5  28   6        110.74        100.79        25.66 o                         
  -6  29   6        343.76        368.87        26.84 o                         
  -5  29   6          0.76         47.68        18.59 o                         
  -4  29   6         19.21         22.36        17.35 o                         
  -3  29   6          9.07         14.74        18.05 o                         
  -2  29   6         78.60         73.10        20.00 o                         
  -1  29   6        469.82        489.89        32.07 o                         
   0  29   6         59.88         52.76        18.48 o                         
   1  29   6          0.35        -10.80        18.96 o                         
   2  29   6        229.81        246.89        24.01 o                         
   3  29   6        220.41        189.83        24.92 o                         
   4  29   6          9.15         38.72        26.13 o                         
  -6  30   6        324.40        338.32        26.77 o                         
  -5  30   6         77.65         78.19        22.01 o                         
  -4  30   6        496.31        455.79        26.52 o                         
  -3  30   6          3.79        -12.85        17.91 o                         
  -2  30   6       1063.86       1064.47        39.85 o                         
  -1  30   6         11.51         16.31        23.11 o                         
   0  30   6         52.90         40.64        18.66 o                         
   1  30   6          8.42         -2.33        20.39 o                         
   2  30   6         57.63         33.90        20.80 o                         
   3  30   6         68.20         57.92        23.74 o                         
   4  30   6        332.08        291.27        32.05 o                         
  -6  31   6         99.97         97.54        23.43 o                         
  -5  31   6         34.10         23.36        19.58 o                         
  -4  31   6        288.66        283.65        23.53 o                         
  -3  31   6        266.93        294.01        22.56 o                         
  -2  31   6          6.32          8.43        21.13 o                         
  -1  31   6        145.19        131.93        23.70 o                         
   0  31   6         96.42         72.19        20.13 o                         
   1  31   6         69.37         32.15        23.72 o                         
   2  31   6       1030.58       1049.22        43.35 o                         
   3  31   6         22.87         62.45        24.56 o                         
   4  31   6        253.50        286.27        33.66 o                         
  -5  32   6         65.50         54.21        20.86 o                         
  -4  32   6          3.20         -4.08        19.30 o                         
  -3  32   6         32.37         72.42        21.32 o                         
  -2  32   6        206.97        206.10        24.62 o                         
  -1  32   6          2.76        -24.28        24.28 o                         
   0  32   6         13.94         26.23        20.15 o                         
   1  32   6         65.83        145.96        29.06 o                         
   2  32   6        229.63        173.76        26.76 o                         
   3  32   6         92.60         70.20        30.19 o                         
  -5  33   6         73.82         90.48        21.77 o                         
  -4  33   6        128.99        169.10        21.20 o                         
  -3  33   6         19.83         21.23        22.31 o                         
  -2  33   6         82.16         97.04        24.01 o                         
  -1  33   6         27.56         33.93        24.53 o                         
   0  33   6        297.11        256.57        23.48 o                         
   1  33   6         24.77         -2.50        26.16 o                         
   2  33   6         16.82         39.87        26.94 o                         
   3  33   6          0.98         10.87        29.52 o                         
  -5  34   6        313.67        276.13        28.50 o                         
  -4  34   6        375.18        508.84        30.83 o                         
  -3  34   6          3.56         24.05        22.28 o                         
  -2  34   6        351.47        307.63        27.47 o                         
  -1  34   6         16.46         51.47        28.62 o                         
   0  34   6          4.18        -11.93        19.74 o                         
   1  34   6         40.77         19.27        24.21 o                         
   2  34   6         16.81          1.44        27.86 o                         
   3  34   6          2.58          2.96        33.48 o                         
  -4  35   6          0.72        -18.31        28.60 o                         
  -3  35   6        196.47        223.54        26.53 o                         
  -2  35   6          0.11         18.92        25.57 o                         
  -1  35   6        182.34        178.71        28.15 o                         
   0  35   6        297.77        339.83        25.25 o                         
   1  35   6         30.94         51.38        22.92 o                         
   2  35   6         25.41         40.19        29.30 o                         
  -4  36   6        167.66        206.46        28.57 o                         
  -3  36   6          8.61         23.30        23.03 o                         
  -2  36   6          0.06         23.99        27.32 o                         
  -1  36   6          4.45         32.64        27.18 o                         
   0  36   6          6.25         16.00        23.32 o                         
   1  36   6         12.58        -16.84        22.64 o                         
   2  36   6          3.30         43.03        34.02 o                         
  -3  37   6         23.17         -3.32        26.35 o                         
  -2  37   6         23.56         23.80        26.34 o                         
  -1  37   6          3.89         23.39        27.56 o                         
   0  37   6         48.95         40.09        30.92 o                         
   1  37   6         49.75         66.02        25.99 o                         
  -2  38   6        132.39        141.83        31.38 o                         
  -1  38   6         11.36         35.86        32.85 o                         
   0  38   6          2.90          7.88        30.31 o                         
  -9   0   7        602.83        542.58        51.91 o                         
  -7   0   7        104.08        257.16        36.96 o                         
  -5   0   7       2931.77       2944.78       141.27 o                         
  -3   0   7       1155.20       1108.18        38.81 o                         
  -1   0   7      16688.42      16481.90       507.49 o                         
   1   0   7       5648.90       5407.95       159.62 o                         
   3   0   7         39.15         27.50        17.54 o                         
   5   0   7       1666.14       1446.04        72.11 o                         
   7   0   7        141.59        190.81        44.34 o                         
  -9   1   7        135.18        140.15        23.18 o                         
  -8   1   7         31.24         33.58        20.54 o                         
  -7   1   7       4714.39       4455.28       162.20 o                         
  -6   1   7        113.02        179.98        25.33 o                         
  -5   1   7        124.04        177.09        23.03 o                         
  -4   1   7       1217.55       1244.08        62.10 o                         
  -3   1   7        396.35        384.20        13.42 o                         
  -2   1   7      16177.99      15424.39       350.99 o                         
  -1   1   7       9617.13       8883.79       187.54 o                         
   0   1   7      17032.36      17519.47       342.73 o                         
   1   1   7       1168.61       1293.55        30.95 o                         
   2   1   7       3118.71       3222.62        68.75 o                         
   3   1   7        111.48         94.33        12.89 o                         
   4   1   7         13.73         30.95        13.10 o                         
   5   1   7        198.20        266.42        20.50 o                         
   6   1   7         19.70         53.47        20.07 o                         
   7   1   7        371.80        477.99        39.47 o                         
  -9   2   7         96.94        165.64        24.65 o                         
  -8   2   7       1156.24       1127.64        43.95 o                         
  -7   2   7        150.51        263.40        38.80 o                         
  -6   2   7       4251.41       4247.83       140.05 o                         
  -5   2   7       1003.68       1022.79        44.73 o                         
  -4   2   7      13420.23      12405.86       424.30 o                         
  -3   2   7         39.09         26.83         7.18 o                         
  -2   2   7      20879.71      20290.85       409.10 o                         
  -1   2   7       2652.04       2628.34        86.04 o                         
   0   2   7       2006.90       2027.10        45.89 o                         
   1   2   7       2525.10       2551.48        64.88 o                         
   2   2   7       1398.21       1437.16        33.70 o                         
   3   2   7         21.30         42.39        12.98 o                         
   4   2   7        940.74        863.72        25.20 o                         
   5   2   7        118.14        157.40        18.76 o                         
   6   2   7        977.07        950.94        37.50 o                         
   7   2   7         17.45         94.74        30.58 o                         
  -9   3   7        645.59        678.44        52.15 o                         
  -8   3   7         60.39         53.88        23.72 o                         
  -7   3   7        476.72        475.25        33.66 o                         
  -6   3   7         26.16         52.92        23.75 o                         
  -5   3   7         77.25         81.64        20.71 o                         
  -4   3   7       1564.09       1725.69        55.72 o                         
  -3   3   7          9.14          9.69         7.34 o                         
  -2   3   7      15702.89      15558.10       326.23 o                         
  -1   3   7        404.43        330.60        33.86 o                         
   0   3   7       7476.90       7363.18       156.23 o                         
   1   3   7         47.81        137.59        11.57 o                         
   2   3   7       1447.35       1562.84        36.96 o                         
   3   3   7         18.93         33.66        12.86 o                         
   4   3   7        353.84        388.42        17.85 o                         
   5   3   7        183.63        147.28        19.75 o                         
   6   3   7         19.61         28.86        20.71 o                         
   7   3   7        134.00        179.18        29.88 o                         
  -9   4   7       1279.41       1286.70        64.13 o                         
  -8   4   7         62.62         61.88        23.84 o                         
  -7   4   7          3.98          6.95        23.68 o                         
  -6   4   7        238.09        323.28        33.59 o                         
  -5   4   7         14.24         27.99        21.00 o                         
  -4   4   7        623.44        646.11        34.33 o                         
  -3   4   7         24.39         50.92         7.71 o                         
  -2   4   7         57.70        155.00        47.06 o                         
  -1   4   7      21748.59      21153.11       426.55 o                         
   0   4   7       2221.05       2547.68        54.08 o                         
   1   4   7       2760.91       2968.12        63.04 o                         
   2   4   7        409.04        439.62        16.93 o                         
   3   4   7        429.24        455.27        17.90 o                         
   4   4   7         61.36         95.49        14.88 o                         
   5   4   7         25.28          9.27        18.20 o                         
   6   4   7          3.47          2.80        22.05 o                         
   7   4   7          1.47         55.21        27.62 o                         
  -9   5   7        393.97        459.48        41.54 o                         
  -8   5   7        993.19       1055.29        42.32 o                         
  -7   5   7        972.02       1032.65        52.78 o                         
  -6   5   7        344.65        407.34        32.45 o                         
  -5   5   7        824.70        764.33        31.33 o                         
  -4   5   7       1280.38       1249.01        47.43 o                         
  -3   5   7       2452.50       2215.97        49.38 o                         
  -2   5   7       8285.27       7932.06       156.28 o                         
  -1   5   7       6495.27       6565.59       135.10 o                         
   0   5   7      12317.17      13186.97       266.90 o                         
   1   5   7        331.92        375.29        17.01 o                         
   2   5   7       3568.22       3374.08        68.86 o                         
   3   5   7        525.64        507.09        18.98 o                         
   4   5   7        252.28        235.23        16.68 o                         
   5   5   7        838.22        707.28        33.95 o                         
   6   5   7          9.91         16.82        20.50 o                         
   7   5   7        185.43        227.20        29.11 o                         
  -9   6   7          2.53         68.95        30.74 o                         
  -8   6   7        140.36        129.21        19.03 o                         
  -7   6   7        138.43        160.19        19.40 o                         
  -6   6   7       1987.53       2000.10        72.36 o                         
  -5   6   7       1450.94       1373.78        52.92 o                         
  -4   6   7       3109.54       2804.44        79.47 o                         
  -3   6   7       3438.62       3323.56        72.41 o                         
  -2   6   7      15723.81      14499.26       282.72 o                         
  -1   6   7        493.70        620.79        22.63 o                         
   0   6   7        801.28        932.01        38.41 o                         
   1   6   7        624.39        715.73        20.26 o                         
   2   6   7        782.85        831.08        33.01 o                         
   3   6   7       3234.43       3167.08        72.06 o                         
   4   6   7        812.22        778.38        24.06 o                         
   5   6   7        155.28        164.14        19.02 o                         
   6   6   7        646.75        694.85        31.23 o                         
   7   6   7        127.17        104.11        29.05 o                         
  -9   7   7          2.55         53.79        28.23 o                         
  -8   7   7         12.58         -2.67        18.51 o                         
  -7   7   7         33.30         29.55        18.22 o                         
  -6   7   7          2.67         28.99        14.67 o                         
  -5   7   7         62.92         73.75        25.28 o                         
  -4   7   7       1909.06       1853.54        55.19 o                         
  -3   7   7       1155.40       1109.47        26.07 o                         
  -2   7   7       2510.40       2441.02        52.80 o                         
  -1   7   7       2870.65       2802.12        60.10 o                         
   0   7   7      12141.82      12018.44       236.31 o                         
   1   7   7       2931.27       2909.69        59.60 o                         
   2   7   7        171.91        246.69        14.39 o                         
   3   7   7          8.64         77.32        16.47 o                         
   4   7   7         97.51         97.79        15.19 o                         
   5   7   7        944.46        813.79        30.31 o                         
   6   7   7         23.31         51.81        21.65 o                         
   7   7   7        243.00        268.27        28.61 o                         
  -9   8   7        110.69        183.09        43.40 o                         
  -8   8   7         10.41         52.64        21.90 o                         
  -7   8   7        804.03        830.64        37.16 o                         
  -6   8   7       2031.29       2020.99        65.75 o                         
  -5   8   7        609.79        661.75        25.29 o                         
  -4   8   7        118.18        101.88         9.37 o                         
  -3   8   7       3539.72       3102.46        77.75 o                         
  -2   8   7         17.00         40.06         8.77 o                         
  -1   8   7       2710.23       2989.70        68.91 o                         
   0   8   7       7613.22       7726.85       148.20 o                         
   1   8   7        286.05        371.97        15.11 o                         
   2   8   7        804.62        927.65        33.19 o                         
   3   8   7        139.36        226.74        27.97 o                         
   4   8   7         40.73         41.50        14.45 o                         
   5   8   7        778.49        719.72        28.16 o                         
   6   8   7        248.02        253.08        24.35 o                         
   7   8   7         52.66         32.51        27.65 o                         
  -9   9   7         42.09         81.99        34.40 o                         
  -8   9   7       1012.88       1037.02        45.70 o                         
  -7   9   7        110.67        109.87        21.66 o                         
  -6   9   7       4735.35       4597.65       114.03 o                         
  -5   9   7        405.31        411.76        22.12 o                         
  -4   9   7         66.31         55.10        10.09 o                         
  -3   9   7        638.97        645.32        18.85 o                         
  -2   9   7       3735.13       3825.38        75.09 o                         
  -1   9   7       4139.93       4018.60        87.69 o                         
   0   9   7       2704.22       2847.04        57.88 o                         
   1   9   7         31.39         29.87        10.85 o                         
   2   9   7       5067.28       4776.42        94.86 o                         
   3   9   7          1.81         52.34        14.57 o                         
   4   9   7        374.09        319.47        18.18 o                         
   5   9   7          2.33         28.73        17.57 o                         
   6   9   7        440.34        431.42        29.76 o                         
   7   9   7         50.38         59.77        29.31 o                         
  -9  10   7        126.62        182.26        29.96 o                         
  -8  10   7        116.24        156.22        24.78 o                         
  -7  10   7        276.66        295.95        18.10 o                         
  -6  10   7         27.71         62.08        11.83 o                         
  -5  10   7       4649.44       4479.38       118.32 o                         
  -4  10   7        686.49        706.48        22.06 o                         
  -3  10   7       3052.23       2874.19        63.61 o                         
  -2  10   7       6550.11       6265.19       120.38 o                         
  -1  10   7        892.33        866.57        24.42 o                         
   0  10   7       5641.63       5481.14       109.90 o                         
   1  10   7       1036.26        953.38        26.14 o                         
   2  10   7       2235.37       2249.66        49.09 o                         
   3  10   7       1162.50       1089.58        33.18 o                         
   4  10   7        370.43        390.72        26.54 o                         
   5  10   7        375.57        345.86        23.09 o                         
   6  10   7        115.07        135.12        24.64 o                         
   7  10   7          2.00         -2.68        27.27 o                         
  -9  11   7          2.96         29.20        31.53 o                         
  -8  11   7         57.68         58.34        23.22 o                         
  -7  11   7       1062.00       1105.78        36.01 o                         
  -6  11   7        376.95        394.45        19.02 o                         
  -5  11   7        297.14        327.23        16.51 o                         
  -4  11   7         72.57         88.86         8.64 o                         
  -3  11   7       2161.70       2195.98        48.50 o                         
  -2  11   7        958.96        997.81        24.75 o                         
  -1  11   7       7989.18       7572.60       161.55 o                         
   0  11   7        182.95        225.49        12.96 o                         
   1  11   7       1150.99       1075.43        28.51 o                         
   2  11   7        442.59        488.53        19.13 o                         
   3  11   7        127.51        131.87        15.37 o                         
   4  11   7         31.12         96.53        17.18 o                         
   5  11   7        166.99        196.36        20.08 o                         
   6  11   7         93.42        118.06        24.94 o                         
   7  11   7         87.56        118.15        27.19 o                         
  -9  12   7        309.31        439.25        36.34 o                         
  -8  12   7         24.63         60.49        20.28 o                         
  -7  12   7        419.76        424.02        21.15 o                         
  -6  12   7        282.59        279.86        14.99 o                         
  -5  12   7       4626.65       4379.80       103.96 o                         
  -4  12   7         83.95         48.15         9.14 o                         
  -3  12   7       1949.06       1772.33        40.43 o                         
  -2  12   7        342.53        380.05        14.31 o                         
  -1  12   7        323.54        360.35        15.02 o                         
   0  12   7       1701.62       1765.95        40.31 o                         
   1  12   7        347.70        333.16        15.32 o                         
   2  12   7         33.46         49.23        13.72 o                         
   3  12   7        142.44        134.55        15.69 o                         
   4  12   7       1597.97       1494.57        40.64 o                         
   5  12   7          5.87         18.15        18.27 o                         
   6  12   7         73.48        108.60        24.31 o                         
  -9  13   7         19.02         89.22        23.67 o                         
  -8  13   7       1334.96       1403.67        53.08 o                         
  -7  13   7        196.38        216.91        16.22 o                         
  -6  13   7       2349.13       2197.98        56.16 o                         
  -5  13   7          1.30         31.09        11.18 o                         
  -4  13   7       4072.33       3870.52        84.92 o                         
  -3  13   7         42.54         52.47        10.32 o                         
  -2  13   7        692.68        696.91        20.09 o                         
  -1  13   7         50.63         60.95        10.34 o                         
   0  13   7       5556.84       5429.66       113.51 o                         
   1  13   7        594.12        605.88        23.30 o                         
   2  13   7        309.27        349.16        18.44 o                         
   3  13   7         31.12         41.48        15.60 o                         
   4  13   7       1201.55       1117.63        36.99 o                         
   5  13   7          6.43         21.94        20.14 o                         
   6  13   7        159.76        186.46        26.75 o                         
  -9  14   7         35.70         43.31        16.26 o                         
  -8  14   7          4.95         25.54        15.52 o                         
  -7  14   7        356.21        378.02        20.32 o                         
  -6  14   7        620.76        697.31        25.64 o                         
  -5  14   7       2643.89       2574.93        61.02 o                         
  -4  14   7        260.93        305.15        13.90 o                         
  -3  14   7       3475.42       3100.00        72.33 o                         
  -2  14   7       3154.74       2984.63        66.98 o                         
  -1  14   7        295.08        367.96        14.22 o                         
   0  14   7       3489.90       3308.19        96.31 o                         
   1  14   7         46.67         80.16        12.98 o                         
   2  14   7       4192.27       4067.17        82.75 o                         
   3  14   7       1189.71       1192.70        33.12 o                         
   4  14   7       1134.30       1071.24        34.19 o                         
   5  14   7          5.68         -9.94        21.99 o                         
   6  14   7          8.76         35.94        25.51 o                         
  -9  15   7          5.02         14.19        35.18 o                         
  -8  15   7        457.92        501.20        31.73 o                         
  -7  15   7          0.18          6.44        14.09 o                         
  -6  15   7         36.35         71.51        13.86 o                         
  -5  15   7        242.33        247.86        14.01 o                         
  -4  15   7        128.82        166.42        12.21 o                         
  -3  15   7         44.11         61.09        14.21 o                         
  -2  15   7       1033.69       1111.68        30.27 o                         
  -1  15   7       2835.63       2828.85        60.19 o                         
   0  15   7        162.25        248.10        14.44 o                         
   1  15   7       2432.11       2403.00        55.55 o                         
   2  15   7        184.15        256.66        17.13 o                         
   3  15   7        485.85        485.65        20.82 o                         
   4  15   7       1280.74       1140.15        34.57 o                         
   5  15   7         37.41         25.31        21.69 o                         
   6  15   7         10.86         15.20        25.01 o                         
  -8  16   7        278.52        281.89        20.72 o                         
  -7  16   7        932.98        915.24        31.25 o                         
  -6  16   7        263.21        240.64        17.55 o                         
  -5  16   7       1923.99       1803.44        43.62 o                         
  -4  16   7        131.27        192.78        13.80 o                         
  -3  16   7       3366.84       3243.58        73.61 o                         
  -2  16   7       1369.90       1357.30        34.76 o                         
  -1  16   7         35.72         39.95        11.31 o                         
   0  16   7        919.79       1042.73        41.54 o                         
   1  16   7        613.35        651.77        22.08 o                         
   2  16   7          3.99         57.76        14.91 o                         
   3  16   7        607.05        672.11        23.68 o                         
   4  16   7          4.40         71.99        20.32 o                         
   5  16   7         98.23         59.37        21.20 o                         
   6  16   7        501.84        463.54        30.90 o                         
  -8  17   7        544.13        525.98        26.75 o                         
  -7  17   7        123.68        169.80        17.94 o                         
  -6  17   7       4554.13       4387.77       116.12 o                         
  -5  17   7        137.71        137.51        12.06 o                         
  -4  17   7         77.53         78.27        12.82 o                         
  -3  17   7       1061.88       1040.13        31.32 o                         
  -2  17   7       2638.00       2525.47        57.11 o                         
  -1  17   7        263.46        272.97        14.52 o                         
   0  17   7        112.19        167.99        13.96 o                         
   1  17   7         39.58         34.35        13.43 o                         
   2  17   7       2297.82       2273.63        51.74 o                         
   3  17   7        330.56        343.10        20.19 o                         
   4  17   7        810.52        802.59        36.68 o                         
   5  17   7        312.87        273.12        26.54 o                         
   6  17   7        145.60        161.21        27.02 o                         
  -8  18   7        185.86        173.77        19.53 o                         
  -7  18   7        357.20        371.92        24.67 o                         
  -6  18   7       1427.00       1531.89        46.23 o                         
  -5  18   7         19.34         27.20        11.18 o                         
  -4  18   7         13.82          1.13        12.86 o                         
  -3  18   7       2497.95       2429.96        60.08 o                         
  -2  18   7        154.87        169.35        15.68 o                         
  -1  18   7       1244.36       1169.11        30.15 o                         
   0  18   7       3056.45       3028.52        63.07 o                         
   1  18   7         38.91         37.45        14.36 o                         
   2  18   7       3655.45       3444.19        71.91 o                         
   3  18   7        270.07        286.10        19.47 o                         
   4  18   7        683.24        697.86        29.72 o                         
   5  18   7        148.38        171.42        25.34 o                         
   6  18   7        171.18        195.03        25.75 o                         
  -8  19   7         38.22         18.96        24.70 o                         
  -7  19   7         80.85         86.14        22.84 o                         
  -6  19   7         95.80        104.31        16.34 o                         
  -5  19   7        207.62        264.14        17.48 o                         
  -4  19   7        338.91        396.62        18.87 o                         
  -3  19   7        479.44        448.23        26.59 o                         
  -2  19   7        387.43        379.12        19.05 o                         
  -1  19   7       1185.35       1139.30        30.78 o                         
   0  19   7       7785.11       7424.64       144.10 o                         
   1  19   7        107.27         93.30        15.11 o                         
   2  19   7        338.41        391.37        19.41 o                         
   3  19   7          4.39         -8.00        16.52 o                         
   4  19   7        601.64        536.25        25.84 o                         
   5  19   7         23.16          4.32        21.90 o                         
   6  19   7        215.89        230.28        26.01 o                         
  -8  20   7          1.98        -13.92        25.46 o                         
  -7  20   7        126.32        118.75        18.71 o                         
  -6  20   7         42.53         60.41        17.37 o                         
  -5  20   7       1860.22       1739.88        44.38 o                         
  -4  20   7         44.49         41.04        11.53 o                         
  -3  20   7        346.81        373.60        18.28 o                         
  -2  20   7       3436.70       3377.99        84.41 o                         
  -1  20   7        389.11        502.93        24.68 o                         
   0  20   7         16.31         31.03        14.50 o                         
   1  20   7         45.32         25.94        14.74 o                         
   2  20   7        193.86        210.13        21.40 o                         
   3  20   7         48.03         39.68        18.35 o                         
   4  20   7         16.12         96.63        20.69 o                         
   5  20   7         41.84         44.72        24.13 o                         
   6  20   7        320.06        340.64        28.49 o                         
  -8  21   7        622.51        644.27        36.65 o                         
  -7  21   7        213.13        221.38        23.13 o                         
  -6  21   7         75.12         55.93        16.63 o                         
  -5  21   7         27.32         28.97        17.86 o                         
  -4  21   7       2287.30       2023.93        52.88 o                         
  -3  21   7       1681.44       1501.50        40.62 o                         
  -2  21   7        968.42        953.00        28.90 o                         
  -1  21   7         27.22         36.86        13.24 o                         
   0  21   7       4085.28       3912.10        81.31 o                         
   1  21   7        352.76        315.78        18.09 o                         
   2  21   7        234.12        270.51        19.97 o                         
   3  21   7         26.19          5.78        18.32 o                         
   4  21   7        582.54        550.10        28.60 o                         
   5  21   7        228.94        238.18        27.33 o                         
  -8  22   7         88.35         83.36        25.72 o                         
  -7  22   7          1.29          8.56        17.82 o                         
  -6  22   7        173.16        175.71        20.90 o                         
  -5  22   7         20.36         -5.23        15.50 o                         
  -4  22   7          5.39         12.57        14.87 o                         
  -3  22   7       1350.85       1221.88        35.71 o                         
  -2  22   7         34.58         34.15        13.84 o                         
  -1  22   7       2750.23       2650.37        61.56 o                         
   0  22   7          6.90        100.31        15.73 o                         
   1  22   7        700.56        664.08        28.27 o                         
   2  22   7       1403.74       1406.96        41.87 o                         
   3  22   7        606.11        588.08        32.90 o                         
   4  22   7       1150.25       1142.70        40.17 o                         
   5  22   7          8.25         62.08        25.29 o                         
  -7  23   7        107.34         79.62        20.71 o                         
  -6  23   7         21.65        -15.24        18.92 o                         
  -5  23   7         31.63         35.00        16.22 o                         
  -4  23   7        388.06        381.92        21.54 o                         
  -3  23   7        947.43        956.37        31.85 o                         
  -2  23   7        904.25        976.22        30.06 o                         
  -1  23   7        327.21        321.56        18.31 o                         
   0  23   7       1523.83       1542.01        40.31 o                         
   1  23   7         17.86         18.90        16.07 o                         
   2  23   7        566.37        599.71        26.85 o                         
   3  23   7         28.32         57.70        20.54 o                         
   4  23   7        362.59        452.42        28.54 o                         
   5  23   7         54.19         49.67        25.79 o                         
  -7  24   7          0.25         12.98        20.11 o                         
  -6  24   7         12.32        -16.92        17.41 o                         
  -5  24   7        461.80        408.71        25.62 o                         
  -4  24   7        748.65        774.49        38.64 o                         
  -3  24   7         75.91         72.70        17.60 o                         
  -2  24   7        543.40        567.37        23.96 o                         
  -1  24   7         85.29        110.53        15.98 o                         
   0  24   7        337.86        339.61        18.74 o                         
   1  24   7         27.11          0.55        16.74 o                         
   2  24   7         28.81         39.23        20.38 o                         
   3  24   7          9.38        -19.41        20.69 o                         
   4  24   7          8.22         50.20        23.90 o                         
   5  24   7          0.52         -7.88        25.85 o                         
  -7  25   7        118.89        153.45        22.24 o                         
  -6  25   7        247.35        219.88        21.29 o                         
  -5  25   7         59.10         23.05        17.37 o                         
  -4  25   7         85.97         68.30        17.69 o                         
  -3  25   7         46.08         44.86        19.10 o                         
  -2  25   7       2236.78       2101.78        54.48 o                         
  -1  25   7        103.50         78.76        17.04 o                         
   0  25   7       1193.85       1033.07        31.52 o                         
   1  25   7        232.65        213.62        20.18 o                         
   2  25   7        840.15        852.64        38.20 o                         
   3  25   7          1.80         15.76        21.43 o                         
   4  25   7          4.50          6.40        24.14 o                         
   5  25   7         68.91         59.07        26.27 o                         
  -7  26   7         39.29         36.61        21.17 o                         
  -6  26   7         52.92         53.07        20.01 o                         
  -5  26   7        443.75        394.67        23.74 o                         
  -4  26   7        397.14        355.98        22.74 o                         
  -3  26   7        484.00        540.70        27.85 o                         
  -2  26   7        352.46        369.35        22.57 o                         
  -1  26   7        114.07        172.88        18.47 o                         
   0  26   7          0.89          8.64        17.69 o                         
   1  26   7        133.36        155.33        21.50 o                         
   2  26   7        774.11        766.16        32.48 o                         
   3  26   7        353.13        323.39        26.52 o                         
   4  26   7          8.92         49.95        25.38 o                         
   5  26   7          0.61        -85.81        90.38 o                         
  -7  27   7        248.76        282.46        25.65 o                         
  -6  27   7        104.94         99.01        20.21 o                         
  -5  27   7         19.13         42.75        17.74 o                         
  -4  27   7         21.35         11.83        19.64 o                         
  -3  27   7         17.73        -13.41        18.66 o                         
  -2  27   7         61.58         68.19        19.33 o                         
  -1  27   7       1783.27       1546.69        52.60 o                         
   0  27   7       2473.78       2410.94        64.99 o                         
   1  27   7         54.84         80.26        20.35 o                         
   2  27   7          4.89         51.05        21.72 o                         
   3  27   7          7.41         -4.88        22.33 o                         
   4  27   7          2.18        -11.64        25.07 o                         
  -6  28   7          3.38        -20.75        20.75 o                         
  -5  28   7         47.65         61.64        18.73 o                         
  -4  28   7        256.11        288.35        22.68 o                         
  -3  28   7          0.43         23.26        19.25 o                         
  -2  28   7        513.30        526.47        28.41 o                         
  -1  28   7        167.72        178.08        23.03 o                         
   0  28   7        163.88        228.91        27.93 o                         
   1  28   7       1256.95       1086.56        44.40 o                         
   2  28   7          0.21          1.47        22.45 o                         
   3  28   7         10.33         14.61        23.24 o                         
   4  28   7         37.70         26.05        32.32 o                         
  -6  29   7          3.54        -18.22        21.47 o                         
  -5  29   7          4.53         12.61        19.82 o                         
  -4  29   7        211.54        177.14        21.80 o                         
  -3  29   7         91.13         89.67        19.63 o                         
  -2  29   7        644.17        677.72        31.47 o                         
  -1  29   7        572.23        534.86        30.49 o                         
   0  29   7       1475.54       1372.36        53.29 o                         
   1  29   7        173.77        156.55        24.70 o                         
   2  29   7         63.80         66.06        24.89 o                         
   3  29   7         49.63         53.29        29.34 o                         
   4  29   7         10.57          6.82        28.62 o                         
  -6  30   7         75.95         46.68        21.90 o                         
  -5  30   7        161.15        163.29        21.43 o                         
  -4  30   7         23.26         13.57        20.18 o                         
  -3  30   7         12.21         26.49        20.27 o                         
  -2  30   7          2.25          8.24        21.25 o                         
  -1  30   7        254.84        297.51        29.02 o                         
   0  30   7         53.80         72.85        23.06 o                         
   1  30   7         72.58         43.33        22.97 o                         
   2  30   7         31.47         20.66        24.73 o                         
   3  30   7         50.60         43.55        27.58 o                         
  -5  31   7         10.92         -6.46        19.74 o                         
  -4  31   7         15.04          2.23        20.67 o                         
  -3  31   7        225.22        244.74        25.25 o                         
  -2  31   7          1.29        -11.15        21.09 o                         
  -1  31   7        146.51        169.48        25.23 o                         
   0  31   7          2.70         17.96        22.51 o                         
   1  31   7          3.44        -20.12        23.01 o                         
   2  31   7        686.81        684.92        35.73 o                         
   3  31   7         24.22         33.12        30.40 o                         
  -5  32   7          4.20          8.18        20.32 o                         
  -4  32   7         82.08        106.02        24.22 o                         
  -3  32   7         98.36        104.79        23.79 o                         
  -2  32   7         95.95        158.80        24.59 o                         
  -1  32   7        213.25        228.12        27.73 o                         
   0  32   7        127.65        104.59        20.56 o                         
   1  32   7         12.83          4.87        24.69 o                         
   2  32   7          0.47         12.77        26.55 o                         
   3  32   7        237.33        205.37        36.79 o                         
  -5  33   7         12.49         14.08        20.86 o                         
  -4  33   7         16.19         38.41        26.26 o                         
  -3  33   7        105.26        105.40        24.80 o                         
  -2  33   7        176.73        264.01        36.86 o                         
  -1  33   7        208.88        197.25        26.89 o                         
   0  33   7        193.58        192.32        24.79 o                         
   1  33   7         39.35         28.45        24.48 o                         
   2  33   7        258.17        241.67        31.37 o                         
  -4  34   7         61.17        102.59        31.64 o                         
  -3  34   7        118.07        166.68        24.72 o                         
  -2  34   7         16.57         18.09        27.00 o                         
  -1  34   7         37.87         24.16        25.98 o                         
   0  34   7          1.49         14.76        28.97 o                         
   1  34   7         97.65        162.76        26.82 o                         
   2  34   7          4.12          5.28        33.45 o                         
  -4  35   7          1.64        -18.07        33.36 o                         
  -3  35   7          8.27         36.55        25.02 o                         
  -2  35   7          5.77          0.78        25.53 o                         
  -1  35   7         45.45         35.29        28.79 o                         
   0  35   7        102.96         99.42        29.19 o                         
   1  35   7         64.33         95.13        26.59 o                         
  -3  36   7         54.03         37.20        27.93 o                         
  -2  36   7        110.57        117.30        28.26 o                         
  -1  36   7         65.90         25.01        27.75 o                         
   0  36   7         13.15         14.85        29.09 o                         
   1  36   7        370.99        462.52        56.60 o                         
  -2  37   7        145.71        144.47        54.65 o                         
  -1  37   7        197.53        139.52        31.30 o                         
   0  37   7          9.38         -6.86       102.97 o                         
  -8   0   8        188.48        238.25        39.61 o                         
  -6   0   8         69.45        138.97        40.86 o                         
  -4   0   8       1093.23       1118.17        84.94 o                         
  -2   0   8        297.75        316.36        17.78 o                         
   0   0   8        157.37        174.19        18.43 o                         
   2   0   8       8172.43       8411.45       230.11 o                         
   4   0   8       3437.07       3240.73       174.03 o                         
   6   0   8         29.74         26.17        39.60 o                         
  -9   1   8        214.21        254.46        25.44 o                         
  -8   1   8        550.86        660.65        43.58 o                         
  -7   1   8       4216.21       4183.66       140.69 o                         
  -6   1   8        661.14        770.85        38.33 o                         
  -5   1   8       7225.74       6881.23       219.19 o                         
  -4   1   8        754.60        928.31        53.87 o                         
  -3   1   8        991.14        817.20        24.08 o                         
  -2   1   8       5644.33       5292.33       109.72 o                         
  -1   1   8         18.46         43.29         9.77 o                         
   0   1   8       2178.26       2139.14        48.72 o                         
   1   1   8        223.08        271.28        14.08 o                         
   2   1   8       9180.91       9428.36       186.75 o                         
   3   1   8        187.65        193.79        15.77 o                         
   4   1   8          8.39         87.33        15.72 o                         
   5   1   8         69.31         64.16        20.63 o                         
   6   1   8         31.68         71.32        29.49 o                         
  -9   2   8        528.64        604.66        35.24 o                         
  -8   2   8          2.62          5.68        23.95 o                         
  -7   2   8        467.59        530.45        38.67 o                         
  -6   2   8          1.83         40.07        21.84 o                         
  -5   2   8       3800.76       3826.61       139.42 o                         
  -4   2   8       1034.47       1121.45        41.09 o                         
  -3   2   8       6194.77       5813.56       119.96 o                         
  -2   2   8        149.62        194.36        10.76 o                         
  -1   2   8        950.96        964.20        28.13 o                         
   0   2   8        243.38        318.07        14.95 o                         
   1   2   8       3480.58       3400.34        71.53 o                         
   2   2   8        202.12        549.31        21.02 o                         
   3   2   8        920.95        900.68        27.16 o                         
   4   2   8         16.38         88.64        16.19 o                         
   5   2   8         14.34         25.19        18.80 o                         
   6   2   8         17.26         40.01        25.42 o                         
  -9   3   8        153.49        214.55        29.66 o                         
  -8   3   8        280.62        269.24        28.73 o                         
  -7   3   8       4784.91       4942.66       162.87 o                         
  -6   3   8       1077.69       1284.69        62.04 o                         
  -5   3   8       8595.35       8402.12       265.92 o                         
  -4   3   8       2303.01       2228.71        76.58 o                         
  -3   3   8       1582.69       1572.97        37.06 o                         
  -2   3   8         58.83         56.35         9.25 o                         
  -1   3   8        783.49        755.46        22.18 o                         
   0   3   8       9469.07       9235.65       182.78 o                         
   1   3   8         19.26         60.36        11.83 o                         
   2   3   8       4517.11       4497.50       102.48 o                         
   3   3   8         83.93         60.69        14.40 o                         
   4   3   8       1753.69       1714.52        66.18 o                         
   5   3   8         86.15         75.83        19.20 o                         
   6   3   8          3.62         12.26        24.84 o                         
  -9   4   8          7.22         16.50        24.66 o                         
  -8   4   8         76.54        138.08        23.97 o                         
  -7   4   8         34.38        124.43        24.88 o                         
  -6   4   8         96.91        108.91        22.97 o                         
  -5   4   8        270.64        391.12        40.86 o                         
  -4   4   8        173.92        179.29        16.65 o                         
  -3   4   8       3131.39       2925.12        62.17 o                         
  -2   4   8         63.60        112.35         9.79 o                         
  -1   4   8        113.51        143.98        12.08 o                         
   0   4   8        498.28        524.56        18.40 o                         
   1   4   8       2188.74       2230.61        48.21 o                         
   2   4   8       3952.93       3853.27        78.66 o                         
   3   4   8        702.63        742.34        34.65 o                         
   4   4   8       4155.81       3560.26       116.07 o                         
   5   4   8         28.72         58.09        19.85 o                         
   6   4   8         46.16         22.36        25.25 o                         
  -9   5   8        414.75        499.25        33.38 o                         
  -8   5   8          2.60        -16.10        24.83 o                         
  -7   5   8       1753.94       1603.11        72.84 o                         
  -6   5   8        227.68        248.30        27.60 o                         
  -5   5   8       6061.18       5554.65       221.89 o                         
  -4   5   8       1627.38       1786.66        63.97 o                         
  -3   5   8        397.07        391.51        14.60 o                         
  -2   5   8        941.83        988.77        25.06 o                         
  -1   5   8       1704.56       1594.99        36.41 o                         
   0   5   8       5223.00       4770.94        96.41 o                         
   1   5   8       1691.58       1706.64        39.29 o                         
   2   5   8       3063.62       3210.64        67.14 o                         
   3   5   8       1065.21       1116.34        42.21 o                         
   4   5   8        714.14        806.92        31.44 o                         
   5   5   8         22.29          6.71        20.05 o                         
   6   5   8         22.55         53.85        25.41 o                         
  -9   6   8        110.53        106.97        24.61 o                         
  -8   6   8        519.00        595.29        58.12 o                         
  -7   6   8        280.37        340.69        33.07 o                         
  -6   6   8       1243.29       1328.83        62.38 o                         
  -5   6   8        295.04        381.56        22.83 o                         
  -4   6   8       2965.48       2721.56        78.18 o                         
  -3   6   8       2654.38       2558.66        59.76 o                         
  -2   6   8        861.17        772.77        20.61 o                         
  -1   6   8        463.20        482.33        16.71 o                         
   0   6   8         38.84        126.55        11.64 o                         
   1   6   8        123.94        150.79        13.08 o                         
   2   6   8        505.64        654.54        21.71 o                         
   3   6   8        244.35        364.67        18.44 o                         
   4   6   8        113.12        163.45        18.50 o                         
   5   6   8         33.84         56.12        20.22 o                         
   6   6   8          0.43         14.84        27.49 o                         
  -9   7   8        375.76        407.07        63.83 o                         
  -8   7   8        251.85        258.63        42.62 o                         
  -7   7   8       1015.58        945.45        44.17 o                         
  -6   7   8       3891.40       4004.59       121.92 o                         
  -5   7   8       7488.06       7240.18       229.76 o                         
  -4   7   8        635.62        653.59        27.73 o                         
  -3   7   8        813.96        858.48        22.30 o                         
  -2   7   8        211.39        229.04        11.13 o                         
  -1   7   8         60.11         56.47         9.80 o                         
   0   7   8        613.94        697.51        23.21 o                         
   1   7   8        251.68        333.82        18.85 o                         
   2   7   8       5647.44       5476.43       112.08 o                         
   3   7   8         32.05        160.41        15.91 o                         
   4   7   8       1200.39       1141.50        36.91 o                         
   5   7   8        192.61        180.36        21.58 o                         
   6   7   8        228.01        219.22        31.40 o                         
  -9   8   8        191.24        342.67        60.01 o                         
  -8   8   8          0.52         16.95        20.96 o                         
  -7   8   8        466.06        585.62        25.96 o                         
  -6   8   8        132.59        160.22        16.47 o                         
  -5   8   8        101.45        157.24        15.44 o                         
  -4   8   8       1731.24       1609.06        41.88 o                         
  -3   8   8       5856.97       5529.14       107.18 o                         
  -2   8   8       2521.24       2426.29        51.24 o                         
  -1   8   8          5.59         16.04         9.67 o                         
   0   8   8        114.06        153.41        12.11 o                         
   1   8   8        580.98        568.22        22.25 o                         
   2   8   8         75.31        152.49        15.05 o                         
   3   8   8       4662.20       4465.95        96.83 o                         
   4   8   8       1647.19       1583.27        58.23 o                         
   5   8   8        211.20        231.50        22.32 o                         
   6   8   8         17.01         67.66        28.75 o                         
  -9   9   8         40.20         38.34        27.03 o                         
  -8   9   8         24.78         33.08        18.56 o                         
  -7   9   8        793.52        789.27        31.84 o                         
  -6   9   8          2.00         15.83        14.86 o                         
  -5   9   8       2879.53       2730.98        79.90 o                         
  -4   9   8        592.94        702.51        33.38 o                         
  -3   9   8       2065.43       1907.29        40.54 o                         
  -2   9   8       1083.39       1059.38        38.52 o                         
  -1   9   8       4782.37       4340.82        88.28 o                         
   0   9   8        626.82        685.38        20.28 o                         
   1   9   8       2876.02       2774.75        58.41 o                         
   2   9   8       1992.16       2050.56        66.60 o                         
   3   9   8        902.36        964.99        28.47 o                         
   4   9   8         79.94        135.02        20.03 o                         
   5   9   8         56.79        100.17        21.49 o                         
   6   9   8         58.55         67.36        29.26 o                         
  -9  10   8        110.93         87.96        23.05 o                         
  -8  10   8        168.77        227.49        21.63 o                         
  -7  10   8        387.89        442.56        33.77 o                         
  -6  10   8        399.66        465.72        20.63 o                         
  -5  10   8        393.20        493.27        21.46 o                         
  -4  10   8       3872.31       3646.41        87.30 o                         
  -3  10   8        776.95        787.45        21.70 o                         
  -2  10   8       1699.91       1677.70        37.95 o                         
  -1  10   8         87.39        121.98        12.32 o                         
   0  10   8        154.86        165.27        12.65 o                         
   1  10   8        490.32        596.23        20.03 o                         
   2  10   8         21.39        112.40        14.85 o                         
   3  10   8        412.53        432.51        21.42 o                         
   4  10   8         86.99        121.26        18.95 o                         
   5  10   8         32.91         60.64        20.72 o                         
   6  10   8          0.38         50.13        27.87 o                         
  -9  11   8         85.44        117.23        34.72 o                         
  -8  11   8       1452.81       1631.63        57.40 o                         
  -7  11   8        157.64        133.63        23.24 o                         
  -6  11   8       2711.05       2514.28        65.97 o                         
  -5  11   8        236.94        270.49        21.55 o                         
  -4  11   8       2617.92       2403.16        54.95 o                         
  -3  11   8       2211.83       2046.22        45.03 o                         
  -2  11   8        503.90        509.42        16.25 o                         
  -1  11   8         58.30         76.84        11.91 o                         
   0  11   8        728.95        638.76        20.08 o                         
   1  11   8        107.85        152.88        14.77 o                         
   2  11   8       1885.95       1703.30        42.40 o                         
   3  11   8         31.67         54.71        15.89 o                         
   4  11   8       2375.15       2009.71        56.09 o                         
   5  11   8         35.45         46.93        20.94 o                         
   6  11   8        263.68        241.45        31.59 o                         
  -9  12   8         48.10         78.14        24.87 o                         
  -8  12   8         44.38        114.96        21.56 o                         
  -7  12   8         71.43         70.29        15.35 o                         
  -6  12   8        205.75        270.85        16.67 o                         
  -5  12   8       2459.20       2388.47        70.46 o                         
  -4  12   8       4152.93       4055.26        85.39 o                         
  -3  12   8        833.24        768.82        21.89 o                         
  -2  12   8       5984.17       5831.86       117.67 o                         
  -1  12   8       1164.37       1163.45        32.55 o                         
   0  12   8         30.36         38.89        11.94 o                         
   1  12   8        700.18        781.79        23.25 o                         
   2  12   8         37.19         17.67        13.81 o                         
   3  12   8        743.01        805.76        27.97 o                         
   4  12   8        182.05        242.23        22.64 o                         
   5  12   8        275.76        334.72        26.21 o                         
   6  12   8        142.21        100.36        29.51 o                         
  -8  13   8        500.19        530.64        29.56 o                         
  -7  13   8        567.48        631.53        30.02 o                         
  -6  13   8        166.31        178.98        18.59 o                         
  -5  13   8       2227.92       1948.25        50.50 o                         
  -4  13   8         95.10         85.01        10.34 o                         
  -3  13   8       1569.79       1390.33        33.52 o                         
  -2  13   8       1045.83       1075.50        28.12 o                         
  -1  13   8       1525.49       1458.66        35.60 o                         
   0  13   8        182.01        198.02        15.25 o                         
   1  13   8       4667.07       4529.68        91.06 o                         
   2  13   8        181.15        182.15        16.32 o                         
   3  13   8         99.38        145.92        18.68 o                         
   4  13   8        234.99        239.02        25.54 o                         
   5  13   8         39.13         43.67        22.41 o                         
   6  13   8          6.69         24.94        29.04 o                         
  -8  14   8         73.87         98.37        18.33 o                         
  -7  14   8         33.12         85.36        17.33 o                         
  -6  14   8        213.64        251.52        16.32 o                         
  -5  14   8        875.90        843.09        32.00 o                         
  -4  14   8       2574.82       2398.12        58.15 o                         
  -3  14   8       2810.62       2700.31        59.99 o                         
  -2  14   8       4919.03       4613.47        93.79 o                         
  -1  14   8       4322.60       4240.77        87.42 o                         
   0  14   8         14.22         24.53        12.79 o                         
   1  14   8        865.83        870.25        28.74 o                         
   2  14   8        715.58        659.93        26.11 o                         
   3  14   8         86.11         53.64        17.61 o                         
   4  14   8         15.93         55.36        21.47 o                         
   5  14   8         22.26         40.96        22.95 o                         
   6  14   8         15.69         -9.17        32.46 o                         
  -8  15   8        344.21        408.79        24.62 o                         
  -7  15   8        105.00        156.71        19.89 o                         
  -6  15   8       2327.79       2302.59        69.88 o                         
  -5  15   8         23.58         20.09         9.27 o                         
  -4  15   8       1662.93       1674.41        41.79 o                         
  -3  15   8          2.89          1.54        11.31 o                         
  -2  15   8        319.91        287.63        13.78 o                         
  -1  15   8       1664.47       1516.79        37.28 o                         
   0  15   8        159.66        119.58        13.74 o                         
   1  15   8        106.60         99.75        15.17 o                         
   2  15   8       1613.30       1570.86        44.33 o                         
   3  15   8        252.26        224.73        20.92 o                         
   4  15   8        529.48        547.59        30.61 o                         
   5  15   8          5.91          6.27        23.21 o                         
   6  15   8        239.32        295.03        36.56 o                         
  -8  16   8        376.83        435.84        30.09 o                         
  -7  16   8        696.57        778.46        33.52 o                         
  -6  16   8       1241.74       1172.20        41.70 o                         
  -5  16   8         33.88         13.06        11.74 o                         
  -4  16   8       5669.02       5287.65       120.17 o                         
  -3  16   8        121.56        155.38        13.89 o                         
  -2  16   8       1291.78       1289.61        31.57 o                         
  -1  16   8        753.43        767.57        24.50 o                         
   0  16   8        102.92        100.76        15.30 o                         
   1  16   8       1405.85       1307.80        41.96 o                         
   2  16   8        189.60        281.28        19.21 o                         
   3  16   8       1146.51       1125.23        38.02 o                         
   4  16   8         76.98        109.87        22.48 o                         
   5  16   8        155.89        181.28        27.45 o                         
   6  16   8         53.45         32.56        34.30 o                         
  -8  17   8        174.09        196.16        31.52 o                         
  -7  17   8       1960.95       2070.75        66.83 o                         
  -6  17   8         30.02         46.89        15.48 o                         
  -5  17   8       1516.41       1434.40        38.71 o                         
  -4  17   8          6.74         30.83        11.83 o                         
  -3  17   8        562.04        564.93        21.62 o                         
  -2  17   8         58.83         52.97        14.85 o                         
  -1  17   8        962.33        942.35        29.38 o                         
   0  17   8        603.42        595.85        22.12 o                         
   1  17   8       1620.13       1651.22        45.11 o                         
   2  17   8        257.46        300.29        21.34 o                         
   3  17   8        475.95        523.92        30.41 o                         
   4  17   8         34.26         59.02        22.21 o                         
   5  17   8         61.85         69.56        29.15 o                         
  -8  18   8          0.42         -5.69        26.26 o                         
  -7  18   8         60.06        134.80        21.46 o                         
  -6  18   8          2.71          9.22        15.88 o                         
  -5  18   8         23.14         31.65        12.18 o                         
  -4  18   8       2410.37       2266.10        54.36 o                         
  -3  18   8       3563.82       3393.86        80.11 o                         
  -2  18   8        391.68        435.27        18.86 o                         
  -1  18   8          9.27          8.57        12.96 o                         
   0  18   8        617.04        554.16        23.00 o                         
   1  18   8        224.52        239.48        18.01 o                         
   2  18   8        720.89        648.52        30.61 o                         
   3  18   8         14.96         -7.14        18.82 o                         
   4  18   8        356.97        338.37        29.25 o                         
   5  18   8          0.32         10.93        32.37 o                         
  -8  19   8        389.39        356.69        25.38 o                         
  -7  19   8        172.65        172.65        21.10 o                         
  -6  19   8       1248.18       1103.76        40.22 o                         
  -5  19   8       1657.88       1592.15        49.12 o                         
  -4  19   8        401.49        395.90        19.02 o                         
  -3  19   8        960.71        873.76        30.43 o                         
  -2  19   8         22.55         36.09        13.64 o                         
  -1  19   8        327.11        338.11        17.20 o                         
   0  19   8        224.62        206.84        25.52 o                         
   1  19   8         43.03         46.87        15.49 o                         
   2  19   8       2313.73       2036.32        53.58 o                         
   3  19   8         38.25         36.81        18.15 o                         
   4  19   8        915.78        887.85        36.02 o                         
   5  19   8          2.26          3.34        28.46 o                         
  -8  20   8        180.30        191.51        22.86 o                         
  -7  20   8          1.67         12.07        19.34 o                         
  -6  20   8        242.52        249.55        17.69 o                         
  -5  20   8          8.54         -0.69        14.80 o                         
  -4  20   8        793.79        766.18        26.60 o                         
  -3  20   8        684.88        704.98        27.17 o                         
  -2  20   8        920.63        975.19        33.55 o                         
  -1  20   8       4724.95       4380.45        91.40 o                         
   0  20   8        118.47        179.82        17.50 o                         
   1  20   8         41.41         16.18        15.74 o                         
   2  20   8        391.42        426.07        24.18 o                         
   3  20   8         90.86         92.04        20.07 o                         
   4  20   8        198.39        252.07        25.49 o                         
   5  20   8        262.50        311.58        34.62 o                         
  -7  21   8        780.16        874.56        37.96 o                         
  -6  21   8         37.89         31.36        15.64 o                         
  -5  21   8       2246.47       2083.48        58.95 o                         
  -4  21   8        156.19        154.87        18.02 o                         
  -3  21   8        244.42        275.29        18.32 o                         
  -2  21   8         66.94         68.04        14.14 o                         
  -1  21   8        104.81        111.61        14.92 o                         
   0  21   8       2069.02       2082.72        50.02 o                         
   1  21   8         66.78         81.77        18.78 o                         
   2  21   8        791.67        860.98        32.32 o                         
   3  21   8        110.39        112.94        20.71 o                         
   4  21   8         12.22         68.78        23.29 o                         
   5  21   8         10.56         45.04        29.03 o                         
  -7  22   8        126.94        145.51        18.62 o                         
  -6  22   8          0.48          2.14        14.44 o                         
  -5  22   8         61.31         80.71        16.52 o                         
  -4  22   8        444.73        398.28        24.88 o                         
  -3  22   8          3.23         39.54        18.02 o                         
  -2  22   8        107.40        105.78        17.39 o                         
  -1  22   8       1260.45       1329.27        36.58 o                         
   0  22   8         11.09         21.33        15.91 o                         
   1  22   8          0.98          3.30        18.03 o                         
   2  22   8        887.65        885.00        34.82 o                         
   3  22   8       1625.63       1369.88        43.79 o                         
   4  22   8         49.29         46.59        26.62 o                         
   5  22   8          0.53         -1.01        30.48 o                         
  -7  23   8        406.50        440.84        25.16 o                         
  -6  23   8          6.28          1.05        17.10 o                         
  -5  23   8        153.09        178.98        18.16 o                         
  -4  23   8        682.89        665.29        30.58 o                         
  -3  23   8        225.98        234.29        22.04 o                         
  -2  23   8        932.53        977.78        37.66 o                         
  -1  23   8        959.27        968.83        33.13 o                         
   0  23   8        995.13        946.69        34.38 o                         
   1  23   8        159.62        174.36        21.73 o                         
   2  23   8        639.68        697.53        43.81 o                         
   3  23   8        110.08        141.78        22.67 o                         
   4  23   8        131.95        161.67        28.20 o                         
  -7  24   8        304.74        370.20        26.99 o                         
  -6  24   8          0.22          8.92        15.41 o                         
  -5  24   8        347.41        426.56        22.96 o                         
  -4  24   8         85.03        129.96        19.79 o                         
  -3  24   8        364.13        385.56        32.18 o                         
  -2  24   8        168.19        175.58        20.95 o                         
  -1  24   8        235.82        258.70        21.75 o                         
   0  24   8        218.98        172.03        21.26 o                         
   1  24   8       1349.20       1315.82        46.08 o                         
   2  24   8        112.12        216.90        23.52 o                         
   3  24   8        130.03        110.19        24.10 o                         
   4  24   8         47.01         68.66        28.30 o                         
  -7  25   8       1015.52       1067.80        41.59 o                         
  -6  25   8        195.51        190.83        18.40 o                         
  -5  25   8        724.47        670.59        28.76 o                         
  -4  25   8        114.24         99.57        18.62 o                         
  -3  25   8        221.92        209.83        20.82 o                         
  -2  25   8        373.57        316.99        25.20 o                         
  -1  25   8        326.93        316.20        25.20 o                         
   0  25   8         67.68         65.83        22.88 o                         
   1  25   8         35.73         38.51        21.93 o                         
   2  25   8       1722.21       1748.26        73.24 o                         
   3  25   8        572.65        536.51        31.33 o                         
   4  25   8         22.00         32.21        27.16 o                         
  -6  26   8         36.58         57.43        17.41 o                         
  -5  26   8        182.39        132.97        21.28 o                         
  -4  26   8          1.80        -17.52        17.52 o                         
  -3  26   8         12.88         37.77        19.13 o                         
  -2  26   8        155.23        126.29        22.88 o                         
  -1  26   8         39.75         41.54        21.39 o                         
   0  26   8         19.25         22.90        24.60 o                         
   1  26   8       1322.39       1263.59        54.00 o                         
   2  26   8        259.31        232.36        26.48 o                         
   3  26   8        388.68        354.75        28.21 o                         
   4  26   8        209.03        190.84        32.07 o                         
  -6  27   8        187.83        194.03        19.73 o                         
  -5  27   8        238.57        258.62        22.86 o                         
  -4  27   8         25.51          7.61        18.78 o                         
  -3  27   8          6.52          6.81        19.81 o                         
  -2  27   8        693.06        704.81        31.28 o                         
  -1  27   8          1.13         10.13        22.27 o                         
   0  27   8         13.38         23.52        22.04 o                         
   1  27   8        267.08        233.04        25.51 o                         
   2  27   8       1673.28       1550.01        52.14 o                         
   3  27   8          3.50         16.09        25.92 o                         
   4  27   8        139.10        155.45        37.72 o                         
  -6  28   8         28.80         47.75        19.31 o                         
  -5  28   8         49.80         43.81        19.94 o                         
  -4  28   8        165.38        175.20        21.97 o                         
  -3  28   8        237.14        259.02        27.92 o                         
  -2  28   8        133.10        129.50        22.42 o                         
  -1  28   8        523.79        543.06        31.26 o                         
   0  28   8         12.66         38.44        22.29 o                         
   1  28   8        217.40        270.29        27.65 o                         
   2  28   8        128.15        177.21        28.98 o                         
   3  28   8        106.20        144.17        34.03 o                         
  -6  29   8          9.42         11.86        24.34 o                         
  -5  29   8        234.11        262.61        22.80 o                         
  -4  29   8        104.39         81.40        20.91 o                         
  -3  29   8         56.79         72.72        25.92 o                         
  -2  29   8        112.25         93.62        21.91 o                         
  -1  29   8          5.09         -8.71        23.37 o                         
   0  29   8        121.61        167.31        24.52 o                         
   1  29   8         65.32         60.13        23.99 o                         
   2  29   8        113.68        181.36        27.20 o                         
   3  29   8         38.01         42.11        30.83 o                         
  -5  30   8         38.05         27.65        20.10 o                         
  -4  30   8         75.14         85.26        23.43 o                         
  -3  30   8         46.34         -1.79        24.84 o                         
  -2  30   8         15.77         18.60        23.09 o                         
  -1  30   8        172.25        220.20        27.53 o                         
   0  30   8         13.25         12.75        23.91 o                         
   1  30   8         23.51         52.19        24.47 o                         
   2  30   8         98.70        177.17        29.49 o                         
   3  30   8        564.04        529.78        38.78 o                         
  -5  31   8         48.09         66.97        22.35 o                         
  -4  31   8         19.67         21.15        24.38 o                         
  -3  31   8         35.92         27.25        25.67 o                         
  -2  31   8         33.77         19.18        24.55 o                         
  -1  31   8         40.10         -2.68        24.05 o                         
   0  31   8        476.70        430.36        29.68 o                         
   1  31   8        191.95        169.03        26.58 o                         
   2  31   8         34.90         75.79        28.75 o                         
  -4  32   8         62.97         59.27        24.39 o                         
  -3  32   8          0.57         11.67        26.22 o                         
  -2  32   8          3.52         -2.83        26.08 o                         
  -1  32   8         29.74          1.67        25.42 o                         
   0  32   8          0.43        -22.88        22.88 o                         
   1  32   8        494.64        530.96        34.54 o                         
   2  32   8        132.55        202.30        31.48 o                         
  -4  33   8          7.91         50.43        26.15 o                         
  -3  33   8          0.92         30.61        25.99 o                         
  -2  33   8         35.22         21.70        25.23 o                         
  -1  33   8          0.35        -16.12        24.84 o                         
   0  33   8        181.25         75.76        24.69 o                         
   1  33   8          5.17         15.35        25.42 o                         
  -3  34   8         11.86        -16.63        26.85 o                         
  -2  34   8         20.03          2.37        27.12 o                         
  -1  34   8          8.74          8.25        26.62 o                         
   0  34   8          0.14        -17.72        28.01 o                         
   1  34   8        161.74        171.36        34.18 o                         
  -2  35   8         35.03         25.61        26.74 o                         
  -1  35   8        234.42        201.46        35.84 o                         
   0  35   8         48.69         70.12        34.44 o                         
  -9   0   9        906.51       1028.76        60.71 o                         
  -7   0   9          1.73         11.17        35.13 o                         
  -5   0   9       3393.44       3390.93       164.97 o                         
  -3   0   9       8822.55       8104.72       234.09 o                         
  -1   0   9      27968.04      26192.41       747.99 o                         
   1   0   9         77.48        108.14        19.68 o                         
   3   0   9        832.58        762.87        36.75 o                         
   5   0   9        240.13        237.07        34.70 o                         
  -9   1   9         91.99         95.44        25.57 o                         
  -8   1   9        330.34        412.86        34.40 o                         
  -7   1   9       1134.90       1228.43        57.72 o                         
  -6   1   9         34.15         40.21        24.00 o                         
  -5   1   9       2914.48       2999.76       114.21 o                         
  -4   1   9        253.74        244.30        14.71 o                         
  -3   1   9       2404.68       2137.81        57.06 o                         
  -2   1   9         31.59         35.38        11.13 o                         
  -1   1   9        259.43        391.37        19.78 o                         
   0   1   9        308.94        308.91        16.98 o                         
   1   1   9        583.63        636.29        22.03 o                         
   2   1   9          6.20         10.34        14.27 o                         
   3   1   9        363.16        308.72        18.73 o                         
   4   1   9         38.55         35.38        18.61 o                         
   5   1   9        127.90        118.96        22.70 o                         
   6   1   9          1.20         65.65        32.42 o                         
  -9   2   9          2.42        -24.43        24.43 o                         
  -8   2   9        556.00        643.39        39.66 o                         
  -7   2   9        240.34        307.68        30.63 o                         
  -6   2   9        204.40        192.09        26.27 o                         
  -5   2   9         50.21         66.50        22.42 o                         
  -4   2   9         20.23         28.77        12.48 o                         
  -3   2   9        249.08        180.56        16.12 o                         
  -2   2   9       1231.50       1203.92        30.51 o                         
  -1   2   9       3311.35       2953.82        99.10 o                         
   0   2   9        163.09        172.10        13.42 o                         
   1   2   9        615.61        664.52        25.84 o                         
   2   2   9       1084.90       1121.99        30.68 o                         
   3   2   9          7.73        -11.03        14.95 o                         
   4   2   9        827.01        823.25        36.42 o                         
   5   2   9        259.35        302.56        24.46 o                         
   6   2   9        659.65        620.60        44.01 o                         
  -9   3   9         23.20          0.03        27.50 o                         
  -8   3   9        369.78        477.24        35.90 o                         
  -7   3   9         54.42         68.17        25.23 o                         
  -6   3   9       1371.44       1423.90        60.59 o                         
  -5   3   9       1859.28       1977.02        83.12 o                         
  -4   3   9         81.53         90.31        17.65 o                         
  -3   3   9        259.64        307.04        20.07 o                         
  -2   3   9       1240.65       1100.72        28.94 o                         
  -1   3   9        239.05        340.51        19.59 o                         
   0   3   9         39.08         73.98        11.85 o                         
   1   3   9        335.88        288.81        16.05 o                         
   2   3   9         78.43        108.12        15.22 o                         
   3   3   9         39.77         19.79        15.32 o                         
   4   3   9        318.57        290.18        23.27 o                         
   5   3   9        182.51        196.81        24.83 o                         
   6   3   9          9.26         34.41        35.83 o                         
  -9   4   9        150.83        141.89        30.40 o                         
  -8   4   9        102.06        109.83        29.56 o                         
  -7   4   9        439.95        522.61        35.51 o                         
  -6   4   9        371.05        381.74        30.81 o                         
  -5   4   9       1613.08       1751.16        76.45 o                         
  -4   4   9       2972.80       2947.11        79.85 o                         
  -3   4   9      23752.11      21992.15       444.78 o                         
  -2   4   9       1202.77       1144.89        29.93 o                         
  -1   4   9       8090.33       8064.77       165.73 o                         
   0   4   9        755.98        797.65        23.01 o                         
   1   4   9        877.84        986.48        27.80 o                         
   2   4   9         36.90         29.80        15.37 o                         
   3   4   9        241.76        251.78        18.18 o                         
   4   4   9         27.06         40.16        19.00 o                         
   5   4   9         14.10         57.83        23.15 o                         
   6   4   9          1.88         58.98        33.22 o                         
  -9   5   9          0.49         65.82        31.00 o                         
  -8   5   9          7.37         11.97        25.74 o                         
  -7   5   9        378.14        482.14        34.81 o                         
  -6   5   9        266.72        257.97        27.43 o                         
  -5   5   9       3933.42       4089.14       124.02 o                         
  -4   5   9       2241.02       2088.98        55.56 o                         
  -3   5   9       1173.84       1149.22        33.58 o
[truncated: 123,769 more chars]
